# Supplementary material for: Integrated Analysis of Transcriptomics and Metabolomics Unveil the Novel Insight of One-Year-Old Precocious Mechanism in the Chinese Mitten Crab, Eriocheir sinensis
Source: Int J Mol Sci. 2023 Jul 6;24(13):11171. doi: 10.3390/ijms241311171 (PMC10342783; doi:10.3390/ijms241311171)
Supplement: Supplementary file 1 [file ijms-24-11171-s001.zip]

Archive with 10 entries (10 files):
- figure S1.pdf
- Table S1 All_Database_annotation.xls
- Table S2 all.annotation.xlsx
- Table S3.xlsx
- Table S4.xlsx
- Table S5 POS-Differentially_Expressed_Metabolites.xls
- Table S6 NEG Differentially_Expressed_Metabolites.xls
- Table S7 KEGG_Pathway.xls
- Table S8 KEGG_Pathway-NEG.xls
- Table S9.xls
