# Supplementary material for: Integrated Analysis of Transcriptomics and Metabolomics Unveil the Novel Insight of One-Year-Old Precocious Mechanism in the Chinese Mitten Crab, Eriocheir sinensis
Source: Int J Mol Sci. 2023 Jul 6;24(13):11171. doi: 10.3390/ijms241311171 (PMC10342783; doi:10.3390/ijms241311171)
Supplement: Supplementary file 1 [file ijms-24-11171-s001.zip › Table S1 All_Database_annotation.xls]

## Sheet: Sample.total
#Sample	ReadSum	BaseSum	GC(%)	N(%)	Q20(%)	CycleQ20(%)	Q30(%)
NFE1	25542953	7662885900	53.35	0	97.35	100	93.22
NFE2	22350763	6705228900	50.94	0	97.21	100	92.77
NFE3	24313565	7294069500	52.24	0	97.5	100	93.5
NFG1	24377710	7313313000	48.59	0	97.16	100	92.41
NFG2	25195742	7558722600	48.48	0	97.11	100	92.29
NFG3	23014530	6904359000	48.78	0	97.18	100	92.47
NFH1	21723360	6517008000	51.88	0	97.59	100	93.28
NFH2	21359976	6407992800	51.29	0	97.44	100	92.94
NFH3	21024425	6307327500	52.15	0	97.28	100	92.57
NME1	22443266	6732979800	51.79	0	97.38	100	93.21
NME2	22738957	6821687100	51.87	0	97.28	100	93.03
NME3	21340768	6402230400	51.83	0	97.33	100	93.15
NMG1	23589136	7076740800	47.25	0	96.7	100	91.57
NMG2	24337243	7301172900	48.05	0	96.61	100	91.29
NMG3	25922214	7776664200	48.24	0	96.38	100	90.98
NMH1	24960515	7488154500	51.28	0	97.49	100	93.11
NMH2	22622974	6786892200	50.96	0	97.24	100	92.55
NMH3	21771437	6531431100	51.58	0	97.5	100	93.02
PFE1	22452858	6735857400	48.4	0	97.2	100	92.77
PFE2	23321503	6996450900	50.28	0	97.27	100	93
PFE3	20652413	6195723900	46.11	0	97.03	100	92.55
PFG1	21467284	6440185200	48.4	0	97.16	100	92.44
PFG2	23534382	7060314600	48.31	0	97.23	100	92.59
PFG3	25066128	7519838400	48.83	0	97.13	100	92.3
PFH1	24616795	7385038500	51.48	0	97.13	100	92.3
PFH2	22154218	6646265400	49.86	0	97.16	100	92.39
PFH3	24030498	7209149400	51.74	0	97.33	100	92.66
PME1	21098147	6329444100	44.12	0	97.2	100	92.73
PME2	22558717	6767615100	48.71	0	97.11	100	92.62
PME3	24449089	7334726700	49.82	0	97.15	100	92.75
PMG1	24208813	7262643900	47.71	0	96.38	100	90.8
PMG2	22558593	6767577900	48.32	0	96.59	100	91.29
PMG3	19833905	5950171500	48.67	0	96.65	100	91.52
PMH1	22818802	6845640600	50.85	0	97.32	100	92.7
PMH2	22508032	6752409600	51.09	0	97.5	100	93.09
PMH3	23311730	6993519000	52.58	0	97.22	100	92.54

## Sheet: Integrated_Function.anno
#GeneID	COG_class	COG_class_annotation	GO_annotation	KEGG_annotation	KOG_class	KOG_class_annotation	Pfam_annotation	Swissprot_annotation	nr_annotation
TRINITY_DN16161_c4_g1	--	--	--	--	--	--	--	--	hypothetical protein XELAEV_18002623mg, partial [Xenopus laevis]
TRINITY_DN24372_c0_g1	[O]	Posttranslational modification, protein turnover, chaperones	Molecular Function: ubiquitin-protein transferase activity (GO:0004842);; Cellular Component: integral component of plasma membrane (GO:0005887);; Biological Process: ubiquitin-dependent protein catabolic process (GO:0006511);; Molecular Function: zinc ion binding (GO:0008270);; Biological Process: Wnt signaling pathway (GO:0016055);; Biological Process: protein ubiquitination (GO:0016567);; Biol…	--|1e-16|dpx:DAPPUDRAFT_327936|hypothetical protein	[O]	Posttranslational modification, protein turnover, chaperones	Ring finger domain;; RING-like zinc finger;; Zinc finger, C3HC4 type (RING finger);; Zinc finger, C3HC4 type (RING finger);; RING-H2 zinc finger domain;; zinc-RING finger domain	E3 ubiquitin-protein ligase znrf3 OS=Danio rerio OX=7955 GN=znrf3 PE=1 SV=2	PREDICTED: E3 ubiquitin-protein ligase RNF43 [Scleropages formosus]
TRINITY_DN439_c2_g1	[T]	Signal transduction mechanisms	Molecular Function: protein tyrosine phosphatase activity (GO:0004725);; Cellular Component: integral component of membrane (GO:0016021);;	K16667|1e-162|dpx:DAPPUDRAFT_48090|K16667 PTPRG; receptor-type tyrosine-protein phosphatase gamma [EC:3.1.3.48]	[T]	Signal transduction mechanisms	Protein-tyrosine phosphatase;; Fibronectin type III domain;; Protein-tyrosine phosphatase	Receptor-type tyrosine-protein phosphatase gamma OS=Gallus gallus OX=9031 GN=PTPRG PE=2 SV=1	ryPTPR5b, partial [Potamotrygon motoro]
TRINITY_DN7959_c0_g1	--	--	--	K10750|7e-06|dpx:DAPPUDRAFT_322245|K10750 CHAF1A; chromatin assembly factor 1 subunit A	[TV]	--	--	--	Cylicin-2, partial [Ophiophagus hannah]
TRINITY_DN131375_c0_g1	--	--	--	--|7e-12|dpx:DAPPUDRAFT_114842|hypothetical protein	--	--	--	--	mucin-5AC-like, partial [Xiphophorus maculatus]
TRINITY_DN2326_c0_g3	[U]	Intracellular trafficking, secretion, and vesicular transport	Cellular Component: endoplasmic reticulum membrane (GO:0005789);; Biological Process: retina layer formation (GO:0010842);; Cellular Component: integral component of membrane (GO:0016021);; Biological Process: embryonic retina morphogenesis in camera-type eye (GO:0060059);;	K17279|1e-57|dpx:DAPPUDRAFT_61104|K17279 REEP5_6; receptor expression-enhancing protein 5/6	[U]	Intracellular trafficking, secretion, and vesicular transport	TB2/DP1, HVA22 family	Receptor expression-enhancing protein 6 OS=Danio rerio OX=7955 GN=reep6 PE=2 SV=1	receptor expression-enhancing protein 5-like isoform X2 [Salvelinus alpinus]
TRINITY_DN5244_c0_g1	--	--	Cellular Component: nucleus (GO:0005634);; Biological Process: transcription, DNA-templated (GO:0006351);; Biological Process: regulation of transcription, DNA-templated (GO:0006355);;	K15170|2e-72|dpx:DAPPUDRAFT_213503|K15170 MED27; mediator of RNA polymerase II transcription subunit 27	--	--	Mediator complex subunit 27	Mediator of RNA polymerase II transcription subunit 27-B OS=Xenopus laevis OX=8355 GN=med27-b PE=2 SV=1	PREDICTED: mediator of RNA polymerase II transcription subunit 27 [Takifugu rubripes]
TRINITY_DN37841_c3_g1	--	--	Molecular Function: DNA-binding transcription factor activity (GO:0003700);; Cellular Component: nucleus (GO:0005634);; Biological Process: transcription, DNA-templated (GO:0006351);; Biological Process: regulation of transcription, DNA-templated (GO:0006355);; Biological Process: nervous system development (GO:0007399);; Molecular Function: sequence-specific DNA binding (GO:0043565);;	K19871|4e-06|dpx:DAPPUDRAFT_111734|K19871 SALL; sal-like protein	--	--	--	Transcription factor MafB OS=Gallus gallus OX=9031 GN=MAFB PE=1 SV=1	uncharacterized protein DDB_G0271670-like [Astyanax mexicanus]
TRINITY_DN5673_c11_g1	[O]	Posttranslational modification, protein turnover, chaperones	Molecular Function: serine-type endopeptidase activity (GO:0004252);; Cellular Component: extracellular space (GO:0005615);; Biological Process: digestion (GO:0007586);; Molecular Function: metal ion binding (GO:0046872);;	K01312|2e-46|dpx:DAPPUDRAFT_347242|K01312 PRSS1_2_3; trypsin [EC:3.4.21.4]	[E]	Amino acid transport and metabolism	Trypsin	Trypsin OS=Xenopus laevis OX=8355 PE=2 SV=1	trypsinogen H1_1d [Dissostichus mawsoni]
TRINITY_DN1697_c0_g1	--	--	Cellular Component: cytosol (GO:0005829);; Cellular Component: cytoskeleton (GO:0005856);; Cellular Component: plasma membrane (GO:0005886);; Biological Process: protein transport (GO:0015031);; Biological Process: vesicle-mediated transport (GO:0016192);; Cellular Component: cytoplasmic vesicle membrane (GO:0030659);; Biological Process: actin nucleation (GO:0045010);; Cellular Component: perinu…	--|4e-42|dpx:DAPPUDRAFT_99656|hypothetical protein	--	--	Kinase non-catalytic C-lobe domain	Protein spire homolog 1 OS=Danio rerio OX=7955 GN=spire1 PE=2 SV=1	PREDICTED: protein spire homolog 1-like isoform X1 [Ictalurus punctatus]
TRINITY_DN47568_c0_g1	--	--	--	--	--	--	--	--	PREDICTED: uncharacterized protein DDB_G0271670-like, partial [Opisthocomus hoazin]
TRINITY_DN61383_c0_g1	--	--	Cellular Component: Golgi membrane (GO:0000139);; Biological Process: protein monoubiquitination (GO:0006513);; Biological Process: ER to Golgi vesicle-mediated transport (GO:0006888);; Biological Process: multicellular organism development (GO:0007275);; Biological Process: Wnt signaling pathway (GO:0016055);; Cellular Component: COPII-coated ER to Golgi transport vesicle (GO:0030134);; Cellular…	--|2e-36|dpx:DAPPUDRAFT_231253|hypothetical protein	--	--	BTB/POZ domain	Kelch-like protein 12 OS=Xenopus laevis OX=8355 GN=klhl12 PE=2 SV=2	PREDICTED: zinc finger and BTB domain-containing protein 8A-like, partial [Eurypyga helias]
TRINITY_DN14845_c0_g2	--	--	--	--	--	--	--	--	uncharacterized protein LOC105941234 [Maylandia zebra]
TRINITY_DN15194_c0_g1	--	--	Cellular Component: collagen trimer (GO:0005581);; Cellular Component: basement membrane (GO:0005604);; Cellular Component: integral component of membrane (GO:0016021);; Cellular Component: hemidesmosome (GO:0030056);;	--|6e-06|dpx:DAPPUDRAFT_115101|hypothetical protein	[Z]	Cytoskeleton	--	Collagen alpha-1(XVII) chain OS=Gallus gallus OX=9031 GN=COL17A1 PE=2 SV=2	serine/arginine repetitive matrix protein 2-like [Astyanax mexicanus]
TRINITY_DN91223_c0_g1	--	--	Cellular Component: extracellular region (GO:0005576);;	--|2e-14|dpx:DAPPUDRAFT_241415|hypothetical protein	--	--	--	Integumentary mucin C.1 (Fragment) OS=Xenopus laevis OX=8355 PE=2 SV=1	PREDICTED: integumentary mucin C.1-like, partial [Notothenia coriiceps]
TRINITY_DN22644_c0_g1	[D]	Cell cycle control, cell division, chromosome partitioning	Cellular Component: nucleus (GO:0005634);; Cellular Component: cytoplasm (GO:0005737);; Biological Process: intracellular protein transport (GO:0006886);;	K18423|0.0|dpx:DAPPUDRAFT_307683|K18423 CSE1; exportin-2 (importin alpha re-exporter)	[YU]	--	Cse1;; CAS/CSE protein, C-terminus;; Importin-beta N-terminal domain	Exportin-2 OS=Oreochromis niloticus OX=8128 GN=cse1l PE=2 SV=1	PREDICTED: exportin-2 [Anser cygnoides domesticus]
TRINITY_DN14157_c0_g1	--	--	--	--|8e-15|dpx:DAPPUDRAFT_332314|hypothetical protein	--	--	--	--	PREDICTED: flexible cuticle protein 12-like [Cyprinus carpio]
TRINITY_DN9524_c1_g1	--	--	--	--	--	--	--	--	hypothetical protein N332_04852, partial [Mesitornis unicolor]
TRINITY_DN15294_c4_g1	--	--	--	--	--	--	--	--	unnamed protein product, partial [Oncorhynchus mykiss]
TRINITY_DN65931_c0_g1	--	--	--	K15104|4e-11|dpx:DAPPUDRAFT_302191|K15104 SLC25A11; solute carrier family 25 (mitochondrial oxoglutarate transporter), member 11	[C]	Energy production and conversion	--	--	PREDICTED: mitochondrial 2-oxoglutarate/malate carrier protein, partial [Python bivittatus]
TRINITY_DN29332_c0_g1	[RTKL]	--	Molecular Function: protein serine/threonine kinase activity (GO:0004674);; Molecular Function: cyclin-dependent protein serine/threonine kinase activity (GO:0004693);; Molecular Function: ATP binding (GO:0005524);; Cellular Component: nucleus (GO:0005634);; Cellular Component: cytosol (GO:0005829);; Biological Process: mitotic cell cycle (GO:0007067);; Molecular Function: RNA polymerase II carbo…	K08818|0.0|dpx:DAPPUDRAFT_299680|K08818 CDC2L; cell division cycle 2-like [EC:2.7.11.22]	[R]	General function prediction only	Protein kinase domain;; Protein tyrosine and serine/threonine kinase	Cyclin-dependent kinase 1-B OS=Xenopus laevis OX=8355 GN=cdk1-b PE=1 SV=2	PREDICTED: cyclin-dependent kinase 11B isoform X2 [Anolis carolinensis]
TRINITY_DN2077_c2_g1	--	--	Molecular Function: core promoter sequence-specific DNA binding (GO:0001046);; Biological Process: retina homeostasis (GO:0001895);; Biological Process: neural retina development (GO:0003407);; Molecular Function: DNA binding (GO:0003677);; Cellular Component: nucleus (GO:0005634);; Biological Process: transcription, DNA-templated (GO:0006351);; Biological Process: regulation of transcription, DN…	K11831|6e-34|dpx:DAPPUDRAFT_65254|K11831 NRF1; nuclear respiratory factor 1	--	--	Nrf1 activator activation site binding domain	Nuclear respiratory factor 1 OS=Danio rerio OX=7955 GN=nrf1 PE=2 SV=2	unnamed protein product, partial [Oncorhynchus mykiss]
TRINITY_DN55370_c0_g1	--	--	Cellular Component: nucleus (GO:0005634);; Biological Process: transcription, DNA-templated (GO:0006351);; Biological Process: regulation of transcription, DNA-templated (GO:0006355);; Molecular Function: zinc ion binding (GO:0008270);;	K10750|5e-07|dpx:DAPPUDRAFT_307549|K10750 CHAF1A; chromatin assembly factor 1 subunit A	--	--	--	Transcription initiation factor TFIID subunit 3 OS=Gallus gallus OX=9031 GN=TAF3 PE=2 SV=1	hypothetical protein CIB84_013535 [Bambusicola thoracicus]
TRINITY_DN70729_c0_g1	--	--	--	--	[R]	General function prediction only	--	--	uncharacterized protein ftr06 isoform X1 [Danio rerio]
TRINITY_DN129664_c0_g1	[QR]	--	--	K05929|2e-09|dpx:DAPPUDRAFT_58148|K05929 E2.1.1.103; phosphoethanolamine N-methyltransferase [EC:2.1.1.103]	[IR]	--	Sterol methyltransferase C-terminal;; Methyltransferase domain;; Methyltransferase domain;; Methyltransferase domain;; Methyltransferase domain;; ubiE/COQ5 methyltransferase family;; Methyltransferase domain;; Mycolic acid cyclopropane synthetase	--	mucin-2 [Lonchura striata domestica]
TRINITY_DN83217_c0_g1	[V]	Defense mechanisms	Molecular Function: ATP binding (GO:0005524);; Cellular Component: integral component of plasma membrane (GO:0005887);; Cellular Component: basolateral plasma membrane (GO:0016323);; Molecular Function: ATPase activity, coupled to transmembrane movement of substances (GO:0042626);; Biological Process: transmembrane transport (GO:0055085);;	K05665|7e-42|dpx:DAPPUDRAFT_347281|K05665 ABCC1; ATP-binding cassette, subfamily C (CFTR/MRP), member 1 [EC:7.6.2.3]	[Q]	Secondary metabolites biosynthesis, transport and catabolism	ABC transporter	Multidrug resistance-associated protein 1 OS=Gallus gallus OX=9031 GN=ABCC1 PE=2 SV=1	PREDICTED: canalicular multispecific organic anion transporter 1-like, partial [Tauraco erythrolophus]
TRINITY_DN129401_c0_g1	[V]	Defense mechanisms	Molecular Function: ATP binding (GO:0005524);; Cellular Component: mitochondrial inner membrane (GO:0005743);; Cellular Component: integral component of membrane (GO:0016021);; Molecular Function: ATPase activity, coupled to transmembrane movement of substances (GO:0042626);;	K21396|6e-65|dpx:DAPPUDRAFT_347380|K21396 WHT; ATP-binding cassette, subfamily G (WHITE), eye pigment precursor transporter	[Q]	Secondary metabolites biosynthesis, transport and catabolism	ABC-2 type transporter;; ABC transporter;; ABC-2 type transporter	ATP-binding cassette sub-family B member 8, mitochondrial OS=Xenopus tropicalis OX=8364 GN=abcb8 PE=2 SV=1	PREDICTED: ATP-binding cassette sub-family G member 2-like [Pelodiscus sinensis]
TRINITY_DN10414_c0_g1	[L]	Replication, recombination and repair	--	K15336|2e-53|dpx:DAPPUDRAFT_187425|K15336 TRDMT1; tRNA (cytosine38-C5)-methyltransferase [EC:2.1.1.204]	[K]	Transcription	C-5 cytosine-specific DNA methylase;; C-5 cytosine-specific DNA methylase	--	PREDICTED: tRNA (cytosine(38)-C(5))-methyltransferase isoform X1 [Xenopus tropicalis]
TRINITY_DN8815_c0_g1	--	--	--	--	--	--	--	--	hypothetical protein N310_10391, partial [Acanthisitta chloris]
TRINITY_DN3921_c19_g1	--	--	Molecular Function: nucleotide binding (GO:0000166);; Molecular Function: RNA binding (GO:0003723);; Cellular Component: chromosome (GO:0005694);; Biological Process: transcription, DNA-templated (GO:0006351);; Biological Process: regulation of transcription, DNA-templated (GO:0006355);; Cellular Component: nuclear speck (GO:0016607);; Molecular Function: histone-lysine N-methyltransferase activi…	--|2e-08|dpx:DAPPUDRAFT_241415|hypothetical protein	--	--	--	Histone-lysine N-methyltransferase SETD1B OS=Gallus gallus OX=9031 GN=SETD1B PE=2 SV=1	hypothetical protein XENTR_v90003445mg [Xenopus tropicalis]
TRINITY_DN40863_c0_g1	--	--	--	K12893|9e-20|dpx:DAPPUDRAFT_123715|K12893 SFRS4_5_6; splicing factor, arginine/serine-rich 4/5/6	[A]	RNA processing and modification	--	Arginine/serine-rich coiled-coil protein 2 OS=Xenopus tropicalis OX=8364 GN=rsrc2 PE=2 SV=1	LOW QUALITY PROTEIN: uncharacterized protein DDB_G0287625-like [Corvus cornix cornix]
TRINITY_DN55382_c0_g1	--	--	--	--	--	--	--	--	hypothetical protein CIB84_013535 [Bambusicola thoracicus]
TRINITY_DN60064_c0_g1	[C]	Energy production and conversion	Molecular Function: RNA polymerase II transcription factor activity, sequence-specific DNA binding (GO:0000981);; Cellular Component: nucleus (GO:0005634);; Biological Process: transcription, DNA-templated (GO:0006351);; Biological Process: multicellular organism development (GO:0007275);; Molecular Function: sequence-specific DNA binding (GO:0043565);;	K02893|2e-09|dpx:DAPPUDRAFT_314559|K02893 RP-L23Ae; large subunit ribosomal protein L23Ae	[C]	Energy production and conversion	e3 binding domain	Forkhead box protein D1 OS=Gallus gallus OX=9031 GN=FOXD1 PE=2 SV=1	PREDICTED: dihydrolipoyllysine-residue acetyltransferase component of pyruvate dehydrogenase complex, mitochondrial [Lates calcarifer]
TRINITY_DN65703_c0_g1	--	--	Cellular Component: nucleus (GO:0005634);; Molecular Function: zinc ion binding (GO:0008270);; Biological Process: protein ubiquitination (GO:0016567);; Biological Process: covalent chromatin modification (GO:0016569);; Molecular Function: transferase activity (GO:0016740);; Cellular Component: HULC complex (GO:0033503);;	K10624|4e-08|dpx:DAPPUDRAFT_309825|K10624 RBBP6; E3 ubiquitin-protein ligase RBBP6 [EC:2.3.2.27]	--	--	--	E3 ubiquitin-protein ligase BRE1A OS=Gallus gallus OX=9031 GN=RNF20 PE=2 SV=1	hypothetical protein AAES_114578 [Amazona aestiva]
TRINITY_DN125387_c0_g1	[EF]	--	Biological Process: urea cycle (GO:0000050);; Molecular Function: carbamoyl-phosphate synthase (ammonia) activity (GO:0004087);; Molecular Function: carbamoyl-phosphate synthase (glutamine-hydrolyzing) activity (GO:0004088);; Molecular Function: ATP binding (GO:0005524);; Cellular Component: mitochondrion (GO:0005739);; Biological Process: 'de novo' pyrimidine nucleobase biosynthetic process (GO:…	--	[R]	General function prediction only	MGS-like domain	Carbamoyl-phosphate synthase [ammonia], mitochondrial OS=Lithobates catesbeiana OX=8400 PE=2 SV=1	PREDICTED: carbamoyl-phosphate synthase [ammonia], mitochondrial [Salmo salar]
TRINITY_DN12_c3_g1	--	--	Molecular Function: DNA-binding transcription factor activity (GO:0003700);; Cellular Component: nucleus (GO:0005634);; Biological Process: transcription, DNA-templated (GO:0006351);; Biological Process: regulation of transcription, DNA-templated (GO:0006355);; Biological Process: nervous system development (GO:0007399);; Molecular Function: sequence-specific DNA binding (GO:0043565);;	--	--	--	--	Transcription factor MafB OS=Gallus gallus OX=9031 GN=MAFB PE=1 SV=1	vegetative cell wall protein gp1-like, partial [Oncorhynchus tshawytscha]
TRINITY_DN14554_c0_g1	--	--	--	--	--	--	--	--	unnamed protein product, partial [Oncorhynchus mykiss]
TRINITY_DN15597_c0_g1	--	--	--	--	--	--	Translation machinery associated TMA7	--	--
TRINITY_DN81705_c0_g1	[R]	General function prediction only	Molecular Function: GTP binding (GO:0005525);; Cellular Component: Golgi apparatus (GO:0005794);; Biological Process: small GTPase mediated signal transduction (GO:0007264);; Biological Process: protein transport (GO:0015031);; Biological Process: vesicle-mediated transport (GO:0016192);;	K07937|1e-104|dpx:DAPPUDRAFT_231341|K07937 ARF1; ADP-ribosylation factor 1	[U]	Intracellular trafficking, secretion, and vesicular transport	ADP-ribosylation factor family;; Ras of Complex, Roc, domain of DAPkinase;; Ras family;; Signal recognition particle receptor beta subunit;; Gtr1/RagA G protein conserved region;; 50S ribosome-binding GTPase	ADP-ribosylation factor 1 OS=Xenopus laevis OX=8355 GN=arf1 PE=2 SV=2	ADP-ribosylation factor 1 [Seriola lalandi dorsalis]
TRINITY_DN7041_c1_g1	--	--	--	--	--	--	--	--	PREDICTED: acetylserotonin O-methyltransferase isoform X1 [Sinocyclocheilus grahami]
TRINITY_DN118795_c0_g1	--	--	--	K10750|2e-06|dpx:DAPPUDRAFT_307549|K10750 CHAF1A; chromatin assembly factor 1 subunit A	--	--	--	--	axoneme-associated protein mst101(2)-like, partial [Oncorhynchus tshawytscha]
TRINITY_DN1347_c8_g1	--	--	--	--	[R]	General function prediction only	--	--	--
TRINITY_DN43423_c0_g2	--	--	--	--	--	--	--	--	unnamed protein product [Oncorhynchus mykiss]
TRINITY_DN1747_c1_g2	--	--	--	K05313|2e-07|dpx:DAPPUDRAFT_241431|K05313 GRIN; glutamate receptor, ionotropic, invertebrate	--	--	--	--	--
TRINITY_DN66143_c0_g1	--	--	--	--	--	--	--	--	cleavage stimulation factor subunit 2 isoform X2 [Chrysemys picta bellii]
TRINITY_DN1285_c0_g1	[V]	Defense mechanisms	Molecular Function: ATP binding (GO:0005524);; Cellular Component: integral component of plasma membrane (GO:0005887);; Cellular Component: basolateral plasma membrane (GO:0016323);; Molecular Function: ATPase activity, coupled to transmembrane movement of substances (GO:0042626);; Biological Process: transmembrane transport (GO:0055085);;	K05665|0.0|dpx:DAPPUDRAFT_347281|K05665 ABCC1; ATP-binding cassette, subfamily C (CFTR/MRP), member 1 [EC:7.6.2.3]	[Q]	Secondary metabolites biosynthesis, transport and catabolism	ABC transporter transmembrane region;; ABC transporter;; 50S ribosome-binding GTPase;; Protein of unknown function (DUF815)	Multidrug resistance-associated protein 1 OS=Gallus gallus OX=9031 GN=ABCC1 PE=2 SV=1	PREDICTED: canalicular multispecific organic anion transporter 2 isoform X2 [Austrofundulus limnaeus]
TRINITY_DN3599_c3_g1	--	--	Biological Process: kidney development (GO:0001822);; Cellular Component: nucleus (GO:0005634);; Cellular Component: cytosol (GO:0005829);; Biological Process: ubiquitin-dependent protein catabolic process (GO:0006511);; Biological Process: transport (GO:0006810);; Biological Process: synaptonemal complex assembly (GO:0007130);; Biological Process: spermatogenesis (GO:0007283);; Biological Proces…	--|8e-07|dpx:DAPPUDRAFT_268502|hypothetical protein	--	--	--	Large proline-rich protein bag6 OS=Xenopus tropicalis OX=8364 GN=Bag6 PE=2 SV=1	PREDICTED: protein enabled homolog isoform X3 [Paralichthys olivaceus]
TRINITY_DN52866_c0_g2	[S]	Function unknown	--	--	[S]	Function unknown	VIT family	--	--
TRINITY_DN26214_c0_g1	--	--	--	--|2e-13|dpx:DAPPUDRAFT_300527|hypothetical protein	[S]	Function unknown	Laminin G domain;; Laminin G domain	--	neural-cadherin-like isoform X3 [Oryzias melastigma]
TRINITY_DN85627_c0_g1	--	--	--	--	--	--	--	--	hypothetical protein N332_05522, partial [Mesitornis unicolor]
TRINITY_DN39_c0_g1	--	--	Cellular Component: membrane (GO:0016020);;	K23480|7e-07|dpx:DAPPUDRAFT_104384|K23480 ZNF362_384; zinc finger protein 362/384	--	--	--	DnaJ homolog subfamily C member 5 OS=Xenopus laevis OX=8355 GN=dnajc5 PE=2 SV=1	hypothetical protein llap_12138 [Limosa lapponica baueri]
TRINITY_DN2030_c0_g1	--	--	--	--	[O]	Posttranslational modification, protein turnover, chaperones	--	--	PREDICTED: CUE domain-containing protein 1 [Cynoglossus semilaevis]
TRINITY_DN128638_c0_g1	[IQ]	--	--	--	[CIQ]	--	Phosphopantetheine attachment site	--	hypothetical protein N305_14962, partial [Manacus vitellinus]
TRINITY_DN20750_c0_g1	--	--	Cellular Component: cytoplasm (GO:0005737);; Cellular Component: centrosome (GO:0005813);; Cellular Component: cilium (GO:0005929);; Cellular Component: intraciliary transport particle B (GO:0030992);; Biological Process: intraciliary transport (GO:0042073);; Biological Process: pronephros development (GO:0048793);; Biological Process: cilium assembly (GO:0060271);; Biological Process: regulation…	K10750|8e-08|dpx:DAPPUDRAFT_307549|K10750 CHAF1A; chromatin assembly factor 1 subunit A	--	--	--	TRAF3-interacting protein 1 OS=Danio rerio OX=7955 GN=traf3ip1 PE=2 SV=1	PREDICTED: putative uncharacterized protein DDB_G0271982 [Tyto alba]
TRINITY_DN41002_c0_g1	[O]	Posttranslational modification, protein turnover, chaperones	Molecular Function: ATP binding (GO:0005524);; Cellular Component: mitochondrial matrix (GO:0005759);; Biological Process: protein folding (GO:0006457);;	K04078|1e-35|dpx:DAPPUDRAFT_209506|K04078 groES; chaperonin GroES	[O]	Posttranslational modification, protein turnover, chaperones	Chaperonin 10 Kd subunit	10 kDa heat shock protein, mitochondrial OS=Oryzias latipes OX=8090 GN=hspe1 PE=3 SV=1	PREDICTED: 10 kDa heat shock protein, mitochondrial isoform X3 [Protobothrops mucrosquamatus]
TRINITY_DN30663_c0_g1	--	--	--	--	--	--	--	--	hypothetical protein RLOC_00005923 [Lonchura striata domestica]
TRINITY_DN9063_c0_g1	--	--	--	--|2e-07|dpx:DAPPUDRAFT_8259|hypothetical protein	--	--	--	--	--
TRINITY_DN39386_c0_g1	--	--	--	--	--	--	Chlorophyll A-B binding protein	--	--
TRINITY_DN7022_c0_g1	[G]	Carbohydrate transport and metabolism	Molecular Function: ATP binding (GO:0005524);; Cellular Component: cytoplasm (GO:0005737);; Biological Process: protein phosphorylation (GO:0006468);; Molecular Function: glycerate kinase activity (GO:0008887);;	K11529|3e-90|dpx:DAPPUDRAFT_302155|K11529 gck; glycerate 2-kinase [EC:2.7.1.165]	[G]	Carbohydrate transport and metabolism	Domain of unknown function (DUF4147);; MOFRL family	Glycerate kinase OS=Danio rerio OX=7955 GN=glyctk PE=2 SV=1	PREDICTED: glycerate kinase [Callorhinchus milii]
TRINITY_DN19013_c0_g1	--	--	--	--|2e-06|dpx:DAPPUDRAFT_117514|hypothetical protein	--	--	--	--	CD166 antigen [Lonchura striata domestica]
TRINITY_DN14359_c1_g1	--	--	--	--	--	--	--	--	hypothetical protein M959_01817, partial [Chaetura pelagica]
TRINITY_DN63562_c0_g1	--	--	--	--	--	--	PUB domain	--	--
TRINITY_DN16356_c2_g1	--	--	--	--|4e-06|dpx:DAPPUDRAFT_316954|hypothetical protein	--	--	--	--	hypothetical protein H355_001682 [Colinus virginianus]
TRINITY_DN18864_c0_g1	[M]	Cell wall/membrane/envelope biogenesis	Cellular Component: nucleus (GO:0005634);; Biological Process: transcription, DNA-templated (GO:0006351);; Biological Process: regulation of transcription, DNA-templated (GO:0006355);; Molecular Function: zinc ion binding (GO:0008270);; Molecular Function: sequence-specific DNA binding (GO:0043565);;	--|3e-97|dpx:DAPPUDRAFT_303505|hypothetical protein	[Q]	Secondary metabolites biosynthesis, transport and catabolism	Organic Anion Transporter Polypeptide (OATP) family;; Major Facilitator Superfamily	Zinc finger homeobox protein 4 OS=Gallus gallus OX=9031 GN=ZFHX4 PE=2 SV=2	PREDICTED: solute carrier organic anion transporter family member 3A1-like isoform X1 [Neolamprologus brichardi]
TRINITY_DN575_c10_g1	--	--	Molecular Function: DNA-binding transcription factor activity (GO:0003700);; Cellular Component: nucleus (GO:0005634);; Biological Process: transcription, DNA-templated (GO:0006351);; Biological Process: regulation of transcription by RNA polymerase II (GO:0006357);; Biological Process: brain development (GO:0007420);; Molecular Function: sequence-specific DNA binding (GO:0043565);;	--	--	--	--	POU domain, class 3, transcription factor 3-A OS=Danio rerio OX=7955 GN=pou3f3a PE=2 SV=2	--
TRINITY_DN5662_c1_g1	--	--	Cellular Component: cytoplasm (GO:0005737);; Cellular Component: centrosome (GO:0005813);; Cellular Component: cilium (GO:0005929);; Cellular Component: intraciliary transport particle B (GO:0030992);; Biological Process: intraciliary transport (GO:0042073);; Biological Process: pronephros development (GO:0048793);; Biological Process: cilium assembly (GO:0060271);; Biological Process: regulation…	K10624|3e-13|dpx:DAPPUDRAFT_309825|K10624 RBBP6; E3 ubiquitin-protein ligase RBBP6 [EC:2.3.2.27]	[K]	Transcription	--	TRAF3-interacting protein 1 OS=Danio rerio OX=7955 GN=traf3ip1 PE=2 SV=1	hypothetical protein llap_21375 [Limosa lapponica baueri]
TRINITY_DN3617_c1_g1	--	--	Molecular Function: calcium ion binding (GO:0005509);; Cellular Component: extracellular region (GO:0005576);; Biological Process: biomineral tissue development (GO:0031214);;	--|1e-08|dpx:DAPPUDRAFT_117311|hypothetical protein	[GO]	--	--	Osteocalcin 2 OS=Diplodus sargus OX=38941 GN=bglap2 PE=1 SV=1	PREDICTED: vitellogenin-2-like [Protobothrops mucrosquamatus]
TRINITY_DN80512_c0_g2	[J]	Translation, ribosomal structure and biogenesis	Molecular Function: structural constituent of ribosome (GO:0003735);; Cellular Component: ribosome (GO:0005840);; Biological Process: translation (GO:0006412);;	K02960|2e-69|dpx:DAPPUDRAFT_307788|K02960 RP-S16e; small subunit ribosomal protein S16e	[J]	Translation, ribosomal structure and biogenesis	Ribosomal protein S9/S16	40S ribosomal protein S16 OS=Heteropneustes fossilis OX=93621 GN=rps16 PE=2 SV=1	PREDICTED: 40S ribosomal protein S16 isoform X1 [Latimeria chalumnae]
TRINITY_DN85_c0_g1	--	--	Molecular Function: extracellular matrix structural constituent (GO:0005201);; Cellular Component: extracellular region (GO:0005576);; Cellular Component: extracellular matrix (GO:0005578);; Cellular Component: collagen trimer (GO:0005581);; Molecular Function: metal ion binding (GO:0046872);;	K19720|4e-40|dpx:DAPPUDRAFT_337357|K19720 COL3A; collagen, type III, alpha	[W]	Extracellular structures	--	Collagen alpha-1(III) chain (Fragments) OS=Gallus gallus OX=9031 GN=COL3A1 PE=2 SV=2	PREDICTED: cuticle collagen 2C-like [Ficedula albicollis]
TRINITY_DN1337_c6_g1	[H]	Coenzyme transport and metabolism	Biological Process: tRNA wobble uridine modification (GO:0002098);; Biological Process: tRNA wobble position uridine thiolation (GO:0002143);; Molecular Function: thiosulfate sulfurtransferase activity (GO:0004792);; Molecular Function: ATP binding (GO:0005524);; Cellular Component: cytosol (GO:0005829);; Biological Process: Mo-molybdopterin cofactor biosynthetic process (GO:0006777);; Molecular …	K11996|1e-137|dpx:DAPPUDRAFT_62020|K11996 MOCS3; adenylyltransferase and sulfurtransferase [EC:2.7.7.80 2.8.1.11]	[H]	Coenzyme transport and metabolism	ThiF family;; Rhodanese-like domain	Adenylyltransferase and sulfurtransferase MOCS3 OS=Danio rerio OX=7955 GN=mocs3 PE=2 SV=1	PREDICTED: adenylyltransferase and sulfurtransferase MOCS3 isoform X1 [Pygocentrus nattereri]
TRINITY_DN16209_c3_g1	--	--	Molecular Function: nucleotide binding (GO:0000166);; Cellular Component: commitment complex (GO:0000243);; Biological Process: mRNA splicing, via spliceosome (GO:0000398);; Molecular Function: RNA binding (GO:0003723);; Molecular Function: mRNA binding (GO:0003729);; Cellular Component: spliceosomal complex (GO:0005681);; Cellular Component: U1 snRNP (GO:0005685);; Cellular Component: nuclear sp…	K12822|7e-15|dpx:DAPPUDRAFT_306802|K12822 RBM25; RNA-binding protein 25	--	--	--	U1 small nuclear ribonucleoprotein 70 kDa OS=Xenopus tropicalis OX=8364 GN=snrnp70 PE=2 SV=1	LOW QUALITY PROTEIN: uncharacterized protein DDB_G0271670-like [Oncorhynchus tshawytscha]
TRINITY_DN101310_c0_g1	--	--	Molecular Function: nucleotide binding (GO:0000166);; Molecular Function: mRNA binding (GO:0003729);; Cellular Component: nucleus (GO:0005634);; Cellular Component: mRNA cleavage factor complex (GO:0005849);; Biological Process: mRNA polyadenylation (GO:0006378);;	--|3e-13|dpx:DAPPUDRAFT_108083|hypothetical protein	--	--	--	Cleavage and polyadenylation specificity factor subunit 6 OS=Xenopus laevis OX=8355 GN=cpsf6 PE=2 SV=1	PREDICTED: basic proline-rich protein-like [Ficedula albicollis]
TRINITY_DN17602_c0_g1	--	--	--	--|8e-07|dpx:DAPPUDRAFT_110932|hypothetical protein	--	--	--	--	PREDICTED: ectonucleotide pyrophosphatase/phosphodiesterase family member 7 [Zonotrichia albicollis]
TRINITY_DN76404_c0_g1	--	--	Cellular Component: stress fiber (GO:0001725);; Cellular Component: cytoplasm (GO:0005737);; Cellular Component: focal adhesion (GO:0005925);; Biological Process: transcription, DNA-templated (GO:0006351);; Biological Process: regulation of transcription by RNA polymerase II (GO:0006357);; Biological Process: cell adhesion (GO:0007155);; Molecular Function: transcription factor binding (GO:000813…	--|2e-11|dpx:DAPPUDRAFT_108083|hypothetical protein	--	--	--	Zyxin OS=Xenopus tropicalis OX=8364 GN=zyx PE=2 SV=1	PREDICTED: lysine-rich arabinogalactan protein 19-like, partial [Acanthisitta chloris]
TRINITY_DN8723_c0_g1	--	--	Biological Process: exonucleolytic trimming to generate mature 3'-end of 5.8S rRNA from tricistronic rRNA transcript (SSU-rRNA, 5.8S rRNA, LSU-rRNA) (GO:0000467);; Molecular Function: nucleic acid binding (GO:0003676);; Molecular Function: exonuclease activity (GO:0004527);; Molecular Function: zinc ion binding (GO:0008270);;	--	--	--	--	ERI1 exoribonuclease 2 OS=Danio rerio OX=7955 GN=eri2 PE=2 SV=1	hypothetical protein N301_01220, partial [Charadrius vociferus]
TRINITY_DN5854_c0_g1	[R]	General function prediction only	--	--	--	--	--	--	--
TRINITY_DN118590_c0_g1	--	--	--	--	--	--	--	Protein FAM133 OS=Danio rerio OX=7955 GN=fam133 PE=2 SV=2	Cylicin-2, partial [Ophiophagus hannah]
TRINITY_DN49308_c0_g1	--	--	Cellular Component: P-body (GO:0000932);; Molecular Function: RNA binding (GO:0003723);; Biological Process: mRNA catabolic process (GO:0006402);; Biological Process: miRNA mediated inhibition of translation (GO:0035278);; Biological Process: regulation of stem cell proliferation (GO:0072091);;	K11593|2e-25|dpx:DAPPUDRAFT_305022|K11593 ELF2C; eukaryotic translation initiation factor 2C	[J]	Translation, ribosomal structure and biogenesis	Piwi domain	Protein argonaute-3 OS=Danio rerio OX=7955 GN=ago3 PE=3 SV=1	PREDICTED: protein argonaute-3-like, partial [Sinocyclocheilus grahami]
TRINITY_DN68058_c1_g1	[J]	Translation, ribosomal structure and biogenesis	--	K02925|1e-27|dpx:DAPPUDRAFT_206128|K02925 RP-L3e; large subunit ribosomal protein L3e	[J]	Translation, ribosomal structure and biogenesis	Ribosomal protein L3	--	PREDICTED: 60S ribosomal protein L3 [Esox lucius]
TRINITY_DN102003_c0_g2	[J]	Translation, ribosomal structure and biogenesis	Molecular Function: structural constituent of ribosome (GO:0003735);; Cellular Component: ribosome (GO:0005840);; Biological Process: translation (GO:0006412);;	K02930|2e-37|dpx:DAPPUDRAFT_205304|K02930 RP-L4e; large subunit ribosomal protein L4e	[A]	RNA processing and modification	Ribosomal protein L4/L1 family	60S ribosomal protein L4-B OS=Xenopus laevis OX=8355 GN=rpl4-b PE=2 SV=2	ribosomal protein L4, partial [Xenopus muelleri]
TRINITY_DN8306_c3_g1	--	--	--	--	--	--	--	--	hypothetical protein AAES_16765 [Amazona aestiva]
TRINITY_DN2631_c3_g1	--	--	--	--	--	--	--	--	hypothetical protein N340_08894, partial [Tauraco erythrolophus]
TRINITY_DN84954_c0_g1	--	--	Molecular Function: protein serine/threonine kinase activity (GO:0004674);; Molecular Function: ATP binding (GO:0005524);; Cellular Component: nucleus (GO:0005634);;	--|1e-06|dpx:DAPPUDRAFT_262008|hypothetical protein	[R]	General function prediction only	Protein kinase domain;; FF domain;; Protein tyrosine and serine/threonine kinase;; Lipopolysaccharide kinase (Kdo/WaaP) family	Serine/threonine-protein kinase pdik1l-B OS=Xenopus laevis OX=8355 GN=pdik1-b PE=2 SV=1	mucin-2-like, partial [Xiphophorus maculatus]
TRINITY_DN6401_c0_g1	--	--	Molecular Function: nucleotide binding (GO:0000166);; Molecular Function: DNA binding (GO:0003677);; Molecular Function: RNA binding (GO:0003723);; Cellular Component: nucleolus (GO:0005730);;	K18626|1e-15|dpx:DAPPUDRAFT_105663|K18626 TCHH; trichohyalin	--	--	--	Nucleolin OS=Gallus gallus OX=9031 GN=NCL PE=1 SV=1	LOW QUALITY PROTEIN: golgin subfamily A member 6-like protein 22, partial [Labrus bergylta]
TRINITY_DN54137_c0_g1	--	--	--	K22824|2e-06|dpx:DAPPUDRAFT_299538|K22824 WTAP; pre-mRNA-splicing regulator WTAP	--	--	--	--	--
TRINITY_DN67794_c0_g1	--	--	--	--|4e-07|dpx:DAPPUDRAFT_45729|hypothetical protein	[I]	Lipid transport and metabolism	PH domain;; Pleckstrin homology domain	--	--
TRINITY_DN11898_c0_g1	--	--	Biological Process: neural crest cell migration (GO:0001755);; Biological Process: neural tube closure (GO:0001843);; Molecular Function: actin binding (GO:0003779);; Cellular Component: cytoplasm (GO:0005737);; Biological Process: Rho protein signal transduction (GO:0007266);; Molecular Function: protein phosphatase 1 binding (GO:0008157);; Cellular Component: lamellipodium (GO:0030027);; Biolog…	--|8e-09|dpx:DAPPUDRAFT_234485|hypothetical protein	--	--	--	Phosphatase and actin regulator 4 OS=Gallus gallus OX=9031 GN=PHACTR4 PE=3 SV=2	proline-rich extensin-like protein EPR1 [Oncorhynchus tshawytscha]
TRINITY_DN65141_c0_g1	--	--	--	--	--	--	--	--	hypothetical protein CIB84_013535 [Bambusicola thoracicus]
TRINITY_DN131923_c0_g1	[J]	Translation, ribosomal structure and biogenesis	Molecular Function: structural constituent of ribosome (GO:0003735);; Cellular Component: ribosome (GO:0005840);; Biological Process: translation (GO:0006412);;	K02960|5e-49|dpx:DAPPUDRAFT_73053|K02960 RP-S16e; small subunit ribosomal protein S16e	[J]	Translation, ribosomal structure and biogenesis	--	40S ribosomal protein S16 OS=Heteropneustes fossilis OX=93621 GN=rps16 PE=2 SV=1	PREDICTED: 40S ribosomal protein S16 [Takifugu rubripes]
TRINITY_DN9619_c4_g1	--	--	Molecular Function: motor activity (GO:0003774);; Cellular Component: cytoplasm (GO:0005737);; Cellular Component: microtubule (GO:0005874);; Cellular Component: dynein complex (GO:0030286);; Cellular Component: motile cilium (GO:0031514);;	--|8e-09|dpx:DAPPUDRAFT_300242|hypothetical protein	--	--	--	Dynein heavy chain (Fragment) OS=Oncorhynchus mykiss OX=8022 PE=2 SV=1	hypothetical protein N332_10282, partial [Mesitornis unicolor]
TRINITY_DN98722_c0_g1	[MI]	--	--	K00967|7e-27|dpx:DAPPUDRAFT_305267|K00967 PCYT2; ethanolamine-phosphate cytidylyltransferase [EC:2.7.7.14]	[I]	Lipid transport and metabolism	Cytidylyltransferase-like	--	ethanolamine-phosphate cytidylyltransferase-like isoform X2 [Seriola dumerili]
TRINITY_DN51108_c0_g1	--	--	--	--	--	--	--	--	Histone-lysine N-methyltransferase, H3 lysine-79 specific, partial [Ophiophagus hannah]
TRINITY_DN92959_c0_g1	[J]	Translation, ribosomal structure and biogenesis	Cellular Component: mitochondrial matrix (GO:0005759);; Molecular Function: protein-lysine N-methyltransferase activity (GO:0016279);; Biological Process: peptidyl-lysine trimethylation (GO:0018023);; Biological Process: negative regulation of electron transfer activity (GO:1904733);; Biological Process: negative regulation of fatty acid beta-oxidation using acyl-CoA dehydrogenase (GO:1904736);;	K22843|1e-09|dpx:DAPPUDRAFT_60967|K22843 ETFBKMT; ETFB lysine methyltransferase [EC:2.1.1.-]	--	--	Ribosomal protein L11 methyltransferase (PrmA);; Methyltransferase small domain;; Conserved hypothetical protein 95	Electron transfer flavoprotein beta subunit lysine methyltransferase OS=Danio rerio OX=7955 GN=etfbkmt PE=2 SV=2	electron transfer flavoprotein beta subunit lysine methyltransferase isoform X2 [Oncorhynchus tshawytscha]
TRINITY_DN2020_c1_g1	--	--	--	--	--	--	--	--	unnamed protein product [Oncorhynchus mykiss]
TRINITY_DN33692_c0_g2	--	--	--	--	--	--	--	--	36.4 kDa proline-rich protein-like [Salvelinus alpinus]
TRINITY_DN7382_c0_g1	--	--	Cellular Component: spliceosomal complex (GO:0005681);; Cellular Component: cytoplasm (GO:0005737);; Biological Process: rRNA processing (GO:0006364);; Biological Process: mRNA cis splicing, via spliceosome (GO:0045292);;	--|6e-22|dpx:DAPPUDRAFT_221069|hypothetical protein	--	--	Golgi-localised syntaxin-1-binding clamp	WW domain-binding protein 11 OS=Danio rerio OX=7955 GN=wbp11 PE=1 SV=1	basic proline-rich protein-like [Oncorhynchus kisutch]
TRINITY_DN71906_c1_g1	--	--	Molecular Function: DNA-binding transcription factor activity (GO:0003700);; Cellular Component: nucleus (GO:0005634);; Biological Process: transcription, DNA-templated (GO:0006351);; Biological Process: regulation of transcription, DNA-templated (GO:0006355);; Molecular Function: sequence-specific DNA binding (GO:0043565);;	K09100|4e-11|dpx:DAPPUDRAFT_311851|K09100 SIM; single-minded	--	--	--	Transcription factor MafB OS=Coturnix japonica OX=93934 GN=MAFB PE=1 SV=1	unnamed protein product, partial [Tetraodon nigroviridis]
TRINITY_DN88780_c0_g2	--	--	Molecular Function: lipid transporter activity (GO:0005319);; Molecular Function: nutrient reservoir activity (GO:0045735);;	--	--	--	--	Vitellogenin-2 OS=Gallus gallus OX=9031 GN=VTG2 PE=1 SV=1	proline-rich protein 36-like, partial [Oncorhynchus tshawytscha]
TRINITY_DN38789_c1_g2	--	--	--	--	[R]	General function prediction only	--	--	uncharacterized protein LOC111947977 [Oryzias latipes]
TRINITY_DN112740_c0_g1	[O]	Posttranslational modification, protein turnover, chaperones	Molecular Function: ATP binding (GO:0005524);; Cellular Component: nucleus (GO:0005634);; Biological Process: chromosome segregation (GO:0007059);; Biological Process: mitotic cell cycle (GO:0007067);; Molecular Function: SUMO transferase activity (GO:0019789);; Biological Process: cell division (GO:0051301);;	K10577|7e-14|dpx:DAPPUDRAFT_230818|K10577 UBE2I; ubiquitin-conjugating enzyme E2 I	[O]	Posttranslational modification, protein turnover, chaperones	Ubiquitin-conjugating enzyme	SUMO-conjugating enzyme UBC9 OS=Pagrus major OX=143350 GN=ube2i PE=2 SV=1	PREDICTED: SUMO-conjugating enzyme UBC9 [Nothobranchius furzeri]
TRINITY_DN74707_c0_g1	--	--	--	--	--	--	WAP-type (Whey Acidic Protein) 'four-disulfide core'	--	--
TRINITY_DN86829_c0_g2	--	--	--	K11883|8e-06|dpx:DAPPUDRAFT_301213|K11883 NOB1; RNA-binding protein NOB1	--	--	--	--	--
TRINITY_DN21038_c0_g1	--	--	Cellular Component: nucleus (GO:0005634);; Biological Process: DNA replication (GO:0006260);; Biological Process: DNA repair (GO:0006281);; Biological Process: cell cycle (GO:0007049);; Biological Process: chromatin assembly (GO:0031497);; Cellular Component: CAF-1 complex (GO:0033186);;	K18626|3e-08|dpx:DAPPUDRAFT_105663|K18626 TCHH; trichohyalin	--	--	--	Chromatin assembly factor 1 subunit A-B OS=Xenopus laevis OX=8355 GN=chaf1a-b PE=2 SV=2	hypothetical protein XELAEV_18004227mg [Xenopus laevis]
TRINITY_DN5044_c7_g1	[G]	Carbohydrate transport and metabolism	Cellular Component: nucleus (GO:0005634);; Biological Process: transcription, DNA-templated (GO:0006351);; Biological Process: regulation of transcription, DNA-templated (GO:0006355);; Molecular Function: zinc ion binding (GO:0008270);; Molecular Function: sequence-specific DNA binding (GO:0043565);;	--|2e-24|dpx:DAPPUDRAFT_317627|hypothetical protein	--	--	--	Zinc finger homeobox protein 4 OS=Gallus gallus OX=9031 GN=ZFHX4 PE=2 SV=2	LOW QUALITY PROTEIN: zinc finger homeobox protein 4-like, partial [Rhincodon typus]
TRINITY_DN54534_c0_g1	[M]	Cell wall/membrane/envelope biogenesis	Cellular Component: nucleus (GO:0005634);; Biological Process: transcription, DNA-templated (GO:0006351);; Biological Process: regulation of transcription, DNA-templated (GO:0006355);; Molecular Function: zinc ion binding (GO:0008270);; Molecular Function: sequence-specific DNA binding (GO:0043565);;	--|1e-08|dpx:DAPPUDRAFT_239164|hypothetical protein	--	--	--	Zinc finger homeobox protein 4 OS=Gallus gallus OX=9031 GN=ZFHX4 PE=2 SV=2	PREDICTED: formin-like protein 1 [Paralichthys olivaceus]
TRINITY_DN22834_c2_g1	--	--	Cellular Component: nucleus (GO:0005634);; Biological Process: transcription, DNA-templated (GO:0006351);; Biological Process: regulation of transcription, DNA-templated (GO:0006355);; Molecular Function: zinc ion binding (GO:0008270);; Molecular Function: sequence-specific DNA binding (GO:0043565);;	--|1e-12|dpx:DAPPUDRAFT_234485|hypothetical protein	--	--	--	Zinc finger homeobox protein 4 OS=Gallus gallus OX=9031 GN=ZFHX4 PE=2 SV=2	basic proline-rich protein-like, partial [Oncorhynchus tshawytscha]
TRINITY_DN101872_c1_g1	--	--	--	--|4e-23|dpx:DAPPUDRAFT_326012|hypothetical protein	--	--	FLYWCH zinc finger domain	--	PREDICTED: zinc finger protein 180-like [Kryptolebias marmoratus]
TRINITY_DN13910_c0_g1	--	--	--	--|2e-06|dpx:DAPPUDRAFT_122114|hypothetical protein	--	--	--	--	unnamed protein product [Oncorhynchus mykiss]
TRINITY_DN1446_c0_g1	[H]	Coenzyme transport and metabolism	Cellular Component: nucleus (GO:0005634);; Biological Process: mRNA processing (GO:0006397);; Biological Process: RNA splicing (GO:0008380);;	K01942|5e-47|dpx:DAPPUDRAFT_309177|K01942 HLCS; biotin---protein ligase [EC:6.3.4.9 6.3.4.10 6.3.4.11 6.3.4.15]	[H]	Coenzyme transport and metabolism	Biotin/lipoate A/B protein ligase family	Serine/arginine repetitive matrix protein 1 OS=Gallus gallus OX=9031 GN=SRRM1 PE=2 SV=1	PREDICTED: biotin--protein ligase [Latimeria chalumnae]
TRINITY_DN8657_c0_g1	[M]	Cell wall/membrane/envelope biogenesis	Cellular Component: nucleus (GO:0005634);; Biological Process: transcription, DNA-templated (GO:0006351);; Biological Process: regulation of transcription, DNA-templated (GO:0006355);; Molecular Function: zinc ion binding (GO:0008270);; Molecular Function: sequence-specific DNA binding (GO:0043565);;	--|3e-14|dpx:DAPPUDRAFT_239164|hypothetical protein	--	--	--	Zinc finger homeobox protein 4 OS=Gallus gallus OX=9031 GN=ZFHX4 PE=2 SV=2	PREDICTED: uncharacterized proline-rich protein-like, partial [Picoides pubescens]
TRINITY_DN121521_c0_g2	[I]	Lipid transport and metabolism	Molecular Function: long-chain fatty acid-CoA ligase activity (GO:0004467);; Molecular Function: ATP binding (GO:0005524);; Cellular Component: cytoplasm (GO:0005737);; Molecular Function: decanoate-CoA ligase activity (GO:0102391);;	K01897|2e-24|dpx:DAPPUDRAFT_213488|K01897 ACSL; long-chain acyl-CoA synthetase [EC:6.2.1.3]	[I]	Lipid transport and metabolism	AMP-binding enzyme	Long-chain-fatty-acid--CoA ligase ACSBG2 OS=Gallus gallus OX=9031 GN=ACSBG2 PE=2 SV=2	PREDICTED: long-chain-fatty-acid--CoA ligase 5 [Cuculus canorus]
TRINITY_DN128908_c0_g1	--	--	--	K15710|2e-06|dpx:DAPPUDRAFT_10188|K15710 SHPRH; E3 ubiquitin-protein ligase SHPRH [EC:3.6.4.- 2.3.2.27]	[L]	Replication, recombination and repair	SNF2 family N-terminal domain	--	LOW QUALITY PROTEIN: E3 ubiquitin-protein ligase SHPRH [Labrus bergylta]
TRINITY_DN144_c32_g1	--	--	--	--|5e-28|dpx:DAPPUDRAFT_72393|hypothetical protein	--	--	--	--	CDH1-D, partial [Gallus gallus]
TRINITY_DN12967_c0_g1	--	--	--	--	--	--	--	--	PREDICTED: rap guanine nucleotide exchange factor 5-like [Aptenodytes forsteri]
TRINITY_DN41807_c4_g1	--	--	--	--	--	--	--	--	phosphatase and actin regulator 3-like [Oncorhynchus mykiss]
TRINITY_DN43824_c2_g1	--	--	Molecular Function: zinc ion transmembrane transporter activity (GO:0005385);; Cellular Component: Golgi apparatus (GO:0005794);; Biological Process: response to zinc ion (GO:0010043);; Cellular Component: membrane (GO:0016020);; Cellular Component: integral component of membrane (GO:0016021);; Biological Process: regulation of sequestering of zinc ion (GO:0061088);;	--	--	--	--	Zinc transporter 5 OS=Xenopus tropicalis OX=8364 GN=slc30a5 PE=2 SV=1	unnamed protein product, partial [Oncorhynchus mykiss]
TRINITY_DN14301_c0_g1	[I]	Lipid transport and metabolism	Molecular Function: iron ion binding (GO:0005506);; Cellular Component: endoplasmic reticulum (GO:0005783);; Cellular Component: endoplasmic reticulum membrane (GO:0005789);; Biological Process: fatty acid biosynthetic process (GO:0006633);; Biological Process: membrane lipid metabolic process (GO:0006643);; Cellular Component: integral component of membrane (GO:0016021);; Biological Process: eth…	K15537|2e-41|dpx:DAPPUDRAFT_319865|K15537 AGMO; alkylglycerol monooxygenase [EC:1.14.16.5]	[I]	Lipid transport and metabolism	Fatty acid hydroxylase superfamily	Alkylglycerol monooxygenase OS=Xenopus tropicalis OX=8364 GN=agmo PE=2 SV=1	PREDICTED: alkylglycerol monooxygenase-like [Salmo salar]
TRINITY_DN12288_c0_g1	[S]	Function unknown	--	--|7e-21|dpx:DAPPUDRAFT_5534|hypothetical protein	[S]	Function unknown	DTW domain	--	DTW domain-containing protein 2 [Danio rerio]
TRINITY_DN9902_c5_g1	--	--	--	--	--	--	--	--	hypothetical protein N341_10243, partial [Tyto alba]
TRINITY_DN112339_c0_g2	--	--	Molecular Function: DNA-binding transcription factor activity (GO:0003700);; Cellular Component: nucleus (GO:0005634);; Biological Process: transcription, DNA-templated (GO:0006351);; Biological Process: regulation of transcription, DNA-templated (GO:0006355);; Molecular Function: sequence-specific DNA binding (GO:0043565);;	K09041|2e-09|dpx:DAPPUDRAFT_307821|K09041 NFE2N; nuclear factor erythroid 2, invertebrate	[K]	Transcription	--	Transcription factor MafB OS=Coturnix japonica OX=93934 GN=MAFB PE=1 SV=1	unnamed protein product, partial [Tetraodon nigroviridis]
TRINITY_DN48323_c0_g1	--	--	--	--	--	--	--	--	unnamed protein product [Oncorhynchus mykiss]
TRINITY_DN31465_c0_g1	--	--	--	K18626|2e-06|dpx:DAPPUDRAFT_105663|K18626 TCHH; trichohyalin	[TV]	--	--	Uncharacterized protein KIAA1211 homolog OS=Danio rerio OX=7955 GN=si:dkeyp-117h8.2 PE=4 SV=3	DEAD-box ATP-dependent RNA helicase 42, partial [Ophiophagus hannah]
TRINITY_DN24_c5_g1	[P]	Inorganic ion transport and metabolism	--	K19054|5e-31|dpx:DAPPUDRAFT_333409|K19054 FXN; frataxin [EC:1.16.3.1]	[P]	Inorganic ion transport and metabolism	Frataxin-like domain	--	frataxin, mitochondrial [Amphiprion ocellaris]
TRINITY_DN28533_c0_g2	--	--	--	--	--	--	--	--	unnamed protein product, partial [Tetraodon nigroviridis]
TRINITY_DN40890_c0_g1	--	--	--	K10750|2e-06|dpx:DAPPUDRAFT_307549|K10750 CHAF1A; chromatin assembly factor 1 subunit A	[TV]	--	--	--	hypothetical protein XELAEV_18036147mg [Xenopus laevis]
TRINITY_DN9534_c0_g1	[G]	Carbohydrate transport and metabolism	Molecular Function: magnesium ion binding (GO:0000287);; Molecular Function: inorganic diphosphatase activity (GO:0004427);; Cellular Component: nucleus (GO:0005634);; Cellular Component: cytosol (GO:0005829);; Biological Process: protein dephosphorylation (GO:0006470);; Biological Process: phosphate-containing compound metabolic process (GO:0006796);; Molecular Function: protein histidine phosph…	--|4e-34|dpx:DAPPUDRAFT_191167|hypothetical protein	[R]	General function prediction only	Haloacid dehalogenase-like hydrolase;; haloacid dehalogenase-like hydrolase;; Haloacid dehalogenase-like hydrolase;; HAD-hyrolase-like	Phospholysine phosphohistidine inorganic pyrophosphate phosphatase OS=Xenopus laevis OX=8355 GN=lhpp PE=2 SV=1	PREDICTED: phospholysine phosphohistidine inorganic pyrophosphate phosphatase isoform X2 [Calidris pugnax]
TRINITY_DN3680_c0_g1	--	--	--	--	--	--	--	--	LOW QUALITY PROTEIN: serine/threonine-protein kinase ATR [Astyanax mexicanus]
TRINITY_DN124853_c0_g1	--	--	--	--	--	--	Photosystem I reaction centre subunit XI	--	PREDICTED: uncharacterized protein DDB_G0271670-like, partial [Mesitornis unicolor]
TRINITY_DN41850_c1_g1	--	--	Molecular Function: DNA-binding transcription factor activity (GO:0003700);; Cellular Component: nucleus (GO:0005634);; Biological Process: transcription, DNA-templated (GO:0006351);; Biological Process: regulation of transcription, DNA-templated (GO:0006355);; Molecular Function: sequence-specific DNA binding (GO:0043565);;	K09041|6e-09|dpx:DAPPUDRAFT_307821|K09041 NFE2N; nuclear factor erythroid 2, invertebrate	--	--	--	Transcription factor MafB OS=Coturnix japonica OX=93934 GN=MAFB PE=1 SV=1	uncharacterized protein DDB_G0271670-like [Astyanax mexicanus]
TRINITY_DN10754_c1_g2	--	--	--	K03006|2e-09|dpx:DAPPUDRAFT_234909|K03006 RPB1; DNA-directed RNA polymerase II subunit RPB1 [EC:2.7.7.6]	--	--	--	--	LOW QUALITY PROTEIN: titin-like [Astyanax mexicanus]
TRINITY_DN2317_c0_g1	--	--	Molecular Function: extracellular matrix structural constituent (GO:0005201);; Cellular Component: extracellular matrix (GO:0005578);; Cellular Component: collagen trimer (GO:0005581);; Molecular Function: metal ion binding (GO:0046872);;	--|4e-10|dpx:DAPPUDRAFT_101743|hypothetical protein	--	--	Zinc finger, C3HC4 type (RING finger)	Collagen alpha-1(II) chain OS=Xenopus laevis OX=8355 GN=col2a1 PE=2 SV=2	proline-rich protein 36-like, partial [Oncorhynchus tshawytscha]
TRINITY_DN112991_c0_g2	--	--	--	--	--	--	Protein of unknown function, DUF599	--	--
TRINITY_DN125311_c0_g1	--	--	--	--	[WV]	--	--	--	uncharacterized protein LOC101158074 [Oryzias latipes]
TRINITY_DN1332_c2_g1	--	--	Biological Process: transport (GO:0006810);; Cellular Component: integral component of membrane (GO:0016021);;	--|7e-53|dpx:DAPPUDRAFT_308541|hypothetical protein	[I]	Lipid transport and metabolism	CRAL/TRIO domain;; Divergent CRAL/TRIO domain	SEC14-like protein 5 OS=Xenopus tropicalis OX=8364 GN=sec14l1 PE=2 SV=1	CRAL-TRIO domain-containing protein C3H8.02-like, partial [Rhincodon typus]
TRINITY_DN83519_c0_g1	--	--	--	--	--	--	--	--	Golgin subfamily A member 6-like protein 2, partial [Ophiophagus hannah]
TRINITY_DN120152_c0_g1	--	--	Cellular Component: nucleus (GO:0005634);; Molecular Function: zinc ion binding (GO:0008270);; Biological Process: protein ubiquitination (GO:0016567);; Biological Process: covalent chromatin modification (GO:0016569);; Molecular Function: transferase activity (GO:0016740);; Cellular Component: HULC complex (GO:0033503);;	--|3e-11|dpx:DAPPUDRAFT_304847|hypothetical protein	--	--	--	E3 ubiquitin-protein ligase BRE1A OS=Gallus gallus OX=9031 GN=RNF20 PE=2 SV=1	Mnn4, partial [Ophiophagus hannah]
TRINITY_DN5309_c0_g1	--	--	Cellular Component: endoplasmic reticulum membrane (GO:0005789);; Cellular Component: integral component of membrane (GO:0016021);;	--|8e-38|dpx:DAPPUDRAFT_328033|hypothetical protein	--	--	Protein-kinase domain of FAM69;; N-term cysteine-rich ER, FAM69	Protein FAM69A OS=Danio rerio OX=7955 GN=fam69a PE=2 SV=1	PREDICTED: protein FAM69C [Melopsittacus undulatus]
TRINITY_DN65540_c0_g1	--	--	Molecular Function: nucleotide binding (GO:0000166);; Molecular Function: DNA binding (GO:0003677);; Molecular Function: RNA binding (GO:0003723);; Cellular Component: nucleolus (GO:0005730);;	--|1e-16|dpx:DAPPUDRAFT_109761|hypothetical protein	--	--	--	Nucleolin OS=Gallus gallus OX=9031 GN=NCL PE=1 SV=1	PREDICTED: glutamic acid-rich protein-like, partial [Cyprinus carpio]
TRINITY_DN6048_c0_g1	--	--	--	--	--	--	--	--	hypothetical protein H355_001682 [Colinus virginianus]
TRINITY_DN9381_c0_g1	--	--	--	--|3e-06|dpx:DAPPUDRAFT_121154|hypothetical protein	--	--	--	--	hypothetical protein N310_11281, partial [Acanthisitta chloris]
TRINITY_DN1419_c2_g2	--	--	Molecular Function: DNA binding (GO:0003677);; Cellular Component: nucleus (GO:0005634);; Biological Process: regulation of transcription, DNA-templated (GO:0006355);; Molecular Function: metal ion binding (GO:0046872);;	--|4e-13|dpx:DAPPUDRAFT_44467|hypothetical protein	[R]	General function prediction only	--	Zinc finger protein CKR1 OS=Gallus gallus OX=9031 PE=2 SV=1	PREDICTED: putative zinc finger protein 876 isoform X2 [Salmo salar]
TRINITY_DN1655_c2_g3	[J]	Translation, ribosomal structure and biogenesis	Molecular Function: structural constituent of ribosome (GO:0003735);; Cellular Component: ribosome (GO:0005840);; Biological Process: translation (GO:0006412);;	K02924|3e-20|dpx:DAPPUDRAFT_303155|K02924 RP-L39e; large subunit ribosomal protein L39e	[J]	Translation, ribosomal structure and biogenesis	Ribosomal L39 protein	60S ribosomal protein L39 OS=Ictalurus punctatus OX=7998 GN=rpl39 PE=3 SV=1	PREDICTED: 60S ribosomal protein L39 [Anser cygnoides domesticus]
TRINITY_DN1579_c0_g1	--	--	Biological Process: ossification (GO:0001503);; Molecular Function: G-protein coupled receptor activity (GO:0004930);; Molecular Function: collagen binding (GO:0005518);; Cellular Component: intracellular (GO:0005622);; Cellular Component: plasma membrane (GO:0005886);; Biological Process: mitochondrion organization (GO:0007005);; Biological Process: cell surface receptor signaling pathway (GO:00…	K04599|5e-37|dpx:DAPPUDRAFT_310325|K04599 MTH; G protein-coupled receptor Mth (Methuselah protein)	[T]	Signal transduction mechanisms	7 transmembrane receptor (Secretin family)	Adhesion G-protein coupled receptor G6 OS=Danio rerio OX=7955 GN=adgrg6 PE=1 SV=1	PREDICTED: adhesion G-protein coupled receptor G2-like [Sinocyclocheilus anshuiensis]
TRINITY_DN26119_c0_g1	--	--	--	--	--	--	--	--	hypothetical protein llap_22619 [Limosa lapponica baueri]
TRINITY_DN36388_c0_g1	--	--	Biological Process: actin cytoskeleton organization (GO:0030036);;	K11653|6e-12|dpx:DAPPUDRAFT_327651|K11653 ARID1; AT-rich interactive domain-containing protein 1	[U]	Intracellular trafficking, secretion, and vesicular transport	--	Inverted formin-2 OS=Xenopus laevis OX=8355 GN=inf2 PE=2 SV=1	PREDICTED: protein diaphanous homolog 1-like isoform X3 [Sinocyclocheilus grahami]
TRINITY_DN96587_c0_g2	--	--	--	--|4e-07|dpx:DAPPUDRAFT_118838|hypothetical protein	--	--	--	--	--
TRINITY_DN2156_c5_g1	[RTKL]	--	Biological Process: regulation of cell growth (GO:0001558);; Biological Process: vasculature development (GO:0001944);; Molecular Function: p53 binding (GO:0002039);; Molecular Function: protein serine/threonine kinase activity (GO:0004674);; Molecular Function: ATP binding (GO:0005524);; Cellular Component: nucleus (GO:0005634);; Cellular Component: cytoplasm (GO:0005737);; Cellular Component: m…	K07298|1e-141|dpx:DAPPUDRAFT_189230|K07298 STK11; serine/threonine-protein kinase 11 [EC:2.7.11.1]	[T]	Signal transduction mechanisms	Protein kinase domain;; Protein tyrosine and serine/threonine kinase;; Kinase-like	Serine/threonine-protein kinase stk11 OS=Xenopus laevis OX=8355 GN=stk11 PE=1 SV=1	PREDICTED: serine/threonine-protein kinase STK11 [Esox lucius]
TRINITY_DN35434_c0_g1	--	--	--	--	--	--	--	--	hypothetical protein XENTR_v90003445mg [Xenopus tropicalis]
TRINITY_DN35142_c0_g2	--	--	Biological Process: mitochondrial electron transport, NADH to ubiquinone (GO:0006120);; Molecular Function: NADH dehydrogenase (ubiquinone) activity (GO:0008137);; Cellular Component: integral component of membrane (GO:0016021);; Cellular Component: mitochondrial membrane (GO:0031966);; Cellular Component: respiratory chain (GO:0070469);;	--	[TV]	--	--	NADH-ubiquinone oxidoreductase chain 4 OS=Myxine glutinosa OX=7769 GN=MT-ND4 PE=3 SV=1	hypothetical protein CIB84_013535 [Bambusicola thoracicus]
TRINITY_DN43299_c0_g1	--	--	--	--|4e-10|dpx:DAPPUDRAFT_274121|hypothetical protein	--	--	--	--	--
TRINITY_DN14877_c0_g1	--	--	Molecular Function: nucleotide binding (GO:0000166);; Molecular Function: mRNA binding (GO:0003729);; Cellular Component: nucleus (GO:0005634);; Cellular Component: mRNA cleavage factor complex (GO:0005849);; Biological Process: mRNA polyadenylation (GO:0006378);;	--|5e-18|dpx:DAPPUDRAFT_306237|hypothetical protein	--	--	--	Cleavage and polyadenylation specificity factor subunit 6 OS=Gallus gallus OX=9031 GN=CPSF6 PE=2 SV=1	basic proline-rich protein-like, partial [Astyanax mexicanus]
TRINITY_DN129491_c0_g1	--	--	--	--	--	--	Photosystem II protein Y (PsbY)	--	--
TRINITY_DN20020_c0_g1	--	--	Cellular Component: nucleus (GO:0005634);; Biological Process: transcription, DNA-templated (GO:0006351);; Biological Process: regulation of transcription, DNA-templated (GO:0006355);; Molecular Function: zinc ion binding (GO:0008270);; Molecular Function: sequence-specific DNA binding (GO:0043565);;	--	--	--	--	Zinc finger homeobox protein 4 OS=Gallus gallus OX=9031 GN=ZFHX4 PE=2 SV=2	basic proline-rich protein-like, partial [Oncorhynchus tshawytscha]
TRINITY_DN66044_c0_g3	--	--	--	--	--	--	--	--	hypothetical protein llap_8868 [Limosa lapponica baueri]
TRINITY_DN30929_c0_g1	--	--	--	--	--	--	--	--	hypothetical protein UY3_07773 [Chelonia mydas]
TRINITY_DN63691_c0_g1	--	--	--	--	[U]	Intracellular trafficking, secretion, and vesicular transport	--	--	--
TRINITY_DN47452_c0_g1	--	--	--	K10750|4e-10|dpx:DAPPUDRAFT_307549|K10750 CHAF1A; chromatin assembly factor 1 subunit A	[TV]	--	--	Uncharacterized protein KIAA1211 homolog OS=Danio rerio OX=7955 GN=si:dkeyp-117h8.2 PE=4 SV=3	trichohyalin-like, partial [Astyanax mexicanus]
TRINITY_DN1600_c8_g1	--	--	--	--	--	--	--	--	Ribosome-binding protein 1, partial [Picoides pubescens]
TRINITY_DN2025_c0_g1	--	--	--	--|1e-10|dpx:DAPPUDRAFT_120463|hypothetical protein	--	--	--	--	--
TRINITY_DN8761_c0_g1	--	--	Cellular Component: nucleus (GO:0005634);; Biological Process: mRNA processing (GO:0006397);; Biological Process: RNA splicing (GO:0008380);;	--|2e-46|dpx:DAPPUDRAFT_58159|hypothetical protein	[R]	General function prediction only	Tub family	Serine/arginine repetitive matrix protein 1 OS=Gallus gallus OX=9031 GN=SRRM1 PE=2 SV=1	PREDICTED: tubby-related protein 4-like [Sinocyclocheilus rhinocerous]
TRINITY_DN1210_c1_g6	[H]	Coenzyme transport and metabolism	Biological Process: somitogenesis (GO:0001756);; Biological Process: regulation of systemic arterial blood pressure (GO:0003073);; Cellular Component: extracellular matrix (GO:0005578);;	--|3e-10|dpx:DAPPUDRAFT_270714|hypothetical protein	--	--	--	Coiled-coil domain-containing protein 80 OS=Danio rerio OX=7955 GN=ccdc80 PE=2 SV=1	PREDICTED: leucine-rich repeat extensin-like protein 2 [Salmo salar]
TRINITY_DN32019_c0_g1	--	--	Molecular Function: DNA binding (GO:0003677);; Cellular Component: nucleus (GO:0005634);; Biological Process: transcription, DNA-templated (GO:0006351);; Biological Process: regulation of transcription, DNA-templated (GO:0006355);;	--|3e-08|dpx:DAPPUDRAFT_264813|hypothetical protein	--	--	Transposase IS4;; Myb/SANT-like DNA-binding domain	Myb-related transcription factor, partner of profilin OS=Xenopus laevis OX=8355 GN=mypop PE=2 SV=1	PREDICTED: piggyBac transposable element-derived protein 3-like [Takifugu rubripes]
TRINITY_DN123348_c0_g1	--	--	--	--	[R]	General function prediction only	Putative serine esterase (DUF676)	--	--
TRINITY_DN45843_c0_g2	--	--	--	--	--	--	--	--	PREDICTED: extensin-like [Salmo salar]
TRINITY_DN113045_c0_g1	--	--	--	K18626|2e-07|dpx:DAPPUDRAFT_105663|K18626 TCHH; trichohyalin	[TV]	--	--	Uncharacterized protein KIAA1211 homolog OS=Danio rerio OX=7955 GN=si:dkeyp-117h8.2 PE=4 SV=3	LOW QUALITY PROTEIN: DNA ligase 1-like, partial [Oncorhynchus tshawytscha]
TRINITY_DN25513_c0_g1	--	--	Cellular Component: extracellular region (GO:0005576);;	--|3e-26|dpx:DAPPUDRAFT_241415|hypothetical protein	--	--	--	Integumentary mucin C.1 (Fragment) OS=Xenopus laevis OX=8355 PE=2 SV=1	unnamed protein product, partial [Oncorhynchus mykiss]
TRINITY_DN94067_c0_g2	[G]	Carbohydrate transport and metabolism	--	K01057|2e-40|dpx:DAPPUDRAFT_302585|K01057 PGLS; 6-phosphogluconolactonase [EC:3.1.1.31]	[G]	Carbohydrate transport and metabolism	Glucosamine-6-phosphate isomerases/6-phosphogluconolactonase	--	unnamed protein product, partial [Tetraodon nigroviridis]
TRINITY_DN173_c0_g1	--	--	--	--|2e-07|dpx:DAPPUDRAFT_223327|hypothetical protein	--	--	--	--	PREDICTED: keratin-associated protein 21-1-like [Takifugu rubripes]
TRINITY_DN8887_c0_g1	--	--	Molecular Function: nucleotide binding (GO:0000166);; Molecular Function: mRNA binding (GO:0003729);; Cellular Component: nucleus (GO:0005634);; Cellular Component: mRNA cleavage factor complex (GO:0005849);; Biological Process: mRNA polyadenylation (GO:0006378);;	--|1e-15|dpx:DAPPUDRAFT_316386|hypothetical protein	[W]	Extracellular structures	--	Cleavage and polyadenylation specificity factor subunit 6 OS=Danio rerio OX=7955 GN=cpsf6 PE=2 SV=1	collagen alpha-1(VIII) chain [Xiphophorus maculatus]
TRINITY_DN31601_c0_g1	--	--	Cellular Component: extracellular matrix (GO:0005578);; Biological Process: cell adhesion (GO:0007155);; Biological Process: regulation of cell proliferation (GO:0042127);;	--	--	--	EsV-1-7 cysteine-rich motif	Tenascin OS=Gallus gallus OX=9031 GN=TNC PE=1 SV=2	PREDICTED: uncharacterized protein LOC106613386 [Salmo salar]
TRINITY_DN8276_c0_g1	--	--	Cellular Component: nucleoplasm (GO:0005654);; Biological Process: transcription, DNA-templated (GO:0006351);; Biological Process: regulation of transcription, DNA-templated (GO:0006355);; Biological Process: cell cycle (GO:0007049);; Molecular Function: sequence-specific DNA binding (GO:0043565);; Molecular Function: metal ion binding (GO:0046872);;	--	--	--	THAP domain	THAP domain-containing protein 1 OS=Danio rerio OX=7955 GN=thap1 PE=2 SV=2	PREDICTED: THAP domain-containing protein 6-like [Sinocyclocheilus grahami]
TRINITY_DN1530_c4_g1	[H]	Coenzyme transport and metabolism	Molecular Function: nicotinate-nucleotide diphosphorylase (carboxylating) activity (GO:0004514);; Molecular Function: nicotinate phosphoribosyltransferase activity (GO:0004516);; Cellular Component: cytosol (GO:0005829);; Biological Process: response to oxidative stress (GO:0006979);; Biological Process: NAD biosynthetic process (GO:0009435);; Molecular Function: ligase activity (GO:0016874);; Bi…	K00763|0.0|dpx:DAPPUDRAFT_322483|K00763 pncB; nicotinate phosphoribosyltransferase [EC:6.3.4.21]	[H]	Coenzyme transport and metabolism	Nicotinate phosphoribosyltransferase C-terminal domain;; Nicotinate phosphoribosyltransferase (NAPRTase) N-terminal domain;; Nicotinate phosphoribosyltransferase (NAPRTase) family	Nicotinate phosphoribosyltransferase OS=Danio rerio OX=7955 GN=naprt PE=2 SV=2	PREDICTED: nicotinate phosphoribosyltransferase [Anolis carolinensis]
TRINITY_DN12412_c1_g1	--	--	--	--	--	--	--	--	ORF2 [Acanthochelys spixii]
TRINITY_DN69929_c2_g1	[B]	Chromatin structure and dynamics	Cellular Component: nucleosome (GO:0000786);; Molecular Function: DNA binding (GO:0003677);; Cellular Component: nucleus (GO:0005634);;	K11253|6e-87|dpx:DAPPUDRAFT_67712|K11253 H3; histone H3	[B]	Chromatin structure and dynamics	Core histone H2A/H2B/H3/H4	Histone H3.2 OS=Xenopus tropicalis OX=8364 GN=TGas081o10.1 PE=2 SV=3	PREDICTED: histone H3-like [Xenopus laevis]
TRINITY_DN31148_c0_g1	--	--	--	--|5e-09|dpx:DAPPUDRAFT_122609|hypothetical protein	--	--	--	Uncharacterized protein KIAA1211 homolog OS=Danio rerio OX=7955 GN=si:dkeyp-117h8.2 PE=4 SV=3	hypothetical protein N312_12752, partial [Balearica regulorum gibbericeps]
TRINITY_DN24389_c0_g1	--	--	--	--	--	--	--	--	hypothetical protein XELAEV_18002623mg, partial [Xenopus laevis]
TRINITY_DN11579_c2_g1	--	--	Cellular Component: extracellular region (GO:0005576);;	--|1e-16|dpx:DAPPUDRAFT_241415|hypothetical protein	--	--	--	Integumentary mucin C.1 (Fragment) OS=Xenopus laevis OX=8355 PE=2 SV=1	PREDICTED: integumentary mucin C.1-like, partial [Notothenia coriiceps]
TRINITY_DN1645_c0_g1	--	--	Cellular Component: nucleus (GO:0005634);; Biological Process: mRNA processing (GO:0006397);; Biological Process: RNA splicing (GO:0008380);;	K18626|4e-29|dpx:DAPPUDRAFT_105663|K18626 TCHH; trichohyalin	[RP]	--	--	Serine/arginine repetitive matrix protein 1 OS=Gallus gallus OX=9031 GN=SRRM1 PE=2 SV=1	hypothetical protein Y1Q_0017006 [Alligator mississippiensis]
TRINITY_DN26_c0_g2	--	--	Cellular Component: condensed chromosome kinetochore (GO:0000777);; Cellular Component: nucleus (GO:0005634);; Cellular Component: chromosome (GO:0005694);; Cellular Component: cytoplasm (GO:0005737);; Cellular Component: spindle (GO:0005819);; Biological Process: protein phosphorylation (GO:0006468);; Biological Process: chromosome segregation (GO:0007059);; Biological Process: mitotic cell cycl…	K10586|0.0|dpx:DAPPUDRAFT_317519|K10586 BIRC6; baculoviral IAP repeat-containing protein 6 (apollon) [EC:2.3.2.23]	[O]	Posttranslational modification, protein turnover, chaperones	Baculoviral IAP repeat-containing protein 6;; Inhibitor of Apoptosis domain	Baculoviral IAP repeat-containing protein 5.1-A OS=Xenopus laevis OX=8355 GN=birc5.1-a PE=1 SV=1	baculoviral IAP repeat-containing protein 6 isoform X1 [Xiphophorus maculatus]
TRINITY_DN15299_c0_g1	--	--	Molecular Function: extracellular matrix structural constituent (GO:0005201);; Cellular Component: extracellular matrix (GO:0005578);; Cellular Component: collagen trimer (GO:0005581);; Molecular Function: metal ion binding (GO:0046872);;	K19721|2e-51|dpx:DAPPUDRAFT_307295|K19721 COL5AS; collagen, type V/XI/XXIV/XXVII, alpha	[W]	Extracellular structures	--	Collagen alpha-2(I) chain OS=Oncorhynchus mykiss OX=8022 GN=col1a2 PE=2 SV=2	collagen alpha-1(I) chain-like [Astyanax mexicanus]
TRINITY_DN13770_c1_g2	--	--	Cellular Component: early endosome (GO:0005769);; Cellular Component: cytosol (GO:0005829);; Biological Process: protein transport (GO:0015031);; Biological Process: endosomal transport (GO:0016197);; Cellular Component: early endosome membrane (GO:0031901);; Biological Process: Arp2/3 complex-mediated actin nucleation (GO:0034314);; Biological Process: retrograde transport, endosome to Golgi (GO…	--|6e-06|dpx:DAPPUDRAFT_305626|hypothetical protein	--	--	--	WASH complex subunit 1 OS=Gallus gallus OX=9031 GN=WASHC1 PE=2 SV=1	hypothetical protein XENTR_v90021805mg [Xenopus tropicalis]
TRINITY_DN118723_c2_g1	--	--	--	K23214|2e-09|dpx:DAPPUDRAFT_101871|K23214 AUTS2; autism susceptibility gene 2 protein	--	--	--	Genetic suppressor element 1 OS=Danio rerio OX=7955 GN=gse1 PE=4 SV=1	hypothetical protein llap_3229 [Limosa lapponica baueri]
TRINITY_DN7423_c0_g2	--	--	Biological Process: immune system process (GO:0002376);; Molecular Function: threonine-type endopeptidase activity (GO:0004298);; Cellular Component: nucleus (GO:0005634);; Cellular Component: cytoplasm (GO:0005737);; Cellular Component: proteasome core complex (GO:0005839);; Biological Process: proteolysis involved in cellular protein catabolic process (GO:0051603);;	K02738|2e-11|dpx:DAPPUDRAFT_306867|K02738 PSMB6; 20S proteasome subunit beta 1 [EC:3.4.25.1]	[O]	Posttranslational modification, protein turnover, chaperones	--	Proteasome subunit beta type-9 OS=Salmo salar OX=8030 GN=psmb9-a PE=2 SV=1	PREDICTED: proteasome subunit beta type-6, partial [Python bivittatus]
TRINITY_DN4379_c0_g1	--	--	--	--	--	--	--	--	hypothetical protein N301_01220, partial [Charadrius vociferus]
TRINITY_DN95645_c0_g1	--	--	--	--	--	--	--	--	Immunoglobulin G-binding protein A, partial [Nipponia nippon]
TRINITY_DN40334_c0_g1	--	--	--	--	--	--	--	--	unnamed protein product [Oncorhynchus mykiss]
TRINITY_DN6421_c6_g1	--	--	--	K23214|7e-08|dpx:DAPPUDRAFT_101871|K23214 AUTS2; autism susceptibility gene 2 protein	--	--	--	Genetic suppressor element 1 OS=Danio rerio OX=7955 GN=gse1 PE=4 SV=1	unnamed protein product [Oncorhynchus mykiss]
TRINITY_DN26317_c1_g1	--	--	--	--	--	--	--	--	hypothetical protein Z169_12571, partial [Egretta garzetta]
TRINITY_DN23967_c0_g1	--	--	Cellular Component: extracellular region (GO:0005576);;	--|1e-178|dpx:DAPPUDRAFT_191595|hypothetical protein	[R]	General function prediction only	Fibrinogen beta and gamma chains, C-terminal globular domain	Ryncolin-4 OS=Cerberus rynchops OX=46267 PE=1 SV=1	fibrinogen-like protein 1 [Amphiprion ocellaris]
TRINITY_DN3715_c0_g2	--	--	Cellular Component: nucleus (GO:0005634);; Biological Process: mRNA processing (GO:0006397);; Biological Process: RNA splicing (GO:0008380);;	--|1e-07|dpx:DAPPUDRAFT_314454|hypothetical protein	--	--	Sushi repeat (SCR repeat)	Serine/arginine repetitive matrix protein 1 OS=Gallus gallus OX=9031 GN=SRRM1 PE=2 SV=1	I-FBPL, partial [Danio rerio]
TRINITY_DN23288_c0_g1	[KL]	--	Biological Process: DNA double-strand break processing (GO:0000729);; Molecular Function: DNA binding (GO:0003677);; Molecular Function: helicase activity (GO:0004386);; Molecular Function: ATP binding (GO:0005524);; Cellular Component: nucleus (GO:0005634);; Biological Process: covalent chromatin modification (GO:0016569);; Cellular Component: site of double-strand break (GO:0035861);; Biologica…	K19001|5e-89|dpx:DAPPUDRAFT_202549|K19001 HELLS; ATP-dependent DNA helicase	[B]	Chromatin structure and dynamics	SNF2 family N-terminal domain;; Helicase conserved C-terminal domain;; Type III restriction enzyme, res subunit;; DEAD/DEAH box helicase	SWI/SNF-related matrix-associated actin-dependent regulator of chromatin subfamily A containing DEAD/H box 1 OS=Xenopus tropicalis OX=8364 GN=smarcad1 PE=2 SV=1	PREDICTED: SWI/SNF-related matrix-associated actin-dependent regulator of chromatin subfamily A containing DEAD/H box 1B-like [Clupea harengus]
TRINITY_DN4017_c4_g1	[R]	General function prediction only	Molecular Function: DNA binding (GO:0003677);; Cellular Component: mitochondrial outer membrane (GO:0005741);; Biological Process: apoptotic process (GO:0006915);; Cellular Component: integral component of membrane (GO:0016021);; Molecular Function: oxidoreductase activity (GO:0016491);;	K22747|1e-147|dpx:DAPPUDRAFT_46525|K22747 AIFM3; apoptosis-inducing factor 3	[R]	General function prediction only	Pyridine nucleotide-disulphide oxidoreductase;; Pyridine nucleotide-disulphide oxidoreductase;; Rieske [2Fe-2S] domain;; Pyridine nucleotide-disulphide oxidoreductase;; Rieske-like [2Fe-2S] domain;; FAD dependent oxidoreductase;; Reductase C-terminal	Apoptosis-inducing factor 2 OS=Xenopus laevis OX=8355 GN=aifm2 PE=2 SV=1	PREDICTED: apoptosis-inducing factor 3 [Xenopus tropicalis]
TRINITY_DN7656_c1_g1	[RTKL]	--	Molecular Function: myosin light chain kinase activity (GO:0004687);; Molecular Function: ATP binding (GO:0005524);; Cellular Component: cytosol (GO:0005829);; Biological Process: smooth muscle contraction (GO:0006939);; Cellular Component: membrane (GO:0016020);; Biological Process: positive regulation of cell migration (GO:0030335);; Molecular Function: metal ion binding (GO:0046872);;	K00907|1e-72|dpx:DAPPUDRAFT_305289|K00907 MYLK; myosin-light-chain kinase [EC:2.7.11.18]	--	--	Protein kinase domain;; Ankyrin repeats (3 copies);; Ankyrin repeats (many copies);; Ankyrin repeats (many copies);; Protein tyrosine and serine/threonine kinase;; Ankyrin repeat;; Ankyrin repeat;; Lipopolysaccharide kinase (Kdo/WaaP) family;; Ras of Complex, Roc, domain of DAPkinase;; RIO1 family;; Death domain	Myosin light chain kinase, smooth muscle OS=Gallus gallus OX=9031 GN=Mylk PE=1 SV=2	PREDICTED: death-associated protein kinase 1 isoform X2 [Callorhinchus milii]
TRINITY_DN1345_c8_g6	--	--	--	K13165|5e-06|dpx:DAPPUDRAFT_310457|K13165 SFRS12; splicing factor, arginine/serine-rich 12	--	--	Ctr copper transporter family	--	--
TRINITY_DN134061_c0_g1	[I]	Lipid transport and metabolism	--	--	--	--	--	--	--
TRINITY_DN26511_c0_g1	--	--	--	--	--	--	--	--	serine/threonine-protein kinase WNK1 isoform X8 [Oryzias latipes]
TRINITY_DN15013_c1_g1	--	--	Biological Process: mRNA processing (GO:0006397);; Biological Process: RNA splicing (GO:0008380);; Cellular Component: precatalytic spliceosome (GO:0071011);;	K10750|2e-09|dpx:DAPPUDRAFT_307549|K10750 CHAF1A; chromatin assembly factor 1 subunit A	--	--	--	Pre-mRNA-splicing factor 38B OS=Danio rerio OX=7955 GN=prpf38b PE=2 SV=1	hypothetical protein XELAEV_18022944mg [Xenopus laevis]
TRINITY_DN10234_c2_g1	--	--	--	--	--	--	--	--	unnamed protein product, partial [Oncorhynchus mykiss]
TRINITY_DN83637_c0_g1	[O]	Posttranslational modification, protein turnover, chaperones	--	--|2e-44|dpx:DAPPUDRAFT_299792|hypothetical protein	[C]	Energy production and conversion	C-terminal region of band_7;; SPFH domain / Band 7 family	--	PREDICTED: stomatin-like protein 2, mitochondrial [Paralichthys olivaceus]
TRINITY_DN19532_c0_g2	--	--	Cellular Component: extracellular region (GO:0005576);;	--|9e-06|dpx:DAPPUDRAFT_115919|hypothetical protein	--	--	--	Integumentary mucin C.1 (Fragment) OS=Xenopus laevis OX=8355 PE=2 SV=1	Poly(rC)-binding protein 3 [Larimichthys crocea]
TRINITY_DN72804_c0_g1	[R]	General function prediction only	--	--|3e-25|dpx:DAPPUDRAFT_304659|hypothetical protein	[H]	Coenzyme transport and metabolism	CobW/HypB/UreG, nucleotide-binding domain	--	COBW domain-containing protein 1-like [Seriola lalandi dorsalis]
TRINITY_DN120162_c0_g1	[M]	Cell wall/membrane/envelope biogenesis	--	K01711|5e-11|dpx:DAPPUDRAFT_231678|K01711 gmd; GDPmannose 4,6-dehydratase [EC:4.2.1.47]	[G]	Carbohydrate transport and metabolism	--	--	PREDICTED: GDP-mannose 4,6 dehydratase, partial [Notothenia coriiceps]
TRINITY_DN8568_c0_g1	--	--	--	--	--	--	--	--	unnamed protein product, partial [Oncorhynchus mykiss]
TRINITY_DN123656_c0_g1	[L]	Replication, recombination and repair	--	--	--	--	--	--	unnamed protein product, partial [Oncorhynchus mykiss]
TRINITY_DN16167_c0_g1	[M]	Cell wall/membrane/envelope biogenesis	Cellular Component: nucleus (GO:0005634);; Biological Process: transcription, DNA-templated (GO:0006351);; Biological Process: regulation of transcription, DNA-templated (GO:0006355);; Molecular Function: zinc ion binding (GO:0008270);; Molecular Function: sequence-specific DNA binding (GO:0043565);;	--|3e-07|dpx:DAPPUDRAFT_239164|hypothetical protein	--	--	--	Zinc finger homeobox protein 4 OS=Gallus gallus OX=9031 GN=ZFHX4 PE=2 SV=2	tubby-related protein 4 [Danio rerio]
TRINITY_DN654_c4_g1	--	--	--	--	[R]	General function prediction only	Endonuclease-reverse transcriptase	--	ORF2 [Acanthochelys spixii]
TRINITY_DN124384_c0_g1	--	--	--	--	--	--	--	--	hypothetical protein CIB84_013535 [Bambusicola thoracicus]
TRINITY_DN4019_c2_g1	--	--	Cellular Component: chromatin (GO:0000785);; Cellular Component: nucleus (GO:0005634);; Cellular Component: nucleoplasm (GO:0005654);; Cellular Component: SMC loading complex (GO:0032116);; Biological Process: maintenance of mitotic sister chromatid cohesion (GO:0034088);; Biological Process: cell division (GO:0051301);;	K11266|1e-136|dpx:DAPPUDRAFT_307303|K11266 MAU2; MAternally affected uncoordination	[S]	Function unknown	Cohesin loading factor;; Cohesin loading factor;; Tetratricopeptide repeat	MAU2 chromatid cohesion factor homolog OS=Xenopus laevis OX=8355 GN=mau2 PE=1 SV=1	PREDICTED: MAU2 chromatid cohesion factor homolog isoform X2 [Clupea harengus]
TRINITY_DN70580_c0_g1	--	--	Molecular Function: structural constituent of ribosome (GO:0003735);; Cellular Component: ribosome (GO:0005840);; Biological Process: translation (GO:0006412);;	K02993|7e-60|dpx:DAPPUDRAFT_230667|K02993 RP-S7e; small subunit ribosomal protein S7e	[J]	Translation, ribosomal structure and biogenesis	Ribosomal protein S7e	40S ribosomal protein S7 OS=Xenopus laevis OX=8355 GN=rps7 PE=2 SV=2	40S ribosomal protein S7, partial [Struthio camelus australis]
TRINITY_DN7544_c0_g1	--	--	--	--	--	--	Mitochondrial 28S ribosomal protein S34	--	putative protein TPRXL, partial [Lonchura striata domestica]
TRINITY_DN121391_c0_g1	--	--	Cellular Component: nucleus (GO:0005634);; Cellular Component: nucleolus (GO:0005730);; Biological Process: mRNA processing (GO:0006397);; Biological Process: RNA splicing (GO:0008380);; Cellular Component: nuclear speck (GO:0016607);;	--	--	--	--	ADP-ribosylation factor-like protein 6-interacting protein 4 OS=Danio rerio OX=7955 GN=arl6ip4 PE=2 SV=1	hypothetical protein N310_06494, partial [Acanthisitta chloris]
TRINITY_DN108836_c0_g4	--	--	--	--	--	--	--	--	PREDICTED: 52 kDa repressor of the inhibitor of the protein kinase-like [Alligator sinensis]
TRINITY_DN6837_c0_g1	--	--	--	K08840|2e-08|dpx:DAPPUDRAFT_301634|K08840 TNIK; TRAF2 and NCK interacting kinase [EC:2.7.11.1]	--	--	--	Genetic suppressor element 1 OS=Danio rerio OX=7955 GN=gse1 PE=4 SV=1	unnamed protein product [Oncorhynchus mykiss]
TRINITY_DN20888_c0_g1	--	--	--	--	--	--	--	--	unnamed protein product [Oncorhynchus mykiss]
TRINITY_DN13644_c0_g1	--	--	--	--	[L]	Replication, recombination and repair	--	--	DNA mismatch repair protein Mlh1, partial [Tyto alba]
TRINITY_DN7450_c0_g1	--	--	--	K17637|4e-94|dpx:DAPPUDRAFT_300804|K17637 EXOC2; exocyst complex component 2	[U]	Intracellular trafficking, secretion, and vesicular transport	--	--	PREDICTED: exocyst complex component 2 [Eurypyga helias]
TRINITY_DN5577_c1_g1	[RTKL]	--	Biological Process: positive regulation of protein phosphorylation (GO:0001934);; Molecular Function: protein serine/threonine kinase activity (GO:0004674);; Molecular Function: ATP binding (GO:0005524);; Cellular Component: plasma membrane (GO:0005886);; Cellular Component: cell cortex (GO:0005938);; Biological Process: positive regulation of vesicle fusion (GO:0031340);; Cellular Component: ruf…	K04345|1e-106|dpx:DAPPUDRAFT_319998|K04345 PKA; protein kinase A [EC:2.7.11.11]	[T]	Signal transduction mechanisms	Protein kinase domain;; Protein tyrosine and serine/threonine kinase;; Kinase-like	RAC-beta serine/threonine-protein kinase A OS=Xenopus laevis OX=8355 GN=akt2-a PE=2 SV=1	cAMP-dependent protein kinase catalytic subunit PRKX [Chanodichthys ilishaeformis]
TRINITY_DN81650_c0_g1	--	--	--	--|5e-29|dpx:DAPPUDRAFT_242150|hypothetical protein	--	--	--	--	uncharacterized protein LOC111194822 [Astyanax mexicanus]
TRINITY_DN15091_c0_g2	--	--	Molecular Function: serine-type endopeptidase activity (GO:0004252);; Cellular Component: extracellular space (GO:0005615);;	--	[E]	Amino acid transport and metabolism	Trypsin	Serine protease ami OS=Xenopus tropicalis OX=8364 GN=ami PE=2 SV=1	hypothetical protein N336_01965, partial [Phalacrocorax carbo]
TRINITY_DN34712_c0_g1	--	--	--	--	--	--	--	--	unnamed protein product [Oncorhynchus mykiss]
TRINITY_DN16369_c1_g1	--	--	Cellular Component: centriole (GO:0005814);; Biological Process: regulation of centriole replication (GO:0046599);;	--	[R]	General function prediction only	--	Centrosomal protein of 76 kDa OS=Danio rerio OX=7955 GN=cep76 PE=2 SV=1	PREDICTED: coiled-coil and C2 domain-containing protein 2A isoform X7 [Hippocampus comes]
TRINITY_DN27915_c0_g2	--	--	--	--	--	--	--	--	unnamed protein product [Oncorhynchus mykiss]
TRINITY_DN30699_c0_g1	--	--	--	K14650|5e-07|dpx:DAPPUDRAFT_319993|K14650 TAF3; transcription initiation factor TFIID subunit 3	--	--	--	--	hypothetical protein CIB84_013535 [Bambusicola thoracicus]
TRINITY_DN118222_c0_g1	--	--	--	--	--	--	Cell morphogenesis C-terminal	--	--
TRINITY_DN128998_c0_g1	--	--	Cellular Component: extracellular region (GO:0005576);;	--|2e-71|dpx:DAPPUDRAFT_303244|hypothetical protein	[T]	Signal transduction mechanisms	DOMON domain	Skin secretory protein xP2 OS=Xenopus laevis OX=8355 GN=p2 PE=2 SV=2	basic proline-rich protein-like [Oncorhynchus tshawytscha]
TRINITY_DN100941_c0_g1	--	--	--	--	--	--	--	--	hypothetical protein CIB84_013535 [Bambusicola thoracicus]
TRINITY_DN70572_c0_g1	--	--	--	--|1e-07|dpx:DAPPUDRAFT_102733|hypothetical protein	--	--	--	--	--
TRINITY_DN58353_c0_g1	--	--	Cellular Component: cytoplasm (GO:0005737);; Cellular Component: cytoskeleton (GO:0005856);; Biological Process: actin cytoskeleton organization (GO:0030036);; Cellular Component: cell projection (GO:0042995);;	K13098|9e-10|dpx:DAPPUDRAFT_238350|K13098 TLS; RNA-binding protein FUS	[R]	General function prediction only	--	Disheveled-associated activator of morphogenesis 1-A OS=Xenopus laevis OX=8355 GN=daam1-a PE=2 SV=1	PREDICTED: vegetative cell wall protein gp1-like, partial [Taeniopygia guttata]
TRINITY_DN16359_c3_g1	--	--	Cellular Component: nucleus (GO:0005634);; Biological Process: transcription, DNA-templated (GO:0006351);; Biological Process: regulation of transcription, DNA-templated (GO:0006355);; Molecular Function: zinc ion binding (GO:0008270);; Molecular Function: sequence-specific DNA binding (GO:0043565);;	--|3e-13|dpx:DAPPUDRAFT_234485|hypothetical protein	--	--	--	Zinc finger homeobox protein 4 OS=Gallus gallus OX=9031 GN=ZFHX4 PE=2 SV=2	basic proline-rich protein-like, partial [Oncorhynchus tshawytscha]
TRINITY_DN676_c0_g2	[R]	General function prediction only	Molecular Function: DNA binding (GO:0003677);; Cellular Component: nucleus (GO:0005634);; Biological Process: transcription, DNA-templated (GO:0006351);; Biological Process: regulation of transcription, DNA-templated (GO:0006355);; Molecular Function: metal ion binding (GO:0046872);;	--|7e-16|dpx:DAPPUDRAFT_7670|hypothetical protein	[R]	General function prediction only	Zinc finger, C2H2 type	Gastrula zinc finger protein XlCGF67.1 (Fragment) OS=Xenopus laevis OX=8355 PE=3 SV=1	zinc finger protein 53-like [Danio rerio]
TRINITY_DN31938_c0_g1	--	--	Biological Process: embryonic axis specification (GO:0000578);; Molecular Function: ubiquitin-protein transferase activity (GO:0004842);; Cellular Component: nucleus (GO:0005634);; Biological Process: ubiquitin-dependent protein catabolic process (GO:0006511);; Molecular Function: transcription factor binding (GO:0008134);; Molecular Function: zinc ion binding (GO:0008270);; Biological Process: p…	--|1e-31|dpx:DAPPUDRAFT_303244|hypothetical protein	[T]	Signal transduction mechanisms	--	E3 ubiquitin-protein ligase RNF12-B OS=Xenopus laevis OX=8355 GN=rnf12-b PE=2 SV=1	proteoglycan 4-like, partial [Astyanax mexicanus]
TRINITY_DN10227_c1_g1	[L]	Replication, recombination and repair	Molecular Function: DNA binding (GO:0003677);; Molecular Function: DNA-directed DNA polymerase activity (GO:0003887);; Cellular Component: nucleus (GO:0005634);; Cellular Component: cytoplasm (GO:0005737);; Biological Process: DNA replication (GO:0006260);; Biological Process: base-excision repair (GO:0006284);; Biological Process: cellular response to DNA damage stimulus (GO:0006974);; Molecular…	K00977|1e-20|dpx:DAPPUDRAFT_300508|K00977 DNTT; DNA nucleotidylexotransferase [EC:2.7.7.31]	[L]	Replication, recombination and repair	DNA polymerase beta palm;; Fingers domain of DNA polymerase lambda;; Helix-hairpin-helix domain;; DNA polymerase beta thumb;; Nucleotidyltransferase domain	DNA polymerase beta OS=Xenopus laevis OX=8355 GN=polb PE=1 SV=3	Polymerase (DNA directed), lambda [Danio rerio]
TRINITY_DN19194_c1_g1	--	--	Molecular Function: magnesium ion binding (GO:0000287);; Biological Process: prostaglandin biosynthetic process (GO:0001516);; Molecular Function: glutathione transferase activity (GO:0004364);; Molecular Function: prostaglandin-D synthase activity (GO:0004667);; Molecular Function: calcium ion binding (GO:0005509);; Cellular Component: cytoplasm (GO:0005737);; Biological Process: prostaglandin m…	K04097|3e-43|dpx:DAPPUDRAFT_219658|K04097 HPGDS; prostaglandin-H2 D-isomerase / glutathione transferase [EC:5.3.99.2 2.5.1.18]	[O]	Posttranslational modification, protein turnover, chaperones	Glutathione S-transferase, C-terminal domain;; Glutathione S-transferase, N-terminal domain;; Glutathione S-transferase, C-terminal domain;; Glutathione S-transferase, N-terminal domain;; Glutathione S-transferase, C-terminal domain;; Glutathione S-transferase, N-terminal domain	Hematopoietic prostaglandin D synthase OS=Gallus gallus OX=9031 GN=HPGDS PE=1 SV=3	hematopoietic prostaglandin D synthase [Gallus gallus]
TRINITY_DN69344_c0_g1	--	--	--	--	--	--	--	--	hypothetical protein N303_07968, partial [Cuculus canorus]
TRINITY_DN29569_c0_g3	--	--	--	--	--	--	--	--	Cylicin-2, partial [Ophiophagus hannah]
TRINITY_DN40899_c0_g1	--	--	--	--	--	--	--	--	hypothetical protein CIB84_013535 [Bambusicola thoracicus]
TRINITY_DN7408_c1_g1	--	--	Molecular Function: nucleotide binding (GO:0000166);; Molecular Function: RNA binding (GO:0003723);; Cellular Component: cytoplasm (GO:0005737);; Biological Process: mRNA processing (GO:0006397);; Biological Process: RNA splicing (GO:0008380);; Cellular Component: nuclear speck (GO:0016607);;	K06220|3e-06|dpx:DAPPUDRAFT_308566|K06220 WASF; WAS protein family	--	--	--	Serine/arginine-rich splicing factor 1 OS=Gallus gallus OX=9031 GN=SRSF1 PE=1 SV=3	unnamed protein product, partial [Tetraodon nigroviridis]
TRINITY_DN14287_c0_g2	--	--	--	--	--	--	--	--	hypothetical protein CIB84_013535 [Bambusicola thoracicus]
TRINITY_DN2385_c0_g1	[R]	General function prediction only	Cellular Component: extracellular region (GO:0005576);; Molecular Function: oxidoreductase activity (GO:0016491);;	--	[R]	General function prediction only	Oxidoreductase family, C-terminal alpha/beta domain;; Oxidoreductase family, NAD-binding Rossmann fold	Glucose-fructose oxidoreductase domain-containing protein 1 OS=Xenopus tropicalis OX=8364 GN=gfod1 PE=2 SV=1	glucose-fructose oxidoreductase domain-containing protein 1 [Salvelinus alpinus]
TRINITY_DN19447_c0_g1	--	--	Biological Process: pancreatic A cell development (GO:0003322);; Cellular Component: nucleus (GO:0005634);; Biological Process: transcription, DNA-templated (GO:0006351);; Biological Process: regulation of transcription, DNA-templated (GO:0006355);; Biological Process: subthalamus development (GO:0021539);; Molecular Function: sequence-specific DNA binding (GO:0043565);; Biological Process: neuro…	K09452|9e-37|dpx:DAPPUDRAFT_36325|K09452 ARX; homeobox protein aristaless-related	[R]	General function prediction only	Homeodomain	Aristaless-related homeobox protein OS=Danio rerio OX=7955 GN=arx PE=2 SV=1	hypothetical protein H355_008481 [Colinus virginianus]
TRINITY_DN1450_c3_g1	[R]	General function prediction only	--	K22808|3e-71|dpx:DAPPUDRAFT_98029|K22808 KANK; KN motif and ankyrin repeat domain-containing protein	[R]	General function prediction only	Ankyrin repeats (3 copies);; Ankyrin repeats (many copies);; Ankyrin repeats (many copies);; Ankyrin repeat;; Ankyrin repeat	Ankyrin repeat domain-containing protein 29 OS=Danio rerio OX=7955 GN=ankrd29 PE=2 SV=1	PREDICTED: KN motif and ankyrin repeat domain-containing protein 1-like, partial [Mesitornis unicolor]
TRINITY_DN2478_c1_g1	[Z]	Cytoskeleton	Molecular Function: GTPase activity (GO:0003924);; Molecular Function: structural constituent of cytoskeleton (GO:0005200);; Molecular Function: GTP binding (GO:0005525);; Cellular Component: cytoplasm (GO:0005737);; Cellular Component: microtubule (GO:0005874);; Biological Process: microtubule-based process (GO:0007017);;	K07375|9e-14|dpx:DAPPUDRAFT_305638|K07375 TUBB; tubulin beta	[Z]	Cytoskeleton	--	Tubulin beta-5 chain OS=Gallus gallus OX=9031 PE=3 SV=1	tubulin beta-4B chain, partial [Terrapene mexicana triunguis]
TRINITY_DN31742_c0_g1	[K]	Transcription	Cellular Component: cytoplasm (GO:0005737);; Cellular Component: ciliary basal body (GO:0036064);; Molecular Function: metal ion binding (GO:0046872);; Biological Process: cilium assembly (GO:0060271);;	K03006|1e-15|dpx:DAPPUDRAFT_306846|K03006 RPB1; DNA-directed RNA polymerase II subunit RPB1 [EC:2.7.7.6]	[K]	Transcription	--	Zinc finger protein DZIP1L OS=Danio rerio OX=7955 GN=dzip1l PE=2 SV=1	prolyl 3-hydroxylase 1 [Oryzias latipes]
TRINITY_DN3240_c0_g1	--	--	Cellular Component: extracellular region (GO:0005576);;	--|9e-31|dpx:DAPPUDRAFT_308276|hypothetical protein	--	--	Nuclear envelope localisation domain	Skin secretory protein xP2 OS=Xenopus laevis OX=8355 GN=p2 PE=2 SV=2	PREDICTED: nesprin-1-like [Cyprinodon variegatus]
TRINITY_DN23774_c0_g1	[E]	Amino acid transport and metabolism	Molecular Function: amyloid-beta binding (GO:0001540);; Biological Process: negative regulation of protein phosphorylation (GO:0001933);; Molecular Function: protein binding (GO:0001948);; Molecular Function: obsolete signal transducer activity (GO:0004871);; Molecular Function: copper ion binding (GO:0005507);; Cellular Component: basal lamina (GO:0005605);; Cellular Component: cell (GO:0005623)…	K19720|4e-19|dpx:DAPPUDRAFT_306230|K19720 COL3A; collagen, type III, alpha	--	--	--	Major prion protein homolog OS=Gallus gallus OX=9031 GN=PRNP PE=1 SV=2	Neurofilament heavy polypeptide, partial [Tinamus guttatus]
TRINITY_DN22714_c0_g1	--	--	Molecular Function: DNA binding (GO:0003677);; Cellular Component: nucleus (GO:0005634);; Biological Process: transcription, DNA-templated (GO:0006351);; Biological Process: regulation of transcription, DNA-templated (GO:0006355);;	--	--	--	Myb/SANT-like DNA-binding domain	Myb-related transcription factor, partner of profilin OS=Xenopus laevis OX=8355 GN=mypop PE=2 SV=1	unnamed protein product [Tetraodon nigroviridis]
TRINITY_DN6246_c1_g1	--	--	--	--	--	--	--	--	unnamed protein product [Oncorhynchus mykiss]
TRINITY_DN16528_c0_g1	--	--	Biological Process: mRNA splicing, via spliceosome (GO:0000398);; Molecular Function: RNA binding (GO:0003723);; Molecular Function: ATP-dependent RNA helicase activity (GO:0004004);; Molecular Function: ATP binding (GO:0005524);; Biological Process: brain development (GO:0007420);; Biological Process: regulation of gene expression (GO:0010468);; Biological Process: RNA secondary structure unwind…	K10750|3e-08|dpx:DAPPUDRAFT_307549|K10750 CHAF1A; chromatin assembly factor 1 subunit A	[S]	Function unknown	--	Probable ATP-dependent RNA helicase DDX46 OS=Danio rerio OX=7955 GN=ddx46 PE=2 SV=1	hypothetical protein AS28_06628, partial [Pygoscelis adeliae]
TRINITY_DN33935_c0_g1	--	--	--	K18626|1e-06|dpx:DAPPUDRAFT_105663|K18626 TCHH; trichohyalin	--	--	--	--	hypothetical protein AAES_43912 [Amazona aestiva]
TRINITY_DN20470_c4_g1	--	--	--	--	--	--	--	--	hypothetical protein Z169_16473, partial [Egretta garzetta]
TRINITY_DN33146_c0_g1	--	--	--	K20222|1e-170|dpx:DAPPUDRAFT_308670|K20222 IPO5; importin-5	[YU]	--	Importin repeat;; Importin-beta N-terminal domain;; Importin repeat 6;; Importin repeat;; HEAT-like repeat;; HEAT repeat;; Vacuolar 14 Fab1-binding region	--	PREDICTED: importin-5-like, partial [Phalacrocorax carbo]
TRINITY_DN16274_c0_g1	--	--	Molecular Function: RNA polymerase II regulatory region sequence-specific DNA binding (GO:0000977);; Molecular Function: DNA-binding transcription factor activity (GO:0003700);; Cellular Component: nucleus (GO:0005634);; Biological Process: transcription, DNA-templated (GO:0006351);; Biological Process: regulation of transcription by RNA polymerase II (GO:0006357);; Biological Process: anterior/p…	--|2e-06|dpx:DAPPUDRAFT_256995|hypothetical protein	--	--	--	Hepatocyte nuclear factor 1-beta-B OS=Danio rerio OX=7955 GN=hnf1bb PE=2 SV=1	--
TRINITY_DN67629_c0_g1	--	--	--	--	[R]	General function prediction only	Reverse transcriptase (RNA-dependent DNA polymerase)	--	hypothetical protein XENTR_v900078711mg, partial [Xenopus tropicalis]
TRINITY_DN121236_c0_g1	--	--	--	--	--	--	--	--	SRSF protein kinase 2-like [Danio rerio]
TRINITY_DN17530_c4_g1	--	--	Biological Process: actin cytoskeleton organization (GO:0030036);;	--|3e-11|dpx:DAPPUDRAFT_122224|hypothetical protein	--	--	--	Inverted formin-2 OS=Xenopus tropicalis OX=8364 GN=inf2 PE=2 SV=1	PREDICTED: extracellular matrix protein 2-like [Sinocyclocheilus grahami]
TRINITY_DN17611_c0_g1	[UD]	--	Molecular Function: extracellular matrix structural constituent (GO:0005201);; Cellular Component: extracellular matrix (GO:0005578);; Cellular Component: collagen trimer (GO:0005581);; Molecular Function: metal ion binding (GO:0046872);;	--|3e-82|dpx:DAPPUDRAFT_13857|hypothetical protein	[UD]	--	SAC3/GANP family;; CSN8/PSMD8/EIF3K family	Collagen alpha-1(I) chain OS=Cynops pyrrhogaster OX=8330 GN=COL1A1 PE=2 SV=1	PREDICTED: germinal-center associated nuclear protein [Poecilia reticulata]
TRINITY_DN63057_c0_g1	--	--	--	--	--	--	--	--	hypothetical protein N303_07968, partial [Cuculus canorus]
TRINITY_DN29073_c0_g1	--	--	Molecular Function: G-protein coupled receptor activity (GO:0004930);; Biological Process: visual perception (GO:0007601);; Biological Process: phototransduction (GO:0007602);; Molecular Function: photoreceptor activity (GO:0009881);; Cellular Component: integral component of membrane (GO:0016021);; Biological Process: protein-chromophore linkage (GO:0018298);;	K04255|3e-91|dpx:DAPPUDRAFT_346930|K04255 OPN4; r-opsin	[R]	General function prediction only	7 transmembrane receptor (rhodopsin family);; Serpentine type 7TM GPCR chemoreceptor Srsx;; Serpentine type 7TM GPCR chemoreceptor Srx;; Serpentine type 7TM GPCR chemoreceptor Srv	Melanopsin OS=Podarcis siculus OX=65484 GN=OPN4 PE=2 SV=2	PREDICTED: melanopsin isoform X2 [Meleagris gallopavo]
TRINITY_DN17137_c0_g1	--	--	--	--	--	--	Domain of unknown function (DUF4371)	--	zinc finger MYM-type protein 1-like isoform X4 [Oryzias melastigma]
TRINITY_DN3874_c0_g2	[G]	Carbohydrate transport and metabolism	--	K01195|0.0|dpx:DAPPUDRAFT_306840|K01195 uidA; beta-glucuronidase [EC:3.2.1.31]	[G]	Carbohydrate transport and metabolism	Glycosyl hydrolases family 2, TIM barrel domain;; Glycosyl hydrolases family 2, sugar binding domain	--	PREDICTED: beta-glucuronidase-like isoform X1 [Xenopus laevis]
TRINITY_DN78320_c0_g2	[K]	Transcription	Molecular Function: DNA-binding transcription factor activity (GO:0003700);; Cellular Component: nucleus (GO:0005634);; Biological Process: transcription, DNA-templated (GO:0006351);; Molecular Function: zinc ion binding (GO:0008270);; Molecular Function: sequence-specific DNA binding (GO:0043565);; Biological Process: mesonephric tubule development (GO:0072164);;	K09371|1e-100|dpx:DAPPUDRAFT_24627|K09371 LMX1; LIM homeobox transcription factor 1	[R]	General function prediction only	LIM domain;; Homeodomain;; Homeobox KN domain	LIM/homeobox protein LMX-1.2 OS=Gallus gallus OX=9031 GN=LMX1B PE=2 SV=2	PREDICTED: LIM homeobox transcription factor 1-alpha, partial [Egretta garzetta]
TRINITY_DN107061_c0_g1	--	--	--	--	--	--	--	--	uncharacterized protein LOC110438555 [Danio rerio]
TRINITY_DN79_c4_g1	--	--	Cellular Component: nucleus (GO:0005634);; Biological Process: mRNA processing (GO:0006397);; Biological Process: RNA splicing (GO:0008380);;	--|8e-07|dpx:DAPPUDRAFT_125227|hypothetical protein	[A]	RNA processing and modification	--	Serine/arginine repetitive matrix protein 1 OS=Gallus gallus OX=9031 GN=SRRM1 PE=2 SV=1	basic proline-rich protein-like [Oncorhynchus kisutch]
TRINITY_DN24033_c0_g1	--	--	--	--	--	--	--	--	PREDICTED: axoneme-associated protein mst101(2)-like, partial [Nothobranchius furzeri]
TRINITY_DN6352_c0_g1	--	--	Molecular Function: DNA binding (GO:0003677);; Cellular Component: nucleus (GO:0005634);; Biological Process: transcription, DNA-templated (GO:0006351);; Biological Process: regulation of transcription, DNA-templated (GO:0006355);; Molecular Function: metal ion binding (GO:0046872);;	--	[R]	General function prediction only	Reverse transcriptase (RNA-dependent DNA polymerase)	Gastrula zinc finger protein XlCGF46.1 (Fragment) OS=Xenopus laevis OX=8355 PE=3 SV=1	PREDICTED: uncharacterized protein LOC107393841 [Nothobranchius furzeri]
TRINITY_DN25600_c0_g1	--	--	--	--	--	--	--	--	unnamed protein product, partial [Oncorhynchus mykiss]
TRINITY_DN760_c4_g2	--	--	Molecular Function: peroxidase activity (GO:0004601);; Cellular Component: extracellular space (GO:0005615);; Biological Process: response to oxidative stress (GO:0006979);; Molecular Function: heme binding (GO:0020037);; Biological Process: hydrogen peroxide catabolic process (GO:0042744);; Molecular Function: metal ion binding (GO:0046872);;	--|4e-78|dpx:DAPPUDRAFT_335708|hypothetical protein	[T]	Signal transduction mechanisms	Immunoglobulin domain;; Immunoglobulin I-set domain;; Immunoglobulin domain;; Immunoglobulin domain;; Immunoglobulin V-set domain	Peroxidasin OS=Xenopus tropicalis OX=8364 GN=pxdn PE=2 SV=1	limbic system-associated membrane protein [Rhincodon typus]
TRINITY_DN1388_c1_g3	--	--	Molecular Function: ion channel activity (GO:0005216);; Biological Process: sensory perception of smell (GO:0007608);; Cellular Component: integral component of membrane (GO:0016021);; Molecular Function: cAMP binding (GO:0030552);; Molecular Function: cGMP binding (GO:0030553);; Biological Process: response to stimulus (GO:0050896);;	K04952|1e-163|dpx:DAPPUDRAFT_59407|K04952 CNGB1; cyclic nucleotide gated channel beta 1	[PT]	--	Ion transport protein;; Cyclic nucleotide-binding domain	Cyclic nucleotide-gated cation channel OS=Ictalurus punctatus OX=7998 PE=2 SV=1	cyclic nucleotide-gated cation channel beta-1 [Salvelinus alpinus]
TRINITY_DN26371_c0_g2	--	--	Cellular Component: nucleus (GO:0005634);; Biological Process: transcription, DNA-templated (GO:0006351);; Biological Process: regulation of transcription, DNA-templated (GO:0006355);; Molecular Function: zinc ion binding (GO:0008270);; Molecular Function: oxidoreductase activity, acting on paired donors, with incorporation or reduction of molecular oxygen, 2-oxoglutarate as one donor, and incorp…	K13100|1e-08|dpx:DAPPUDRAFT_300962|K13100 CWC22; pre-mRNA-splicing factor CWC22	--	--	--	Lysine-specific demethylase 7B OS=Danio rerio OX=7955 GN=jhdm1db PE=2 SV=1	unnamed protein product [Oncorhynchus mykiss]
TRINITY_DN58530_c0_g1	--	--	--	--	--	--	Acetyltransferase (GNAT) family	--	--
TRINITY_DN82052_c0_g1	--	--	Cellular Component: Hrd1p ubiquitin ligase complex (GO:0000836);; Molecular Function: zinc ion binding (GO:0008270);; Cellular Component: integral component of membrane (GO:0016021);; Biological Process: protein N-linked glycosylation via asparagine (GO:0018279);; Biological Process: ubiquitin-dependent ERAD pathway (GO:0030433);; Molecular Function: ubiquitin protein ligase activity (GO:0061630)…	K13346|4e-10|dpx:DAPPUDRAFT_200640|K13346 PEX10; peroxin-10	[O]	Posttranslational modification, protein turnover, chaperones	Ring finger domain;; Zinc finger, C3HC4 type (RING finger);; Zinc finger, C3HC4 type (RING finger);; Zinc finger, C3HC4 type (RING finger)	E3 ubiquitin-protein ligase synoviolin B OS=Xenopus laevis OX=8355 GN=syvn1-b PE=2 SV=1	PREDICTED: peroxisome biogenesis factor 10 [Ficedula albicollis]
TRINITY_DN60071_c0_g1	--	--	Molecular Function: extracellular matrix structural constituent (GO:0005201);; Cellular Component: extracellular matrix (GO:0005578);; Cellular Component: collagen trimer (GO:0005581);; Molecular Function: metal ion binding (GO:0046872);;	--|1e-31|dpx:DAPPUDRAFT_315290|hypothetical protein	--	--	--	Collagen alpha-1(I) chain OS=Cynops pyrrhogaster OX=8330 GN=COL1A1 PE=2 SV=1	hypothetical protein N303_07968, partial [Cuculus canorus]
TRINITY_DN44575_c0_g1	[S]	Function unknown	--	K09140|3e-90|dpx:DAPPUDRAFT_306096|K09140 TSR3; pre-rRNA-processing protein TSR3	[S]	Function unknown	Ribosome biogenesis protein, C-terminal;; Possible Fer4-like domain in RNase L inhibitor, RLI	--	PREDICTED: ribosome biogenesis protein TSR3 homolog isoform X1 [Calidris pugnax]
TRINITY_DN125835_c0_g1	[E]	Amino acid transport and metabolism	--	--	[E]	Amino acid transport and metabolism	Indole-3-glycerol phosphate synthase	--	--
TRINITY_DN11342_c0_g1	--	--	--	K23214|1e-07|dpx:DAPPUDRAFT_101871|K23214 AUTS2; autism susceptibility gene 2 protein	--	--	--	Genetic suppressor element 1 OS=Danio rerio OX=7955 GN=gse1 PE=4 SV=1	hypothetical protein N325_07643, partial [Colius striatus]
TRINITY_DN12450_c0_g1	--	--	Cellular Component: extracellular region (GO:0005576);;	--|3e-07|dpx:DAPPUDRAFT_241415|hypothetical protein	--	--	--	Integumentary mucin C.1 (Fragment) OS=Xenopus laevis OX=8355 PE=2 SV=1	hypothetical protein H355_001682 [Colinus virginianus]
TRINITY_DN102949_c0_g2	--	--	--	--	--	--	--	--	unnamed protein product, partial [Tetraodon nigroviridis]
TRINITY_DN17534_c0_g1	--	--	Cellular Component: plasma membrane (GO:0005886);; Biological Process: cell adhesion (GO:0007155);; Cellular Component: anchored component of membrane (GO:0031225);;	--|3e-51|dpx:DAPPUDRAFT_63008|hypothetical protein	[T]	Signal transduction mechanisms	Immunoglobulin I-set domain;; Immunoglobulin domain;; Immunoglobulin V-set domain;; Immunoglobulin domain;; Immunoglobulin domain	Limbic system-associated membrane protein OS=Gallus gallus OX=9031 PE=2 SV=1	PREDICTED: igLON family member 5, partial [Protobothrops mucrosquamatus]
TRINITY_DN82171_c0_g1	--	--	--	--|3e-07|dpx:DAPPUDRAFT_318296|hypothetical protein	--	--	--	--	PREDICTED: cyclic AMP-responsive element-binding protein 5 isoform X1 [Callorhinchus milii]
TRINITY_DN3012_c0_g1	--	--	Molecular Function: structural constituent of ribosome (GO:0003735);; Cellular Component: mitochondrial large ribosomal subunit (GO:0005762);;	K02902|5e-87|dpx:DAPPUDRAFT_94742|K02902 RP-L28; large subunit ribosomal protein L28	[S]	Function unknown	--	39S ribosomal protein L28, mitochondrial OS=Xenopus laevis OX=8355 GN=mrpl28 PE=2 SV=1	39S ribosomal protein L28 [Amazona aestiva]
TRINITY_DN8939_c0_g1	[R]	General function prediction only	--	K00415|1e-29|dpx:DAPPUDRAFT_200339|K00415 QCR2; ubiquinol-cytochrome c reductase core subunit 2	[C]	Energy production and conversion	--	--	PREDICTED: cytochrome b-c1 complex subunit 2, mitochondrial-like [Salmo salar]
TRINITY_DN430_c8_g1	--	--	--	--|2e-06|dpx:DAPPUDRAFT_112453|hypothetical protein	--	--	--	--	unnamed protein product [Oncorhynchus mykiss]
TRINITY_DN5067_c0_g1	[S]	Function unknown	Molecular Function: epidermal growth factor receptor binding (GO:0005154);; Cellular Component: extracellular matrix (GO:0005578);; Cellular Component: extracellular space (GO:0005615);; Cellular Component: plasma membrane (GO:0005886);; Biological Process: signal transduction (GO:0007165);; Biological Process: axonogenesis (GO:0007409);; Cellular Component: integral component of membrane (GO:001…	--|6e-44|dpx:DAPPUDRAFT_49450|hypothetical protein	[R]	General function prediction only	Leucine rich repeat;; Leucine Rich repeats (2 copies);; BspA type Leucine rich repeat region (6 copies);; Leucine Rich Repeat;; Leucine-rich repeat	Leucine-rich repeat and immunoglobulin-like domain-containing nogo receptor-interacting protein 1-B OS=Danio rerio OX=7955 GN=lingo1b PE=1 SV=1	carboxypeptidase N subunit 2 [Patagioenas fasciata monilis]
TRINITY_DN733_c17_g1	--	--	--	--	--	--	--	--	PREDICTED: LOW QUALITY PROTEIN: RNA-directed DNA polymerase from mobile element jockey-like [Lepidothrix coronata]
TRINITY_DN7627_c1_g1	[R]	General function prediction only	Molecular Function: DNA binding (GO:0003677);; Cellular Component: nucleus (GO:0005634);; Biological Process: transcription, DNA-templated (GO:0006351);; Biological Process: regulation of transcription, DNA-templated (GO:0006355);; Biological Process: nervous system development (GO:0007399);; Biological Process: cell differentiation (GO:0030154);; Molecular Function: metal ion binding (GO:0046872…	K22870|1e-35|dpx:DAPPUDRAFT_95503|K22870 ZNF423; zinc finger protein 423	[R]	General function prediction only	C2H2-type zinc finger;; Zinc finger, C2H2 type;; Zinc-finger double-stranded RNA-binding	Zinc finger protein 423 OS=Danio rerio OX=7955 GN=znf423 PE=2 SV=1	PREDICTED: zinc finger protein 423 isoform X3 [Sinocyclocheilus rhinocerous]
TRINITY_DN16683_c0_g1	[R]	General function prediction only	Biological Process: lymphangiogenesis (GO:0001946);; Molecular Function: DNA-binding transcription factor activity (GO:0003700);; Cellular Component: nucleus (GO:0005634);; Biological Process: transcription, DNA-templated (GO:0006351);; Biological Process: regulation of transcription, DNA-templated (GO:0006355);; Biological Process: embryonic pattern specification (GO:0009880);; Biological Proces…	--|3e-08|dpx:DAPPUDRAFT_241415|hypothetical protein	--	--	--	Transcription factor MafB OS=Danio rerio OX=7955 GN=mafb PE=2 SV=1	PREDICTED: putative protein TPRXL [Tinamus guttatus]
TRINITY_DN130762_c0_g1	[C]	Energy production and conversion	Cellular Component: mitochondrial matrix (GO:0005759);; Molecular Function: electron transfer activity (GO:0009055);; Molecular Function: metal ion binding (GO:0046872);; Molecular Function: 2 iron, 2 sulfur cluster binding (GO:0051537);; Biological Process: oxidation-reduction process (GO:0055114);;	K22071|1e-36|dpx:DAPPUDRAFT_236890|K22071 FDX2; ferredoxin-2, mitochondrial	[C]	Energy production and conversion	2Fe-2S iron-sulfur cluster binding domain	Ferredoxin-2, mitochondrial OS=Xenopus laevis OX=8355 GN=fdx2 PE=2 SV=1	PREDICTED: adrenodoxin-like protein, mitochondrial [Nanorana parkeri]
TRINITY_DN57301_c0_g1	[J]	Translation, ribosomal structure and biogenesis	Molecular Function: structural constituent of ribosome (GO:0003735);; Biological Process: translation (GO:0006412);; Cellular Component: large ribosomal subunit (GO:0015934);; Molecular Function: rRNA binding (GO:0019843);;	K02886|2e-16|dpx:DAPPUDRAFT_307116|K02886 RP-L2; large subunit ribosomal protein L2	[J]	Translation, ribosomal structure and biogenesis	Ribosomal Proteins L2, C-terminal domain;; Ribosomal Proteins L2, RNA binding domain	60S ribosomal protein L8 OS=Xenopus laevis OX=8355 GN=rpl8 PE=2 SV=3	39S ribosomal protein L2, mitochondrial [Oncorhynchus tshawytscha]
TRINITY_DN75439_c0_g1	--	--	--	K05039|2e-08|dpx:DAPPUDRAFT_203278|K05039 SLC6A6; solute carrier family 6 (neurotransmitter transporter, taurine) member 6	--	--	--	--	--
TRINITY_DN4718_c0_g1	--	--	Molecular Function: actin binding (GO:0003779);; Cellular Component: cell (GO:0005623);; Cellular Component: cytoskeleton (GO:0005856);; Biological Process: muscle contraction (GO:0006936);; Cellular Component: myofibril (GO:0030016);; Molecular Function: S100 protein binding (GO:0044548);; Molecular Function: myosin II binding (GO:0045159);; Biological Process: negative regulation of calcium-dep…	K18626|2e-36|dpx:DAPPUDRAFT_105663|K18626 TCHH; trichohyalin	--	--	--	Caldesmon OS=Gallus gallus OX=9031 GN=CALD1 PE=1 SV=2	glutamic acid-rich protein-like, partial [Corvus cornix cornix]
TRINITY_DN61137_c0_g2	[J]	Translation, ribosomal structure and biogenesis	Molecular Function: structural constituent of ribosome (GO:0003735);; Biological Process: translation (GO:0006412);; Cellular Component: large ribosomal subunit (GO:0015934);;	K02898|4e-53|dpx:DAPPUDRAFT_231518|K02898 RP-L26e; large subunit ribosomal protein L26e	[J]	Translation, ribosomal structure and biogenesis	Ribosomal proteins L26 eukaryotic, L24P archaeal;; KOW motif	60S ribosomal protein L26 (Fragment) OS=Gallus gallus OX=9031 GN=RPL26 PE=2 SV=1	hypothetical protein cypCar_00025163 [Cyprinus carpio]
TRINITY_DN25026_c0_g1	--	--	--	--|2e-35|dpx:DAPPUDRAFT_329102|hypothetical protein	--	--	--	--	hypothetical protein cypCar_00024955 [Cyprinus carpio]
TRINITY_DN101914_c0_g1	[R]	General function prediction only	Biological Process: angiogenesis (GO:0001525);; Cellular Component: cytoplasm (GO:0005737);; Biological Process: negative regulation of Wnt signaling pathway (GO:0030178);; Biological Process: regulation of protein localization (GO:0032880);; Biological Process: regulation of cell division (GO:0051302);; Biological Process: convergent extension involved in gastrulation (GO:0060027);; Biological P…	K14753|1e-125|dpx:DAPPUDRAFT_231635|K14753 RACK1; guanine nucleotide-binding protein subunit beta-2-like 1 protein	[T]	Signal transduction mechanisms	WD domain, G-beta repeat;; Anaphase-promoting complex subunit 4 WD40 domain	Guanine nucleotide-binding protein subunit beta-2-like 1 OS=Danio rerio OX=7955 GN=gnb2l1 PE=2 SV=1	guanine nucleotide binding protein beta polypeptide 2-like 1 [Lethenteron camtschaticum]
TRINITY_DN18871_c0_g1	--	--	--	--	--	--	--	--	PREDICTED: ras-associated and pleckstrin homology domains-containing protein 1-like [Cynoglossus semilaevis]
TRINITY_DN2626_c1_g4	[R]	General function prediction only	Molecular Function: DNA binding (GO:0003677);; Cellular Component: nucleus (GO:0005634);; Biological Process: transcription, DNA-templated (GO:0006351);; Biological Process: regulation of transcription, DNA-templated (GO:0006355);; Molecular Function: metal ion binding (GO:0046872);;	--|4e-16|dpx:DAPPUDRAFT_49585|hypothetical protein	[R]	General function prediction only	Zinc-finger double domain;; Zinc finger, C2H2 type;; C2H2-type zinc finger;; C2H2-type zinc finger	Gastrula zinc finger protein XlCGF46.1 (Fragment) OS=Xenopus laevis OX=8355 PE=3 SV=1	zinc finger protein 239-like [Oncorhynchus tshawytscha]
TRINITY_DN24610_c0_g3	--	--	--	--	--	--	--	--	hypothetical protein XELAEV_18027021mg [Xenopus laevis]
TRINITY_DN5613_c2_g1	--	--	--	--|3e-08|dpx:DAPPUDRAFT_113123|hypothetical protein	--	--	--	--	PREDICTED: uncharacterized protein LOC107390479 [Nothobranchius furzeri]
TRINITY_DN128052_c0_g1	--	--	--	--	--	--	Ammonia monooxygenase	--	--
TRINITY_DN6525_c1_g2	--	--	--	K23214|5e-06|dpx:DAPPUDRAFT_101871|K23214 AUTS2; autism susceptibility gene 2 protein	--	--	--	--	PREDICTED: uncharacterized protein LOC106565111 [Salmo salar]
TRINITY_DN16788_c0_g1	--	--	Cellular Component: cytoplasm (GO:0005737);; Cellular Component: cytoskeleton (GO:0005856);; Cellular Component: plasma membrane (GO:0005886);; Biological Process: signal transduction (GO:0007165);;	--|3e-06|dpx:DAPPUDRAFT_234485|hypothetical protein	[K]	Transcription	--	Amyloid beta A4 precursor protein-binding family B member 1-interacting protein OS=Danio rerio OX=7955 GN=apbb1ip PE=2 SV=1	PREDICTED: vegetative cell wall protein gp1-like, partial [Nipponia nippon]
TRINITY_DN81113_c1_g1	--	--	--	--	--	--	--	--	hypothetical protein N334_03858, partial [Pelecanus crispus]
TRINITY_DN33936_c0_g1	[M]	Cell wall/membrane/envelope biogenesis	Cellular Component: nucleus (GO:0005634);; Biological Process: transcription, DNA-templated (GO:0006351);; Biological Process: regulation of transcription, DNA-templated (GO:0006355);; Molecular Function: zinc ion binding (GO:0008270);; Molecular Function: sequence-specific DNA binding (GO:0043565);;	K12831|4e-08|dpx:DAPPUDRAFT_40110|K12831 SF3B4; splicing factor 3B subunit 4	--	--	--	Zinc finger homeobox protein 4 OS=Gallus gallus OX=9031 GN=ZFHX4 PE=2 SV=2	PREDICTED: protein PRRC2C [Ficedula albicollis]
TRINITY_DN9300_c0_g1	--	--	--	--	--	--	--	--	unnamed protein product [Oncorhynchus mykiss]
TRINITY_DN8425_c0_g1	--	--	--	--	--	--	--	--	APC membrane recruitment protein 1, partial [Charadrius vociferus]
TRINITY_DN1311_c0_g1	[F]	Nucleotide transport and metabolism	--	K13421|1e-128|dpx:DAPPUDRAFT_305287|K13421 UMPS; uridine monophosphate synthetase [EC:2.4.2.10 4.1.1.23]	[F]	Nucleotide transport and metabolism	Orotidine 5'-phosphate decarboxylase / HUMPS family;; Phosphoribosyl transferase domain	--	PREDICTED: uridine 5&apos;-monophosphate synthase [Lepisosteus oculatus]
TRINITY_DN33708_c1_g1	--	--	--	--	--	--	--	--	putative RNA-directed DNA polymerase from transposon X-element [Larimichthys crocea]
TRINITY_DN527_c0_g3	--	--	--	--	--	--	--	--	uncharacterized protein LOC112116943 [Terrapene mexicana triunguis]
TRINITY_DN3210_c2_g1	--	--	--	--	--	--	--	--	uncharacterized protein LOC111948070 [Oryzias latipes]
TRINITY_DN3138_c4_g1	--	--	Cellular Component: nucleus (GO:0005634);; Cellular Component: cytoplasm (GO:0005737);; Cellular Component: endoplasmic reticulum (GO:0005783);; Biological Process: nucleocytoplasmic transport (GO:0006913);; Cellular Component: perinuclear region of cytoplasm (GO:0048471);;	--|3e-10|dpx:DAPPUDRAFT_122224|hypothetical protein	--	--	--	Acidic leucine-rich nuclear phosphoprotein 32 family member A OS=Danio rerio OX=7955 GN=anp32a PE=2 SV=1	putative transporter SVOPL [Larimichthys crocea]
TRINITY_DN15681_c0_g1	--	--	Cellular Component: nucleus (GO:0005634);; Biological Process: transcription, DNA-templated (GO:0006351);; Biological Process: regulation of transcription, DNA-templated (GO:0006355);; Molecular Function: zinc ion binding (GO:0008270);; Molecular Function: sequence-specific DNA binding (GO:0043565);;	--|7e-13|dpx:DAPPUDRAFT_234485|hypothetical protein	[O]	Posttranslational modification, protein turnover, chaperones	--	Zinc finger homeobox protein 4 OS=Gallus gallus OX=9031 GN=ZFHX4 PE=2 SV=2	proline-rich protein 36-like, partial [Oncorhynchus tshawytscha]
TRINITY_DN125749_c0_g1	[F]	Nucleotide transport and metabolism	Molecular Function: xanthine dehydrogenase activity (GO:0004854);; Molecular Function: xanthine oxidase activity (GO:0004855);; Molecular Function: iron ion binding (GO:0005506);; Cellular Component: peroxisome (GO:0005777);; Cellular Component: cytosol (GO:0005829);; Molecular Function: electron transfer activity (GO:0009055);; Biological Process: xanthine catabolic process (GO:0009115);; Molecu…	K00106|3e-18|dpx:DAPPUDRAFT_303976|K00106 XDH; xanthine dehydrogenase/oxidase [EC:1.17.1.4 1.17.3.2]	[F]	Nucleotide transport and metabolism	--	Xanthine dehydrogenase/oxidase OS=Gallus gallus OX=9031 GN=XDH PE=1 SV=1	PREDICTED: xanthine dehydrogenase/oxidase-like [Merops nubicus]
TRINITY_DN6485_c1_g1	--	--	Cellular Component: nucleus (GO:0005634);; Biological Process: transcription, DNA-templated (GO:0006351);; Biological Process: regulation of transcription, DNA-templated (GO:0006355);; Molecular Function: zinc ion binding (GO:0008270);; Molecular Function: sequence-specific DNA binding (GO:0043565);;	--|6e-12|dpx:DAPPUDRAFT_239164|hypothetical protein	--	--	--	Zinc finger homeobox protein 4 OS=Gallus gallus OX=9031 GN=ZFHX4 PE=2 SV=2	basic proline-rich protein-like, partial [Oncorhynchus kisutch]
TRINITY_DN129926_c0_g1	[EH]	--	--	--	[E]	Amino acid transport and metabolism	Amino-transferase class IV	--	--
TRINITY_DN19048_c0_g1	--	--	--	--	--	--	--	--	hypothetical protein CIB84_013535 [Bambusicola thoracicus]
TRINITY_DN4403_c0_g3	--	--	--	K10750|1e-09|dpx:DAPPUDRAFT_307549|K10750 CHAF1A; chromatin assembly factor 1 subunit A	[TV]	--	--	Uncharacterized protein KIAA1211 homolog OS=Danio rerio OX=7955 GN=si:dkeyp-117h8.2 PE=4 SV=3	hypothetical protein N300_00723, partial [Calypte anna]
TRINITY_DN425_c3_g1	--	--	Molecular Function: nuclease activity (GO:0004518);; Cellular Component: nucleus (GO:0005634);; Cellular Component: cytoplasm (GO:0005737);; Molecular Function: metal ion binding (GO:0046872);;	K23222|1e-20|dpx:DAPPUDRAFT_49764|K23222 HARBI1; nuclease HARBI1 [EC:3.1.-.-]	[L]	Replication, recombination and repair	DDE superfamily endonuclease;; Plant transposon protein	Putative nuclease HARBI1 OS=Xenopus laevis OX=8355 GN=harbi1 PE=2 SV=1	PREDICTED: putative nuclease HARBI1 isoform X2 [Thamnophis sirtalis]
TRINITY_DN6378_c0_g1	--	--	Cellular Component: nucleus (GO:0005634);; Biological Process: transcription, DNA-templated (GO:0006351);; Biological Process: regulation of transcription, DNA-templated (GO:0006355);; Molecular Function: zinc ion binding (GO:0008270);; Molecular Function: sequence-specific DNA binding (GO:0043565);;	--|1e-156|dpx:DAPPUDRAFT_126738|hypothetical protein	--	--	Protein SCAI	Zinc finger homeobox protein 4 OS=Gallus gallus OX=9031 GN=ZFHX4 PE=2 SV=2	hypothetical protein Z043_116898, partial [Scleropages formosus]
TRINITY_DN126882_c0_g1	[LKJ]	--	--	K13178|9e-09|dpx:DAPPUDRAFT_213150|K13178 DDX17; ATP-dependent RNA helicase DDX17 [EC:3.6.4.13]	[A]	RNA processing and modification	--	--	Cp68, partial [Gallus gallus]
TRINITY_DN1873_c1_g2	--	--	Molecular Function: calcium ion binding (GO:0005509);; Molecular Function: phosphatidylinositol-4,5-bisphosphate binding (GO:0005546);; Cellular Component: plasma membrane (GO:0005886);; Cellular Component: focal adhesion (GO:0005925);; Biological Process: muscle contraction (GO:0006936);; Cellular Component: Z disc (GO:0030018);; Biological Process: microspike assembly (GO:0030035);; Cellular Co…	K05699|4e-10|dpx:DAPPUDRAFT_99081|K05699 ACTN1_4; actinin alpha 1/4	[Z]	Cytoskeleton	--	Alpha-actinin-2 OS=Gallus gallus OX=9031 GN=ACTN2 PE=2 SV=1	PREDICTED: alpha-actinin-2-like, partial [Eurypyga helias]
TRINITY_DN129985_c0_g1	[R]	General function prediction only	--	K12869|3e-60|dpx:DAPPUDRAFT_201152|K12869 CRN; crooked neck	[D]	Cell cycle control, cell division, chromosome partitioning	HAT (Half-A-TPR) repeat;; Tetratricopeptide repeat;; Suppressor of forked protein (Suf)	--	PREDICTED: crooked neck-like protein 1 [Cyprinus carpio]
TRINITY_DN18550_c0_g1	--	--	--	K17430|4e-22|dpx:DAPPUDRAFT_306763|K17430 MRPL49; large subunit ribosomal protein L49	[S]	Function unknown	Mitochondrial large subunit ribosomal protein (Img2)	--	PREDICTED: 39S ribosomal protein L49, mitochondrial [Scleropages formosus]
TRINITY_DN77515_c0_g1	[E]	Amino acid transport and metabolism	--	K08660|1e-10|dpx:DAPPUDRAFT_303911|K08660 CNDP2; cytosolic nonspecific dipeptidase [EC:3.4.13.18]	[E]	Amino acid transport and metabolism	--	--	PREDICTED: cytosolic non-specific dipeptidase-like, partial [Mesitornis unicolor]
TRINITY_DN60545_c0_g1	--	--	Cellular Component: extracellular space (GO:0005615);; Cellular Component: cell (GO:0005623);; Cellular Component: extracellular exosome (GO:0070062);;	--|1e-18|dpx:DAPPUDRAFT_230784|hypothetical protein	--	--	Vitelline membrane outer layer protein I (VOMI)	Vitelline membrane outer layer protein 1 OS=Gallus gallus OX=9031 GN=VMO1 PE=1 SV=1	PREDICTED: vitelline membrane outer layer protein 1-like [Sinocyclocheilus rhinocerous]
TRINITY_DN57554_c0_g1	--	--	--	--	--	--	--	--	hypothetical protein H355_007853 [Colinus virginianus]
TRINITY_DN23459_c0_g1	--	--	--	--	--	--	--	--	hypothetical protein XENTR_v90016456mg, partial [Xenopus tropicalis]
TRINITY_DN131492_c0_g1	--	--	--	--|1e-09|dpx:DAPPUDRAFT_108870|hypothetical protein	--	--	--	--	protein TsetseEP-like, partial [Boleophthalmus pectinirostris]
TRINITY_DN9358_c1_g1	--	--	--	--	--	--	--	--	Glucose-dependent insulinotropic receptor, partial [Phaethon lepturus]
TRINITY_DN131416_c0_g1	[G]	Carbohydrate transport and metabolism	--	K22045|1e-08|dpx:DAPPUDRAFT_323911|K22045 BCL11A; B-cell lymphoma/leukemia 11A	--	--	Starch synthase catalytic domain	--	PREDICTED: putative protein TPRXL, partial [Egretta garzetta]
TRINITY_DN377_c0_g1	[I]	Lipid transport and metabolism	Biological Process: fatty acid biosynthetic process (GO:0006633);; Molecular Function: hydrolase activity (GO:0016787);;	--|1e-86|dpx:DAPPUDRAFT_305141|hypothetical protein	[R]	General function prediction only	Carboxylesterase family;; alpha/beta hydrolase fold	Fatty acyl-CoA hydrolase precursor, medium chain OS=Anas platyrhynchos OX=8839 PE=1 SV=1	PREDICTED: bile salt-activated lipase [Pelodiscus sinensis]
TRINITY_DN9287_c0_g1	--	--	Molecular Function: nucleotide binding (GO:0000166);; Molecular Function: mRNA binding (GO:0003729);; Cellular Component: nucleus (GO:0005634);; Cellular Component: mRNA cleavage factor complex (GO:0005849);; Biological Process: mRNA polyadenylation (GO:0006378);;	K10263|0.0|dpx:DAPPUDRAFT_197724|K10263 FBXW5; F-box and WD-40 domain protein 5	--	--	F-box-like;; WD domain, G-beta repeat;; F-box domain	Cleavage and polyadenylation specificity factor subunit 6 OS=Gallus gallus OX=9031 GN=CPSF6 PE=2 SV=1	PREDICTED: F-box/WD repeat-containing protein 5 [Latimeria chalumnae]
TRINITY_DN18257_c0_g1	--	--	--	--	--	--	--	--	hypothetical protein XELAEV_18016679mg, partial [Xenopus laevis]
TRINITY_DN41011_c0_g1	--	--	--	--	--	--	--	--	hypothetical protein XELAEV_18002623mg, partial [Xenopus laevis]
TRINITY_DN57181_c0_g2	--	--	Molecular Function: zinc ion binding (GO:0008270);; Molecular Function: oxidoreductase activity (GO:0016491);; Molecular Function: cofactor binding (GO:0048037);;	K10750|4e-09|dpx:DAPPUDRAFT_307549|K10750 CHAF1A; chromatin assembly factor 1 subunit A	--	--	--	Synaptic vesicle membrane protein VAT-1 homolog OS=Danio rerio OX=7955 GN=vat1 PE=2 SV=1	axoneme-associated protein mst101(2)-like, partial [Oncorhynchus tshawytscha]
TRINITY_DN22895_c0_g1	--	--	--	--	--	--	--	--	hypothetical protein N303_07968, partial [Cuculus canorus]
TRINITY_DN25025_c0_g1	--	--	--	--|3e-26|dpx:DAPPUDRAFT_105253|hypothetical protein	--	--	--	--	PREDICTED: uncharacterized protein LOC107095894 [Cyprinodon variegatus]
TRINITY_DN1069_c1_g1	[R]	General function prediction only	Molecular Function: neurotransmitter:sodium symporter activity (GO:0005328);; Cellular Component: plasma membrane (GO:0005886);; Cellular Component: integral component of membrane (GO:0016021);; Molecular Function: metal ion binding (GO:0046872);;	--|1e-57|dpx:DAPPUDRAFT_312220|hypothetical protein	[T]	Signal transduction mechanisms	Sodium:neurotransmitter symporter family;; Sodium:neurotransmitter symporter family;; Sodium:neurotransmitter symporter family	Sodium- and chloride-dependent glycine transporter 2 OS=Xenopus laevis OX=8355 GN=slc6a5 PE=2 SV=1	Sodium- and chloride-dependent glycine transporter 2 [Chelonia mydas]
TRINITY_DN2600_c2_g1	--	--	Cellular Component: extracellular region (GO:0005576);;	--|5e-24|dpx:DAPPUDRAFT_241415|hypothetical protein	--	--	--	Integumentary mucin A.1 OS=Xenopus laevis OX=8355 PE=1 SV=1	unnamed protein product, partial [Oncorhynchus mykiss]
TRINITY_DN9876_c0_g1	[V]	Defense mechanisms	Molecular Function: ATP binding (GO:0005524);; Cellular Component: integral component of plasma membrane (GO:0005887);; Cellular Component: basolateral plasma membrane (GO:0016323);; Molecular Function: ATPase activity, coupled to transmembrane movement of substances (GO:0042626);; Biological Process: transmembrane transport (GO:0055085);;	K05668|0.0|dpx:DAPPUDRAFT_347292|K05668 ABCC5; ATP-binding cassette, subfamily C (CFTR/MRP), member 5	[Q]	Secondary metabolites biosynthesis, transport and catabolism	ABC transporter transmembrane region;; ABC transporter;; ABC transporter;; ABC transporter transmembrane region	Multidrug resistance-associated protein 1 OS=Gallus gallus OX=9031 GN=ABCC1 PE=2 SV=1	PREDICTED: multidrug resistance-associated protein 5 [Acanthisitta chloris]
TRINITY_DN3806_c7_g1	[GOU]	--	Molecular Function: GDP-fucose transmembrane transporter activity (GO:0005457);; Cellular Component: Golgi apparatus (GO:0005794);; Cellular Component: integral component of membrane (GO:0016021);; Biological Process: GDP-fucose import into Golgi lumen (GO:0036085);;	--	[GOU]	--	--	Transmembrane protein 241 OS=Xenopus laevis OX=8355 GN=tmem241 PE=2 SV=1	transmembrane protein 241 isoform X4 [Anas platyrhynchos]
TRINITY_DN2211_c0_g1	--	--	Cellular Component: extracellular region (GO:0005576);;	K03006|6e-11|dpx:DAPPUDRAFT_236511|K03006 RPB1; DNA-directed RNA polymerase II subunit RPB1 [EC:2.7.7.6]	[WV]	--	--	Integumentary mucin C.1 (Fragment) OS=Xenopus laevis OX=8355 PE=2 SV=1	PREDICTED: histidine-rich glycoprotein-like, partial [Salmo salar]
TRINITY_DN1687_c2_g1	--	--	--	--|3e-07|dpx:DAPPUDRAFT_19602|hypothetical protein	[R]	General function prediction only	--	--	PREDICTED: uncharacterized protein LOC102078378 isoform X1 [Oreochromis niloticus]
TRINITY_DN62504_c0_g1	--	--	--	--	--	--	--	--	PREDICTED: uncharacterized protein LOC105897445 [Clupea harengus]
TRINITY_DN126510_c0_g1	[M]	Cell wall/membrane/envelope biogenesis	Molecular Function: GDP-Man:Man3GlcNAc2-PP-Dol alpha-1,2-mannosyltransferase activity (GO:0004377);; Cellular Component: endoplasmic reticulum membrane (GO:0005789);; Biological Process: oligosaccharide-lipid intermediate biosynthetic process (GO:0006490);; Cellular Component: integral component of membrane (GO:0016021);; Biological Process: protein glycosylation in endoplasmic reticulum (GO:0033…	K03844|2e-20|dpx:DAPPUDRAFT_309592|K03844 ALG11; alpha-1,2-mannosyltransferase [EC:2.4.1.131]	[M]	Cell wall/membrane/envelope biogenesis	Glycosyl transferases group 1	GDP-Man:Man(3)GlcNAc(2)-PP-Dol alpha-1,2-mannosyltransferase OS=Danio rerio OX=7955 GN=alg11 PE=2 SV=2	hypothetical protein Z043_112147 [Scleropages formosus]
TRINITY_DN49472_c0_g1	--	--	Cellular Component: collagen trimer (GO:0005581);; Cellular Component: basement membrane (GO:0005604);; Cellular Component: integral component of membrane (GO:0016021);; Cellular Component: hemidesmosome (GO:0030056);;	--|9e-19|dpx:DAPPUDRAFT_332314|hypothetical protein	--	--	Protein of unknown function (DUF3789)	Collagen alpha-1(XVII) chain OS=Gallus gallus OX=9031 GN=COL17A1 PE=2 SV=2	PREDICTED: sporozoite surface protein 2-like [Salmo salar]
TRINITY_DN1493_c1_g2	--	--	--	--	--	--	--	--	uncharacterized protein LOC101941339, partial [Chrysemys picta bellii]
TRINITY_DN8774_c0_g1	--	--	--	--	--	--	--	--	unnamed protein product, partial [Oncorhynchus mykiss]
TRINITY_DN35695_c0_g1	--	--	Biological Process: negative regulation of transcription by RNA polymerase II (GO:0000122);; Molecular Function: cyclin-dependent protein serine/threonine kinase inhibitor activity (GO:0004861);; Cellular Component: nucleus (GO:0005634);; Cellular Component: cytoplasm (GO:0005737);; Biological Process: transcription, DNA-templated (GO:0006351);; Molecular Function: snRNA binding (GO:0017069);;	--|3e-09|dpx:DAPPUDRAFT_107313|hypothetical protein	--	--	Hexamethylene bis-acetamide-inducible protein	Protein HEXIM OS=Xenopus laevis OX=8355 GN=hexim PE=2 SV=1	PREDICTED: protein HEXIM-like [Ictalurus punctatus]
TRINITY_DN23035_c0_g1	--	--	--	--	--	--	--	--	PREDICTED: protein diaphanous homolog 1 [Nanorana parkeri]
TRINITY_DN34933_c0_g1	--	--	--	--	--	--	--	--	NACHT, LRR and PYD domains-containing protein 9-like, partial [Seriola lalandi dorsalis]
TRINITY_DN26071_c1_g1	--	--	Molecular Function: nucleotide binding (GO:0000166);; Biological Process: nuclear-transcribed mRNA catabolic process, nonsense-mediated decay (GO:0000184);; Molecular Function: RNA binding (GO:0003723);; Cellular Component: nucleus (GO:0005634);; Cellular Component: cytoplasm (GO:0005737);; Biological Process: mRNA transport (GO:0051028);;	K18626|2e-10|dpx:DAPPUDRAFT_105663|K18626 TCHH; trichohyalin	[TV]	--	--	Regulator of nonsense transcripts 3A OS=Danio rerio OX=7955 GN=upf3a PE=2 SV=2	axoneme-associated protein mst101(2)-like, partial [Oncorhynchus tshawytscha]
TRINITY_DN15573_c0_g1	--	--	Cellular Component: extracellular region (GO:0005576);; Molecular Function: metalloendopeptidase inhibitor activity (GO:0008191);;	--	--	--	--	Poly-His-poly-Gly peptide 2 OS=Atheris nitschei OX=110224 PE=1 SV=1	LOW QUALITY PROTEIN: histone-lysine N-methyltransferase NSD3-like [Labrus bergylta]
TRINITY_DN12970_c0_g1	--	--	Cellular Component: spliceosomal complex (GO:0005681);; Cellular Component: cytoplasm (GO:0005737);; Biological Process: rRNA processing (GO:0006364);; Biological Process: mRNA cis splicing, via spliceosome (GO:0045292);;	--|8e-24|dpx:DAPPUDRAFT_119111|hypothetical protein	--	--	ADAM cysteine-rich domain	WW domain-binding protein 11 OS=Danio rerio OX=7955 GN=wbp11 PE=1 SV=1	PREDICTED: LOW QUALITY PROTEIN: protein TsetseEP-like, partial [Chaetura pelagica]
TRINITY_DN63159_c0_g2	--	--	--	--	[R]	General function prediction only	--	--	rna-directed dna polymerase from mobile element jockey- hypothetical protein [Limosa lapponica baueri]
TRINITY_DN95339_c0_g1	--	--	--	--	--	--	Nuclear protein Es2	--	--
TRINITY_DN25756_c0_g1	[D]	Cell cycle control, cell division, chromosome partitioning	Cellular Component: nucleus (GO:0005634);; Biological Process: mRNA processing (GO:0006397);; Biological Process: RNA splicing (GO:0008380);;	--|1e-40|dpx:DAPPUDRAFT_258299|hypothetical protein	[Q]	Secondary metabolites biosynthesis, transport and catabolism	--	Serine/arginine repetitive matrix protein 1 OS=Gallus gallus OX=9031 GN=SRRM1 PE=2 SV=1	LOW QUALITY PROTEIN: basic proline-rich protein-like, partial [Oncorhynchus kisutch]
TRINITY_DN45895_c0_g1	--	--	--	--	--	--	--	--	hypothetical protein XELAEV_18028108mg, partial [Xenopus laevis]
TRINITY_DN10296_c0_g1	--	--	--	--|4e-07|dpx:DAPPUDRAFT_307545|hypothetical protein	--	--	THAP domain	--	--
TRINITY_DN3669_c7_g1	--	--	Cellular Component: extracellular region (GO:0005576);;	--|2e-23|dpx:DAPPUDRAFT_241415|hypothetical protein	--	--	Chromatin assembly factor 1 subunit A	Integumentary mucin C.1 (Fragment) OS=Xenopus laevis OX=8355 PE=2 SV=1	mucin-2-like [Maylandia zebra]
TRINITY_DN9244_c0_g7	--	--	--	--	--	--	--	--	PREDICTED: WAS/WASL-interacting protein family member 2-like [Sinocyclocheilus rhinocerous]
TRINITY_DN12459_c0_g1	--	--	Cellular Component: nucleus (GO:0005634);; Biological Process: DNA replication (GO:0006260);; Biological Process: DNA repair (GO:0006281);; Biological Process: nucleosome assembly (GO:0006334);; Biological Process: cell cycle (GO:0007049);; Biological Process: chromatin assembly (GO:0031497);; Cellular Component: CAF-1 complex (GO:0033186);;	K10750|2e-06|dpx:DAPPUDRAFT_322245|K10750 CHAF1A; chromatin assembly factor 1 subunit A	--	--	--	Chromatin assembly factor 1 subunit A OS=Danio rerio OX=7955 GN=chaf1a PE=1 SV=1	Myb-like protein X, partial [Ophiophagus hannah]
TRINITY_DN19785_c0_g1	--	--	Molecular Function: lipid transporter activity (GO:0005319);; Molecular Function: nutrient reservoir activity (GO:0045735);;	--|2e-08|dpx:DAPPUDRAFT_236264|hypothetical protein	--	--	--	Vitellogenin-2 OS=Gallus gallus OX=9031 GN=VTG2 PE=1 SV=1	unnamed protein product [Oncorhynchus mykiss]
TRINITY_DN24817_c0_g1	--	--	--	--	--	--	--	--	unnamed protein product [Oncorhynchus mykiss]
TRINITY_DN39880_c2_g1	--	--	--	--	--	--	--	--	PREDICTED: RNA-directed DNA polymerase from mobile element jockey-like [Nanorana parkeri]
TRINITY_DN16179_c0_g1	[J]	Translation, ribosomal structure and biogenesis	Molecular Function: extracellular matrix structural constituent (GO:0005201);; Cellular Component: extracellular region (GO:0005576);; Cellular Component: extracellular matrix (GO:0005578);; Cellular Component: collagen trimer (GO:0005581);; Molecular Function: metal ion binding (GO:0046872);;	K01893|0.0|dpx:DAPPUDRAFT_306578|K01893 NARS; asparaginyl-tRNA synthetase [EC:6.1.1.22]	[J]	Translation, ribosomal structure and biogenesis	tRNA synthetases class II (D, K and N);; OB-fold nucleic acid binding domain;; Endonuclease-reverse transcriptase;; Endonuclease/Exonuclease/phosphatase family;; Dual specificity phosphatase, catalytic domain;; Inositol hexakisphosphate;; Protein-tyrosine phosphatase;; Tyrosine phosphatase family	Collagen alpha-1(III) chain (Fragments) OS=Gallus gallus OX=9031 GN=COL3A1 PE=2 SV=2	Asparagine--tRNA ligase, cytoplasmic [Lonchura striata domestica]
TRINITY_DN52725_c0_g1	[O]	Posttranslational modification, protein turnover, chaperones	Biological Process: growth plate cartilage chondrocyte proliferation (GO:0003419);; Cellular Component: integral component of membrane (GO:0016021);; Molecular Function: growth factor binding (GO:0019838);; Biological Process: cell differentiation (GO:0030154);; Biological Process: chondrocyte proliferation (GO:0035988);; Biological Process: positive regulation of substrate adhesion-dependent cel…	K14569|3e-06|dpx:DAPPUDRAFT_257037|K14569 BMS1; ribosome biogenesis protein BMS1	--	--	--	Syndecan-3 OS=Gallus gallus OX=9031 GN=SDC3 PE=2 SV=2	PREDICTED: syndecan-3, partial [Pelecanus crispus]
TRINITY_DN58539_c0_g1	[C]	Energy production and conversion	--	K02150|5e-14|dpx:DAPPUDRAFT_230423|K02150 ATPeV1E; V-type H+-transporting ATPase subunit E	[C]	Energy production and conversion	ATP synthase (E/31 kDa) subunit	--	PREDICTED: V-type proton ATPase subunit E 1 isoform X2 [Calypte anna]
TRINITY_DN12982_c0_g1	--	--	Molecular Function: metal ion binding (GO:0046872);;	--|4e-08|dpx:DAPPUDRAFT_234485|hypothetical protein	[T]	Signal transduction mechanisms	--	Sine oculis-binding protein homolog OS=Danio rerio OX=7955 GN=sobpa PE=2 SV=1	basic proline-rich protein-like, partial [Oncorhynchus tshawytscha]
TRINITY_DN9740_c0_g2	--	--	--	--	--	--	--	--	uncharacterized protein LOC106674624 [Maylandia zebra]
TRINITY_DN30724_c0_g1	--	--	Molecular Function: structural molecule activity (GO:0005198);; Cellular Component: neurofilament (GO:0005883);; Biological Process: axon development (GO:0061564);;	--	--	--	--	Neurofilament light polypeptide OS=Xenopus tropicalis OX=8364 GN=nefl PE=2 SV=1	DEAD-box ATP-dependent RNA helicase 42, partial [Ophiophagus hannah]
TRINITY_DN53105_c0_g1	--	--	--	--	--	--	--	--	PREDICTED: homeobox protein goosecoid-2 isoform X1 [Hippocampus comes]
TRINITY_DN73319_c0_g1	--	--	--	--	--	--	--	--	zinc finger MYM-type protein 1-like [Terrapene mexicana triunguis]
TRINITY_DN33790_c2_g1	--	--	--	--	--	--	--	--	unnamed protein product [Oncorhynchus mykiss]
TRINITY_DN74218_c0_g1	--	--	Cellular Component: nucleus (GO:0005634);; Cellular Component: actin filament (GO:0005884);; Biological Process: multicellular organism development (GO:0007275);; Biological Process: actin nucleation (GO:0045010);;	--|4e-07|dpx:DAPPUDRAFT_107575|hypothetical protein	[TZ]	--	--	Formin OS=Gallus gallus OX=9031 GN=LD PE=2 SV=1	PREDICTED: LOW QUALITY PROTEIN: junction-mediating and -regulatory protein [Sinocyclocheilus anshuiensis]
TRINITY_DN50376_c0_g1	--	--	--	--	--	--	--	--	Histone-lysine N-methyltransferase, H3 lysine-79 specific, partial [Ophiophagus hannah]
TRINITY_DN110999_c0_g1	--	--	--	--	--	--	--	--	PREDICTED: otospiralin [Poecilia mexicana]
TRINITY_DN21847_c0_g1	--	--	Cellular Component: extracellular region (GO:0005576);;	--|3e-21|dpx:DAPPUDRAFT_270714|hypothetical protein	--	--	--	Integumentary mucin C.1 (Fragment) OS=Xenopus laevis OX=8355 PE=2 SV=1	PREDICTED: mucin-2-like [Xenopus laevis]
TRINITY_DN56232_c0_g2	[O]	Posttranslational modification, protein turnover, chaperones	Molecular Function: ubiquitin-protein transferase activity (GO:0004842);; Cellular Component: integral component of plasma membrane (GO:0005887);; Biological Process: ubiquitin-dependent protein catabolic process (GO:0006511);; Molecular Function: zinc ion binding (GO:0008270);; Biological Process: Wnt signaling pathway (GO:0016055);; Biological Process: protein ubiquitination (GO:0016567);; Biol…	K10636|6e-10|dpx:DAPPUDRAFT_323291|K10636 AMFR; autocrine motility factor receptor [EC:2.3.2.27]	[O]	Posttranslational modification, protein turnover, chaperones	Ring finger domain;; RING-type zinc-finger;; Zinc finger, C3HC4 type (RING finger);; zinc-RING finger domain	E3 ubiquitin-protein ligase ZNRF3 OS=Xenopus tropicalis OX=8364 GN=znrf3 PE=1 SV=1	PREDICTED: E3 ubiquitin-protein ligase AMFR isoform X2 [Kryptolebias marmoratus]
TRINITY_DN86769_c0_g1	--	--	Cellular Component: nucleus (GO:0005634);; Biological Process: DNA replication (GO:0006260);; Biological Process: DNA repair (GO:0006281);; Biological Process: nucleosome assembly (GO:0006334);; Biological Process: cell cycle (GO:0007049);; Biological Process: chromatin assembly (GO:0031497);; Cellular Component: CAF-1 complex (GO:0033186);;	K10750|1e-06|dpx:DAPPUDRAFT_307549|K10750 CHAF1A; chromatin assembly factor 1 subunit A	--	--	--	Chromatin assembly factor 1 subunit A OS=Danio rerio OX=7955 GN=chaf1a PE=1 SV=1	hypothetical protein AAES_79695 [Amazona aestiva]
TRINITY_DN127441_c0_g1	--	--	Molecular Function: cysteine-type endopeptidase activity (GO:0004197);; Cellular Component: extracellular space (GO:0005615);; Cellular Component: lysosome (GO:0005764);; Biological Process: proteolysis involved in cellular protein catabolic process (GO:0051603);;	K01365|7e-37|dpx:DAPPUDRAFT_304724|K01365 CTSL; cathepsin L [EC:3.4.22.15]	[O]	Posttranslational modification, protein turnover, chaperones	--	Cathepsin L1 (Fragments) OS=Gallus gallus OX=9031 GN=CTSL PE=1 SV=1	cathepsin L-like [Engraulis japonicus]
TRINITY_DN13895_c0_g1	[R]	General function prediction only	Molecular Function: protein kinase activity (GO:0004672);; Molecular Function: GTPase activator activity (GO:0005096);; Molecular Function: ATP binding (GO:0005524);; Cellular Component: intracellular (GO:0005622);; Cellular Component: cytoplasm (GO:0005737);; Cellular Component: spindle (GO:0005819);; Biological Process: intracellular protein transport (GO:0006886);; Cellular Component: endomemb…	K21847|0.0|dpx:DAPPUDRAFT_332886|K21847 SGSM1; small G protein signaling modulator 1	[R]	General function prediction only	RUN domain;; Rab-GTPase-TBC domain;; Rab-binding domain (RBD)	TBC domain-containing protein kinase-like protein OS=Gallus gallus OX=9031 GN=TBCK PE=2 SV=2	PREDICTED: small G protein signaling modulator 1 isoform X2 [Lepisosteus oculatus]
TRINITY_DN83708_c0_g1	--	--	Biological Process: somitogenesis (GO:0001756);; Molecular Function: calcium ion binding (GO:0005509);; Cellular Component: extracellular region (GO:0005576);; Cellular Component: extracellular space (GO:0005615);; Biological Process: smoothened signaling pathway (GO:0007224);; Biological Process: muscle organ development (GO:0007517);; Biological Process: blood circulation (GO:0008015);; Cellula…	K23342|2e-17|dpx:DAPPUDRAFT_315775|K23342 FBN2_3; fibrillin 2/3	[T]	Signal transduction mechanisms	EGF domain;; Complement Clr-like EGF-like	Signal peptide, CUB and EGF-like domain-containing protein 2 OS=Danio rerio OX=7955 GN=scube2 PE=2 SV=1	fibrillin-1-like [Rhincodon typus]
TRINITY_DN37341_c0_g1	--	--	--	--	--	--	--	--	GATA zinc finger domain-containing protein 14-like [Danio rerio]
TRINITY_DN28001_c0_g1	--	--	--	K07208|1e-06|dpx:DAPPUDRAFT_198166|K07208 RHEB; Ras homolog enriched in brain	[R]	General function prediction only	--	--	PREDICTED: GTP-binding protein Rheb, partial [Chlamydotis macqueenii]
TRINITY_DN608_c9_g1	--	--	Cellular Component: nucleus (GO:0005634);; Biological Process: mRNA processing (GO:0006397);; Biological Process: RNA splicing (GO:0008380);;	--|1e-13|dpx:DAPPUDRAFT_270714|hypothetical protein	--	--	--	Serine/arginine repetitive matrix protein 1 OS=Gallus gallus OX=9031 GN=SRRM1 PE=2 SV=1	PREDICTED: uncharacterized protein DDB_G0271670-like, partial [Mesitornis unicolor]
TRINITY_DN120535_c0_g1	--	--	--	--|7e-11|dpx:DAPPUDRAFT_267663|hypothetical protein	--	--	--	--	--
TRINITY_DN3000_c3_g1	--	--	--	--	--	--	--	--	unnamed protein product, partial [Oncorhynchus mykiss]
TRINITY_DN13714_c0_g1	--	--	--	--	--	--	--	--	protein FAM3C-like isoform X2 [Paramormyrops kingsleyae]
TRINITY_DN123924_c0_g1	--	--	--	--	--	--	--	--	PREDICTED: uncharacterized protein LOC109196584 [Oreochromis niloticus]
TRINITY_DN18828_c0_g1	--	--	--	--	--	--	Photosynthetic reaction centre protein	--	--
TRINITY_DN68604_c2_g1	--	--	--	--	[R]	General function prediction only	--	--	--
TRINITY_DN1878_c6_g1	[LKJ]	--	Molecular Function: lipid transporter activity (GO:0005319);; Molecular Function: nutrient reservoir activity (GO:0045735);;	K18461|2e-07|dpx:DAPPUDRAFT_308854|K18461 WASH1; WAS protein family homolog 1	[S]	Function unknown	--	Vitellogenin-2 OS=Gallus gallus OX=9031 GN=VTG2 PE=1 SV=1	homeobox protein Hox-beta10 [Lethenteron camtschaticum]
TRINITY_DN76676_c0_g1	--	--	--	--	--	--	--	--	PREDICTED: tyrosine-protein kinase receptor UFO-like [Salmo salar]
TRINITY_DN62351_c0_g1	[J]	Translation, ribosomal structure and biogenesis	Molecular Function: structural constituent of ribosome (GO:0003735);; Biological Process: translation (GO:0006412);; Cellular Component: cytosolic large ribosomal subunit (GO:0022625);; Biological Process: hemopoiesis (GO:0030097);;	K02885|1e-66|dpx:DAPPUDRAFT_301730|K02885 RP-L19e; large subunit ribosomal protein L19e	[J]	Translation, ribosomal structure and biogenesis	Ribosomal protein L19e	60S ribosomal protein L19 OS=Danio rerio OX=7955 GN=rpl19 PE=2 SV=1	PREDICTED: 60S ribosomal protein L19 [Notothenia coriiceps]
TRINITY_DN90649_c0_g1	--	--	--	--	--	--	--	--	putative proline-rich protein 21 [Oryzias latipes]
TRINITY_DN17231_c0_g1	--	--	Cellular Component: cytoplasm (GO:0005737);; Cellular Component: plasma membrane (GO:0005886);; Biological Process: proteolysis (GO:0006508);; Biological Process: signal transduction (GO:0007165);; Biological Process: cell-cell signaling (GO:0007267);; Biological Process: regulation of blood pressure (GO:0008217);; Molecular Function: zinc ion binding (GO:0008270);; Cellular Component: integral c…	--|7e-07|dpx:DAPPUDRAFT_316954|hypothetical protein	--	--	--	Aminopeptidase Ey OS=Gallus gallus OX=9031 GN=ANPEP PE=1 SV=2	hypothetical protein H355_001682 [Colinus virginianus]
TRINITY_DN23450_c0_g1	--	--	--	K10750|5e-06|dpx:DAPPUDRAFT_307549|K10750 CHAF1A; chromatin assembly factor 1 subunit A	--	--	--	--	hypothetical protein llap_19418 [Limosa lapponica baueri]
TRINITY_DN543_c0_g1	--	--	Cellular Component: spliceosomal complex (GO:0005681);; Cellular Component: cytoplasm (GO:0005737);; Biological Process: rRNA processing (GO:0006364);; Biological Process: mRNA cis splicing, via spliceosome (GO:0045292);;	K10480|7e-57|dpx:DAPPUDRAFT_327405|K10480 BTBD8; BTB/POZ domain-containing protein 8	--	--	BTB/POZ domain	WW domain-binding protein 11 OS=Danio rerio OX=7955 GN=wbp11 PE=1 SV=1	uncharacterized protein KIAA1107-like [Seriola lalandi dorsalis]
TRINITY_DN1592_c9_g1	--	--	--	--	--	--	--	--	hypothetical protein XELAEV_18019329mg [Xenopus laevis]
TRINITY_DN6553_c0_g1	--	--	--	--|7e-06|dpx:DAPPUDRAFT_122224|hypothetical protein	--	--	--	--	Histone-lysine N-methyltransferase, H3 lysine-79 specific, partial [Ophiophagus hannah]
TRINITY_DN62918_c0_g1	--	--	--	--	--	--	--	--	unnamed protein product [Oncorhynchus mykiss]
TRINITY_DN93320_c0_g1	[C]	Energy production and conversion	Molecular Function: oxoglutarate dehydrogenase (succinyl-transferring) activity (GO:0004591);; Cellular Component: mitochondrial matrix (GO:0005759);; Biological Process: glycolytic process (GO:0006096);; Biological Process: tricarboxylic acid cycle (GO:0006099);; Molecular Function: thiamine pyrophosphate binding (GO:0030976);; Molecular Function: metal ion binding (GO:0046872);;	K00164|6e-68|dpx:DAPPUDRAFT_197428|K00164 OGDH; 2-oxoglutarate dehydrogenase E1 component [EC:1.2.4.2]	[G]	Carbohydrate transport and metabolism	Transketolase, pyrimidine binding domain	2-oxoglutarate dehydrogenase, mitochondrial OS=Xenopus laevis OX=8355 GN=ogdh PE=2 SV=1	PREDICTED: 2-oxoglutarate dehydrogenase, mitochondrial-like, partial [Antrostomus carolinensis]
TRINITY_DN52585_c0_g1	--	--	--	--	--	--	Protein of unknown function (DUF2854)	--	--
TRINITY_DN19092_c3_g1	--	--	--	K10750|2e-09|dpx:DAPPUDRAFT_307549|K10750 CHAF1A; chromatin assembly factor 1 subunit A	[TV]	--	--	Uncharacterized protein KIAA1211 homolog OS=Danio rerio OX=7955 GN=si:dkeyp-117h8.2 PE=4 SV=3	Pxr1, partial [Ophiophagus hannah]
TRINITY_DN12401_c1_g1	--	--	Molecular Function: zinc ion transmembrane transporter activity (GO:0005385);; Cellular Component: endoplasmic reticulum membrane (GO:0005789);; Cellular Component: Golgi apparatus (GO:0005794);; Biological Process: zinc ion transport (GO:0006829);; Biological Process: cellular zinc ion homeostasis (GO:0006882);; Cellular Component: integral component of membrane (GO:0016021);; Biological Process…	--|1e-09|dpx:DAPPUDRAFT_236264|hypothetical protein	--	--	--	Zinc transporter Slc39a7 (Fragment) OS=Danio rerio OX=7955 GN=slc39a7 PE=2 SV=1	hypothetical protein N301_01220, partial [Charadrius vociferus]
TRINITY_DN19348_c1_g2	--	--	Molecular Function: nucleic acid binding (GO:0003676);; Molecular Function: ubiquitin-protein transferase activity (GO:0004842);; Biological Process: negative regulation of cell adhesion (GO:0007162);; Biological Process: positive regulation of cell migration (GO:0030335);; Biological Process: positive regulation of endocytosis (GO:0045807);; Molecular Function: metal ion binding (GO:0046872);;	--|4e-08|dpx:DAPPUDRAFT_234485|hypothetical protein	--	--	--	E3 ubiquitin-protein ligase Hakai OS=Xenopus laevis OX=8355 GN=cbll1 PE=2 SV=1	PREDICTED: inverted formin-2-like isoform X3 [Takifugu rubripes]
TRINITY_DN126715_c0_g1	[O]	Posttranslational modification, protein turnover, chaperones	--	--	[O]	Posttranslational modification, protein turnover, chaperones	DnaJ C terminal domain	--	PREDICTED: dnaJ homolog subfamily A member 3, mitochondrial-like isoform X2 [Scleropages formosus]
TRINITY_DN13952_c1_g1	--	--	--	--	--	--	--	--	unnamed protein product, partial [Oncorhynchus mykiss]
TRINITY_DN2168_c1_g1	--	--	--	--|8e-09|dpx:DAPPUDRAFT_94655|hypothetical protein	--	--	--	Protein FAM133 OS=Gallus gallus OX=9031 GN=FAM133 PE=2 SV=1	Phosphatidylinositol-4,5-bisphosphate 3-kinase catalytic subunit alpha isoform [Ophiophagus hannah]
TRINITY_DN779_c0_g1	--	--	Cellular Component: cytoskeleton (GO:0005856);; Cellular Component: synaptic vesicle (GO:0008021);; Cellular Component: cell junction (GO:0030054);; Cellular Component: synaptic vesicle membrane (GO:0030672);;	K12562|2e-27|dpx:DAPPUDRAFT_318657|K12562 AMPH; amphiphysin	[U]	Intracellular trafficking, secretion, and vesicular transport	SH3 domain;; Variant SH3 domain;; Variant SH3 domain	Amphiphysin OS=Gallus gallus OX=9031 GN=AMPH PE=2 SV=1	myc box-dependent-interacting protein 1-like, partial [Oncorhynchus mykiss]
TRINITY_DN30584_c0_g1	--	--	Molecular Function: zinc ion transmembrane transporter activity (GO:0005385);; Cellular Component: integral component of plasma membrane (GO:0005887);; Biological Process: zinc ion transport (GO:0006829);; Biological Process: cellular zinc ion homeostasis (GO:0006882);; Biological Process: response to zinc ion (GO:0010043);; Biological Process: epiboly involved in gastrulation with mouth forming …	--	--	--	--	Zinc transporter ZIP10 OS=Danio rerio OX=7955 GN=slc39a10 PE=2 SV=1	hypothetical protein XENTR_v90003445mg [Xenopus tropicalis]
TRINITY_DN47759_c0_g2	--	--	Cellular Component: nucleus (GO:0005634);; Biological Process: DNA replication (GO:0006260);; Biological Process: DNA repair (GO:0006281);; Biological Process: nucleosome assembly (GO:0006334);; Biological Process: cell cycle (GO:0007049);; Biological Process: chromatin assembly (GO:0031497);; Cellular Component: CAF-1 complex (GO:0033186);;	K18626|9e-09|dpx:DAPPUDRAFT_105663|K18626 TCHH; trichohyalin	--	--	--	Chromatin assembly factor 1 subunit A OS=Danio rerio OX=7955 GN=chaf1a PE=1 SV=1	axoneme-associated protein mst101(2)-like, partial [Oncorhynchus tshawytscha]
TRINITY_DN2301_c1_g1	--	--	Biological Process: heart jogging (GO:0003146);; Molecular Function: chromatin binding (GO:0003682);; Cellular Component: nucleus (GO:0005634);; Biological Process: translation (GO:0006412);; Biological Process: mitotic sister chromatid cohesion (GO:0007064);; Biological Process: central nervous system development (GO:0007417);; Biological Process: heart development (GO:0007507);; Biological Proc…	K18626|5e-11|dpx:DAPPUDRAFT_105663|K18626 TCHH; trichohyalin	[A]	RNA processing and modification	--	Nipped-B-like protein B OS=Danio rerio OX=7955 GN=nipblb PE=2 SV=1	trichohyalin-like, partial [Astyanax mexicanus]
TRINITY_DN9215_c0_g1	--	--	Cellular Component: photoreceptor outer segment (GO:0001750);; Biological Process: startle response (GO:0001964);; Biological Process: morphogenesis of an epithelium (GO:0002009);; Molecular Function: calcium ion binding (GO:0005509);; Cellular Component: cytoplasm (GO:0005737);; Cellular Component: integral component of plasma membrane (GO:0005887);; Biological Process: cell adhesion (GO:0007155…	--|1e-45|dpx:DAPPUDRAFT_300527|hypothetical protein	[S]	Function unknown	Cadherin domain	Protocadherin-15 OS=Gallus gallus OX=9031 GN=Pcdh15 PE=1 SV=1	PREDICTED: protocadherin Fat 1-like isoform X4 [Pygocentrus nattereri]
TRINITY_DN100019_c0_g1	--	--	--	K18626|8e-08|dpx:DAPPUDRAFT_105663|K18626 TCHH; trichohyalin	--	--	--	Uncharacterized protein KIAA1211 homolog OS=Danio rerio OX=7955 GN=si:dkeyp-117h8.2 PE=4 SV=3	hypothetical protein N309_02696, partial [Tinamus guttatus]
TRINITY_DN26495_c0_g1	--	--	--	K23214|2e-08|dpx:DAPPUDRAFT_101871|K23214 AUTS2; autism susceptibility gene 2 protein	--	--	--	Genetic suppressor element 1 OS=Danio rerio OX=7955 GN=gse1 PE=4 SV=1	SH3 and multiple ankyrin repeat domains protein 1, partial [Paramormyrops kingsleyae]
TRINITY_DN19803_c0_g1	--	--	--	--|9e-27|dpx:DAPPUDRAFT_113942|hypothetical protein	--	--	XK-related protein	Genetic suppressor element 1 OS=Danio rerio OX=7955 GN=gse1 PE=4 SV=1	basic proline-rich protein-like [Oncorhynchus tshawytscha]
TRINITY_DN9647_c0_g1	--	--	--	--	--	--	--	--	putative uncharacterized protein YIL100C-A, partial [Fundulus heteroclitus]
TRINITY_DN41812_c0_g1	--	--	Cellular Component: nucleus (GO:0005634);; Biological Process: transcription, DNA-templated (GO:0006351);; Biological Process: regulation of transcription, DNA-templated (GO:0006355);; Molecular Function: zinc ion binding (GO:0008270);; Molecular Function: oxidoreductase activity, acting on paired donors, with incorporation or reduction of molecular oxygen, 2-oxoglutarate as one donor, and incorp…	--	[O]	Posttranslational modification, protein turnover, chaperones	--	Lysine-specific demethylase 7A OS=Danio rerio OX=7955 GN=kdm7a PE=2 SV=2	unnamed protein product, partial [Tetraodon nigroviridis]
TRINITY_DN47524_c0_g1	--	--	Molecular Function: metalloendopeptidase activity (GO:0004222);; Cellular Component: nucleus (GO:0005634);; Cellular Component: cytoplasm (GO:0005737);; Cellular Component: Golgi apparatus (GO:0005794);; Cellular Component: Golgi-associated vesicle (GO:0005798);; Biological Process: protein phosphorylation (GO:0006468);; Biological Process: membrane protein ectodomain proteolysis (GO:0006509);; B…	K06704|0.0|dpx:DAPPUDRAFT_310789|K06704 ADAM10; disintegrin and metalloproteinase domain-containing protein 10 [EC:3.4.24.81]	[W]	Extracellular structures	Metallo-peptidase family M12B Reprolysin-like;; Metallo-peptidase family M12;; Metallo-peptidase family M12B Reprolysin-like;; Disintegrin;; Metallo-peptidase family M12B Reprolysin-like;; Reprolysin (M12B) family zinc metalloprotease	Disintegrin and metalloproteinase domain-containing protein 10 OS=Xenopus laevis OX=8355 GN=adam10 PE=2 SV=1	PREDICTED: disintegrin and metalloproteinase domain-containing protein 10 isoform X3 [Python bivittatus]
TRINITY_DN58131_c0_g1	--	--	--	--	--	--	--	--	unnamed protein product, partial [Tetraodon nigroviridis]
TRINITY_DN47278_c0_g1	[M]	Cell wall/membrane/envelope biogenesis	Molecular Function: nucleotide binding (GO:0000166);; Molecular Function: RNA binding (GO:0003723);; Cellular Component: chromosome (GO:0005694);; Biological Process: transcription, DNA-templated (GO:0006351);; Biological Process: regulation of transcription, DNA-templated (GO:0006355);; Cellular Component: nuclear speck (GO:0016607);; Molecular Function: histone-lysine N-methyltransferase activi…	K18461|2e-15|dpx:DAPPUDRAFT_308854|K18461 WASH1; WAS protein family homolog 1	--	--	--	Histone-lysine N-methyltransferase SETD1B OS=Gallus gallus OX=9031 GN=SETD1B PE=2 SV=1	PREDICTED: LOW QUALITY PROTEIN: WAS/WASL-interacting protein family member 2, partial [Ficedula albicollis]
TRINITY_DN102030_c0_g1	--	--	--	--	--	--	--	--	TBC1 domain family member 2A [Larimichthys crocea]
TRINITY_DN59193_c0_g1	[RTKL]	--	Molecular Function: protein serine/threonine kinase activity (GO:0004674);; Molecular Function: MAP kinase activity (GO:0004707);; Molecular Function: ATP binding (GO:0005524);; Cellular Component: nucleus (GO:0005634);; Cellular Component: cytoplasm (GO:0005737);; Cellular Component: microtubule organizing center (GO:0005815);; Biological Process: apoptotic process (GO:0006915);; Biological Proc…	K19603|2e-20|dpx:DAPPUDRAFT_41111|K19603 MAPK15; mitogen-activated protein kinase 15 [EC:2.7.11.24]	[T]	Signal transduction mechanisms	Protein kinase domain	Mitogen-activated protein kinase 1 OS=Xenopus laevis OX=8355 GN=mapk1 PE=1 SV=3	PREDICTED: mitogen-activated protein kinase 1-like [Scleropages formosus]
TRINITY_DN421_c1_g1	--	--	--	--	--	--	--	--	hypothetical protein N306_00267, partial [Opisthocomus hoazin]
TRINITY_DN16046_c0_g1	--	--	Cellular Component: spliceosomal complex (GO:0005681);; Cellular Component: cytoplasm (GO:0005737);; Biological Process: rRNA processing (GO:0006364);; Biological Process: mRNA cis splicing, via spliceosome (GO:0045292);;	K15010|9e-66|dpx:DAPPUDRAFT_300115|K15010 HOMER; homer	--	--	WH1 domain	WW domain-binding protein 11 OS=Danio rerio OX=7955 GN=wbp11 PE=1 SV=1	Homer protein 1, partial [Chlamydotis macqueenii]
TRINITY_DN55367_c0_g1	[G]	Carbohydrate transport and metabolism	Cellular Component: nucleus (GO:0005634);; Biological Process: mRNA processing (GO:0006397);; Biological Process: RNA splicing (GO:0008380);;	K00615|1e-13|dpx:DAPPUDRAFT_308853|K00615 E2.2.1.1; transketolase [EC:2.2.1.1]	[G]	Carbohydrate transport and metabolism	Transketolase, pyrimidine binding domain;; Transketolase, thiamine diphosphate binding domain	Serine/arginine repetitive matrix protein 1 OS=Gallus gallus OX=9031 GN=SRRM1 PE=2 SV=1	serine/arginine repetitive matrix protein 2-like isoform X2 [Oryzias melastigma]
TRINITY_DN41639_c0_g2	--	--	Cellular Component: nucleus (GO:0005634);; Biological Process: DNA replication (GO:0006260);; Biological Process: DNA repair (GO:0006281);; Biological Process: nucleosome assembly (GO:0006334);; Biological Process: cell cycle (GO:0007049);; Biological Process: chromatin assembly (GO:0031497);; Cellular Component: CAF-1 complex (GO:0033186);;	K10624|3e-12|dpx:DAPPUDRAFT_309825|K10624 RBBP6; E3 ubiquitin-protein ligase RBBP6 [EC:2.3.2.27]	--	--	--	Chromatin assembly factor 1 subunit A OS=Danio rerio OX=7955 GN=chaf1a PE=1 SV=1	axoneme-associated protein mst101(2)-like, partial [Oncorhynchus tshawytscha]
TRINITY_DN35_c1_g1	--	--	--	--	--	--	--	--	hypothetical protein M959_01817, partial [Chaetura pelagica]
TRINITY_DN460_c2_g1	--	--	--	K12875|1e-14|dpx:DAPPUDRAFT_259237|K12875 ACIN1; apoptotic chromatin condensation inducer in the nucleus	--	--	SAP domain	--	PREDICTED: LOW QUALITY PROTEIN: apoptotic chromatin condensation inducer in the nucleus [Anolis carolinensis]
TRINITY_DN4522_c2_g1	--	--	Molecular Function: zinc ion transmembrane transporter activity (GO:0005385);; Cellular Component: integral component of plasma membrane (GO:0005887);; Biological Process: zinc ion transport (GO:0006829);; Biological Process: cellular zinc ion homeostasis (GO:0006882);; Biological Process: response to zinc ion (GO:0010043);; Biological Process: epiboly involved in gastrulation with mouth forming …	--	--	--	--	Zinc transporter ZIP10 OS=Danio rerio OX=7955 GN=slc39a10 PE=2 SV=1	hypothetical protein N301_01220, partial [Charadrius vociferus]
TRINITY_DN5793_c0_g2	--	--	--	--	--	--	--	--	hypothetical protein XELAEV_18002623mg, partial [Xenopus laevis]
TRINITY_DN51752_c0_g1	--	--	Biological Process: response to yeast (GO:0001878);; Molecular Function: kynurenine 3-monooxygenase activity (GO:0004502);; Cellular Component: mitochondrial outer membrane (GO:0005741);; Biological Process: tryptophan catabolic process (GO:0006569);; Biological Process: NAD biosynthetic process (GO:0009435);; Cellular Component: integral component of membrane (GO:0016021);; Molecular Function: N…	--	--	--	--	Kynurenine 3-monooxygenase OS=Danio rerio OX=7955 GN=kmo PE=2 SV=1	--
TRINITY_DN94110_c0_g2	--	--	--	--	--	--	Fungal cellulose binding domain	--	--
TRINITY_DN112721_c0_g1	[C]	Energy production and conversion	Molecular Function: cytochrome-c oxidase activity (GO:0004129);; Molecular Function: iron ion binding (GO:0005506);; Cellular Component: mitochondrial inner membrane (GO:0005743);; Biological Process: oxidative phosphorylation (GO:0006119);; Biological Process: aerobic respiration (GO:0009060);; Cellular Component: integral component of membrane (GO:0016021);; Molecular Function: heme binding (GO…	--	[C]	Energy production and conversion	--	Cytochrome c oxidase subunit 1 (Fragment) OS=Amia calva OX=7924 GN=mt-co1 PE=3 SV=1	cytochrome oxidase subunit I, partial (mitochondrion) [Potamotrygon schroederi]
TRINITY_DN1561_c2_g1	--	--	Molecular Function: nuclease activity (GO:0004518);; Cellular Component: nucleus (GO:0005634);; Cellular Component: cytoplasm (GO:0005737);; Molecular Function: metal ion binding (GO:0046872);;	K23222|5e-15|dpx:DAPPUDRAFT_49764|K23222 HARBI1; nuclease HARBI1 [EC:3.1.-.-]	[L]	Replication, recombination and repair	DDE superfamily endonuclease;; Plant transposon protein;; Transposase DDE domain	Putative nuclease HARBI1 OS=Danio rerio OX=7955 GN=harbi1 PE=2 SV=1	PREDICTED: putative nuclease HARBI1 [Sinocyclocheilus anshuiensis]
TRINITY_DN7656_c0_g1	[M]	Cell wall/membrane/envelope biogenesis	Cellular Component: nucleus (GO:0005634);; Cellular Component: actin filament (GO:0005884);; Biological Process: multicellular organism development (GO:0007275);; Biological Process: actin nucleation (GO:0045010);;	--|2e-07|dpx:DAPPUDRAFT_258391|hypothetical protein	--	--	--	Formin OS=Gallus gallus OX=9031 GN=LD PE=2 SV=1	triple functional domain protein isoform X4 [Fundulus heteroclitus]
TRINITY_DN18233_c0_g1	--	--	--	--	--	--	--	--	unnamed protein product [Oncorhynchus mykiss]
TRINITY_DN1716_c4_g1	--	--	Cellular Component: nucleosome (GO:0000786);; Molecular Function: DNA binding (GO:0003677);; Cellular Component: nucleus (GO:0005634);; Biological Process: multicellular organism development (GO:0007275);; Biological Process: spermatogenesis (GO:0007283);; Biological Process: cell differentiation (GO:0030154);; Biological Process: chromosome condensation (GO:0030261);;	K10750|4e-07|dpx:DAPPUDRAFT_307549|K10750 CHAF1A; chromatin assembly factor 1 subunit A	--	--	--	Sperm protamine P1-type OS=Chrysemys picta bellii OX=8478 PE=1 SV=2	Pre-mRNA-splicing factor ATP-dependent RNA helicase PRP16, partial [Ophiophagus hannah]
TRINITY_DN1307_c0_g1	[L]	Replication, recombination and repair	Molecular Function: actin binding (GO:0003779);; Cellular Component: cell (GO:0005623);; Cellular Component: cytoskeleton (GO:0005856);; Biological Process: muscle contraction (GO:0006936);; Cellular Component: myofibril (GO:0030016);; Molecular Function: S100 protein binding (GO:0044548);; Molecular Function: myosin II binding (GO:0045159);; Biological Process: negative regulation of calcium-dep…	K18626|1e-43|dpx:DAPPUDRAFT_105663|K18626 TCHH; trichohyalin	[TV]	--	--	Caldesmon OS=Gallus gallus OX=9031 GN=CALD1 PE=1 SV=2	LOW QUALITY PROTEIN: golgin subfamily A member 6-like protein 22, partial [Labrus bergylta]
TRINITY_DN2842_c4_g2	--	--	--	--	[S]	Function unknown	--	--	hypothetical protein XELAEV_18026059mg, partial [Xenopus laevis]
TRINITY_DN55854_c0_g1	--	--	Molecular Function: actin binding (GO:0003779);; Cellular Component: cell (GO:0005623);; Cellular Component: cytoskeleton (GO:0005856);; Biological Process: muscle contraction (GO:0006936);; Cellular Component: myofibril (GO:0030016);; Molecular Function: S100 protein binding (GO:0044548);; Molecular Function: myosin II binding (GO:0045159);; Biological Process: negative regulation of calcium-dep…	K10750|6e-11|dpx:DAPPUDRAFT_307549|K10750 CHAF1A; chromatin assembly factor 1 subunit A	[TV]	--	--	Caldesmon OS=Gallus gallus OX=9031 GN=CALD1 PE=1 SV=2	hypothetical protein L345_15127, partial [Ophiophagus hannah]
TRINITY_DN5178_c2_g1	--	--	Biological Process: autophagosome assembly (GO:0000045);; Cellular Component: cytoplasmic ubiquitin ligase complex (GO:0000153);; Biological Process: autophagy of mitochondrion (GO:0000422);; Cellular Component: cytosol (GO:0005829);; Biological Process: protein transport (GO:0015031);; Molecular Function: ligase activity (GO:0016874);; Molecular Function: Atg8 ligase activity (GO:0019776);; Mole…	K08343|3e-66|dpx:DAPPUDRAFT_306423|K08343 ATG3; ubiquitin-like-conjugating enzyme ATG3	[R]	General function prediction only	Autophagocytosis associated protein, active-site domain	Ubiquitin-like-conjugating enzyme ATG3 OS=Danio rerio OX=7955 GN=atg3 PE=2 SV=1	PREDICTED: ubiquitin-like-conjugating enzyme ATG3 isoform X2 [Paralichthys olivaceus]
TRINITY_DN14250_c1_g1	--	--	Cellular Component: nucleus (GO:0005634);; Biological Process: transcription, DNA-templated (GO:0006351);; Biological Process: regulation of transcription, DNA-templated (GO:0006355);; Molecular Function: zinc ion binding (GO:0008270);; Molecular Function: sequence-specific DNA binding (GO:0043565);;	--|9e-09|dpx:DAPPUDRAFT_306237|hypothetical protein	[R]	General function prediction only	Integrase zinc binding domain	Zinc finger homeobox protein 4 OS=Gallus gallus OX=9031 GN=ZFHX4 PE=2 SV=2	unnamed protein product [Oncorhynchus mykiss]
TRINITY_DN66078_c0_g1	--	--	Cellular Component: extracellular region (GO:0005576);;	--|1e-43|dpx:DAPPUDRAFT_241415|hypothetical protein	--	--	--	Integumentary mucin C.1 (Fragment) OS=Xenopus laevis OX=8355 PE=2 SV=1	hypothetical protein EH28_17837 [Larimichthys crocea]
TRINITY_DN24289_c0_g1	--	--	--	--	--	--	--	--	unnamed protein product [Oncorhynchus mykiss]
TRINITY_DN5577_c0_g1	[L]	Replication, recombination and repair	Biological Process: double-strand break repair via homologous recombination (GO:0000724);; Molecular Function: DNA binding (GO:0003677);; Molecular Function: helicase activity (GO:0004386);; Molecular Function: ATP binding (GO:0005524);; Cellular Component: nucleus (GO:0005634);; Biological Process: DNA replication (GO:0006260);; Biological Process: cellular response to DNA damage stimulus (GO:00…	K10737|0.0|dpx:DAPPUDRAFT_62337|K10737 MCM8; DNA helicase MCM8 [EC:3.6.4.12]	[L]	Replication, recombination and repair	Ciliary rootlet component, centrosome cohesion;; MCM P-loop domain;; MCM AAA-lid domain;; MCM OB domain;; Magnesium chelatase, subunit ChlI;; AAA domain (dynein-related subfamily)	DNA helicase MCM8 OS=Gallus gallus OX=9031 GN=MCM8 PE=1 SV=1	PREDICTED: DNA helicase MCM8 [Lepisosteus oculatus]
TRINITY_DN21872_c2_g1	--	--	--	--	--	--	--	--	PREDICTED: uncharacterized protein LOC107396347 [Nothobranchius furzeri]
TRINITY_DN33119_c0_g1	--	--	Molecular Function: cytochrome-c oxidase activity (GO:0004129);; Cellular Component: mitochondrial inner membrane (GO:0005743);; Cellular Component: integral component of membrane (GO:0016021);; Biological Process: aerobic electron transport chain (GO:0019646);; Cellular Component: respiratory chain complex IV (GO:0045277);;	--	[C]	Energy production and conversion	--	Cytochrome c oxidase subunit 3 OS=Xenopus laevis OX=8355 GN=mt-co3 PE=3 SV=1	cytochrome c oxidase subunit III (mitochondrion) [Xenophrys omeimontis]
TRINITY_DN1836_c2_g1	--	--	--	K10624|8e-07|dpx:DAPPUDRAFT_309825|K10624 RBBP6; E3 ubiquitin-protein ligase RBBP6 [EC:2.3.2.27]	--	--	--	Genetic suppressor element 1 OS=Danio rerio OX=7955 GN=gse1 PE=4 SV=1	PREDICTED: protein PRRC2C isoform X12 [Alligator sinensis]
TRINITY_DN6719_c1_g1	[J]	Translation, ribosomal structure and biogenesis	Molecular Function: structural constituent of ribosome (GO:0003735);; Cellular Component: ribosome (GO:0005840);; Biological Process: translation (GO:0006412);;	K02995|6e-08|dpx:DAPPUDRAFT_303431|K02995 RP-S8e; small subunit ribosomal protein S8e	[J]	Translation, ribosomal structure and biogenesis	--	40S ribosomal protein S8 OS=Ictalurus punctatus OX=7998 GN=rps8 PE=2 SV=3	40S ribosomal protein S8-like, partial [Seriola lalandi dorsalis]
TRINITY_DN128901_c0_g1	[UR]	--	Cellular Component: endosome (GO:0005768);; Biological Process: endocytosis (GO:0006897);; Biological Process: protein transport (GO:0015031);; Biological Process: vesicle organization (GO:0016050);; Cellular Component: extrinsic component of membrane (GO:0019898);; Molecular Function: phosphatidylinositol binding (GO:0035091);;	K17917|5e-12|dpx:DAPPUDRAFT_300155|K17917 SNX1_2; sorting nexin-1/2	[U]	Intracellular trafficking, secretion, and vesicular transport	PX domain;; Vps5 C terminal like	Sorting nexin-30 OS=Xenopus tropicalis OX=8364 GN=snx30 PE=2 SV=1	PREDICTED: sorting nexin-2 isoform X2 [Xenopus tropicalis]
TRINITY_DN1286_c10_g1	--	--	--	--	--	--	--	--	hypothetical protein N335_04163, partial [Phaethon lepturus]
TRINITY_DN6837_c1_g1	--	--	--	--	--	--	--	--	PREDICTED: solute carrier family 12 member 9-like [Ictalurus punctatus]
TRINITY_DN6431_c6_g1	--	--	Molecular Function: nucleic acid binding (GO:0003676);; Molecular Function: phosphodiesterase I activity (GO:0004528);; Molecular Function: scavenger receptor activity (GO:0005044);; Cellular Component: extracellular region (GO:0005576);; Biological Process: immune response (GO:0006955);; Molecular Function: polysaccharide binding (GO:0030247);; Molecular Function: NADH pyrophosphatase activity (…	K01513|8e-11|dpx:DAPPUDRAFT_300064|K01513 ENPP1_3; ectonucleotide pyrophosphatase/phosphodiesterase family member 1/3 [EC:3.1.4.1 3.6.1.9]	[R]	General function prediction only	DNA/RNA non-specific endonuclease	Venom phosphodiesterase 2 OS=Crotalus adamanteus OX=8729 PE=1 SV=1	PREDICTED: ectonucleotide pyrophosphatase/phosphodiesterase family member 2 [Nanorana parkeri]
TRINITY_DN10899_c2_g1	--	--	--	--|3e-06|dpx:DAPPUDRAFT_58064|hypothetical protein	--	--	--	--	PREDICTED: uncharacterized protein LOC109196856 [Oreochromis niloticus]
TRINITY_DN1322_c2_g1	--	--	--	K08840|1e-08|dpx:DAPPUDRAFT_301634|K08840 TNIK; TRAF2 and NCK interacting kinase [EC:2.7.11.1]	--	--	--	Genetic suppressor element 1 OS=Danio rerio OX=7955 GN=gse1 PE=4 SV=1	hypothetical protein XELAEV_18032826mg [Xenopus laevis]
TRINITY_DN581_c0_g1	--	--	Molecular Function: nucleotide binding (GO:0000166);; Molecular Function: RNA binding (GO:0003723);; Cellular Component: cytoplasm (GO:0005737);; Biological Process: mRNA processing (GO:0006397);; Biological Process: RNA splicing (GO:0008380);; Cellular Component: nuclear speck (GO:0016607);;	--|2e-27|dpx:DAPPUDRAFT_244977|hypothetical protein	--	--	--	RNA-binding protein with serine-rich domain 1 OS=Xenopus tropicalis OX=8364 GN=rnps1 PE=2 SV=1	serine/arginine repetitive matrix protein 1 isoform X4 [Rhincodon typus]
TRINITY_DN81755_c0_g1	--	--	--	--	--	--	ATP-grasp domain;; ATP-grasp domain	--	--
TRINITY_DN6273_c5_g1	--	--	--	--	--	--	--	--	unnamed protein product [Tetraodon nigroviridis]
TRINITY_DN38704_c1_g1	--	--	Cellular Component: nucleus (GO:0005634);; Biological Process: DNA replication (GO:0006260);; Biological Process: DNA repair (GO:0006281);; Biological Process: cell cycle (GO:0007049);; Biological Process: chromatin assembly (GO:0031497);; Cellular Component: CAF-1 complex (GO:0033186);;	K18626|9e-13|dpx:DAPPUDRAFT_105663|K18626 TCHH; trichohyalin	[TV]	--	--	Chromatin assembly factor 1 subunit A-B OS=Xenopus laevis OX=8355 GN=chaf1a-b PE=2 SV=2	axoneme-associated protein mst101(2)-like, partial [Oncorhynchus tshawytscha]
TRINITY_DN4507_c0_g1	[L]	Replication, recombination and repair	--	--|4e-07|dpx:DAPPUDRAFT_239600|hypothetical protein	[R]	General function prediction only	RNase H-like domain found in reverse transcriptase;; RNase H-like domain found in reverse transcriptase;; Reverse transcriptase (RNA-dependent DNA polymerase);; Integrase core domain;; Aspartyl protease;; gag-polyprotein putative aspartyl protease;; Retroviral aspartyl protease	--	uncharacterized protein K02A2.6-like [Oryzias latipes]
TRINITY_DN15444_c0_g1	[E]	Amino acid transport and metabolism	Molecular Function: lyase activity (GO:0016829);;	K06037|1e-86|dpx:DAPPUDRAFT_313680|K06037 THNSL2; O-phospho-L-threonine phospho-lyase [EC:4.2.3.-]	[E]	Amino acid transport and metabolism	Pyridoxal-phosphate dependent enzyme;; Threonine synthase N terminus	Threonine synthase-like 2 OS=Xenopus laevis OX=8355 GN=thnsl2 PE=2 SV=1	threonine synthase-like 2 [Rhincodon typus]
TRINITY_DN2518_c2_g2	--	--	Cellular Component: integral component of plasma membrane (GO:0005887);; Biological Process: cell surface receptor signaling pathway (GO:0007166);;	--|2e-56|dpx:DAPPUDRAFT_300599|hypothetical protein	[R]	General function prediction only	Tetraspanin family	Tetraspanin-9 OS=Danio rerio OX=7955 GN=tspan9 PE=2 SV=1	PREDICTED: CD63 antigen [Nanorana parkeri]
TRINITY_DN32360_c1_g1	--	--	Cellular Component: nucleus (GO:0005634);; Biological Process: DNA replication (GO:0006260);; Biological Process: DNA repair (GO:0006281);; Biological Process: cell cycle (GO:0007049);; Biological Process: chromatin assembly (GO:0031497);; Cellular Component: CAF-1 complex (GO:0033186);;	K10750|1e-11|dpx:DAPPUDRAFT_307549|K10750 CHAF1A; chromatin assembly factor 1 subunit A	--	--	--	Chromatin assembly factor 1 subunit A-B OS=Xenopus laevis OX=8355 GN=chaf1a-b PE=2 SV=2	hypothetical protein AAES_145137 [Amazona aestiva]
TRINITY_DN65753_c0_g1	--	--	--	--	--	--	Erm Leader peptide	--	PREDICTED: zinc finger protein 850-like [Nanorana parkeri]
TRINITY_DN66527_c0_g2	--	--	--	--	--	--	--	--	PREDICTED: acetylserotonin O-methyltransferase isoform X1 [Sinocyclocheilus grahami]
TRINITY_DN61080_c0_g3	--	--	Molecular Function: RNA polymerase I core binding (GO:0001042);; Molecular Function: DNA binding (GO:0003677);; Cellular Component: nucleolus (GO:0005730);; Biological Process: nucleosome assembly (GO:0006334);; Biological Process: regulation of transcription, DNA-templated (GO:0006355);; Biological Process: transcription by RNA polymerase I (GO:0006360);; Biological Process: regulation of chroma…	--	--	--	--	Protein SPT2 homolog OS=Gallus gallus OX=9031 GN=SPTY2D1 PE=1 SV=3	--
TRINITY_DN10587_c8_g1	--	--	--	--	--	--	Transposase (partial DDE domain);; HTH domain in Mos1 transposase	--	PREDICTED: zinc finger protein 280D [Lates calcarifer]
TRINITY_DN2663_c3_g1	--	--	Molecular Function: translation initiation factor activity (GO:0003743);; Cellular Component: eukaryotic translation initiation factor 3 complex (GO:0005852);;	K03245|8e-11|dpx:DAPPUDRAFT_224268|K03245 EIF3J; translation initiation factor 3 subunit J	[J]	Translation, ribosomal structure and biogenesis	--	Eukaryotic translation initiation factor 3 subunit J-A OS=Danio rerio OX=7955 GN=eif3ja PE=1 SV=1	PREDICTED: eukaryotic translation initiation factor 3 subunit J-A-like [Ictalurus punctatus]
TRINITY_DN2385_c1_g1	--	--	--	--	--	--	--	--	unnamed protein product, partial [Oncorhynchus mykiss]
TRINITY_DN36967_c0_g1	--	--	--	--	--	--	--	--	hypothetical protein XELAEV_18002623mg, partial [Xenopus laevis]
TRINITY_DN10521_c0_g1	--	--	--	--	--	--	--	--	unnamed protein product [Oncorhynchus mykiss]
TRINITY_DN36288_c0_g1	--	--	--	--	--	--	--	--	keratin-associated protein 10-8-like [Boleophthalmus pectinirostris]
TRINITY_DN2035_c0_g1	--	--	--	--	--	--	--	--	hypothetical protein CIB84_013535 [Bambusicola thoracicus]
TRINITY_DN13208_c1_g1	--	--	--	--|2e-11|dpx:DAPPUDRAFT_72393|hypothetical protein	--	--	--	--	hypothetical protein AS27_00460, partial [Aptenodytes forsteri]
TRINITY_DN54331_c0_g1	[RTKL]	--	Molecular Function: non-membrane spanning protein tyrosine kinase activity (GO:0004715);; Molecular Function: ATP binding (GO:0005524);; Biological Process: multicellular organism development (GO:0007275);; Molecular Function: metal ion binding (GO:0046872);;	K04417|1e-13|dpx:DAPPUDRAFT_322731|K04417 MAP3K9; mitogen-activated protein kinase kinase kinase 9 [EC:2.7.11.25]	[T]	Signal transduction mechanisms	Protein tyrosine and serine/threonine kinase;; Protein kinase domain	Tyrosine-protein kinase Fyn OS=Xenopus laevis OX=8355 GN=fyn PE=2 SV=3	PREDICTED: proto-oncogene serine/threonine-protein kinase mos [Leptosomus discolor]
TRINITY_DN16087_c3_g1	--	--	Molecular Function: DNA-binding transcription factor activity (GO:0003700);; Cellular Component: nucleus (GO:0005634);; Biological Process: transcription, DNA-templated (GO:0006351);; Biological Process: regulation of transcription, DNA-templated (GO:0006355);; Molecular Function: sequence-specific DNA binding (GO:0043565);;	--	--	--	--	Transcription factor MafB OS=Coturnix japonica OX=93934 GN=MAFB PE=1 SV=1	PREDICTED: zinc finger protein ZIC 4-like [Haliaeetus leucocephalus]
TRINITY_DN66220_c0_g2	[P]	Inorganic ion transport and metabolism	Cellular Component: nucleus (GO:0005634);; Biological Process: transcription, DNA-templated (GO:0006351);; Biological Process: regulation of transcription, DNA-templated (GO:0006355);; Molecular Function: zinc ion binding (GO:0008270);; Molecular Function: oxidoreductase activity, acting on paired donors, with incorporation or reduction of molecular oxygen, 2-oxoglutarate as one donor, and incorp…	--	[O]	Posttranslational modification, protein turnover, chaperones	--	Lysine-specific demethylase 7A OS=Danio rerio OX=7955 GN=kdm7a PE=2 SV=2	unnamed protein product, partial [Tetraodon nigroviridis]
TRINITY_DN8348_c0_g1	[M]	Cell wall/membrane/envelope biogenesis	Cellular Component: nucleus (GO:0005634);; Cellular Component: actin filament (GO:0005884);; Biological Process: multicellular organism development (GO:0007275);; Biological Process: actin nucleation (GO:0045010);;	--|1e-12|dpx:DAPPUDRAFT_322818|hypothetical protein	--	--	--	Formin OS=Gallus gallus OX=9031 GN=LD PE=2 SV=1	PREDICTED: mucin-5AC-like [Geospiza fortis]
TRINITY_DN3381_c2_g1	[E]	Amino acid transport and metabolism	Cellular Component: extracellular region (GO:0005576);;	--|9e-11|dpx:DAPPUDRAFT_304067|hypothetical protein	--	--	--	Integumentary mucin C.1 (Fragment) OS=Xenopus laevis OX=8355 PE=2 SV=1	PREDICTED: uncharacterized protein C3orf18 homolog [Alligator sinensis]
TRINITY_DN1280_c0_g1	--	--	Cellular Component: stress fiber (GO:0001725);; Cellular Component: cytoplasm (GO:0005737);; Cellular Component: focal adhesion (GO:0005925);; Biological Process: transcription, DNA-templated (GO:0006351);; Biological Process: regulation of transcription by RNA polymerase II (GO:0006357);; Biological Process: cell adhesion (GO:0007155);; Molecular Function: transcription factor binding (GO:000813…	--|2e-09|dpx:DAPPUDRAFT_107986|hypothetical protein	--	--	--	Zyxin OS=Xenopus laevis OX=8355 GN=zyx PE=1 SV=1	hypothetical protein XENTR_v90003962mg, partial [Xenopus tropicalis]
TRINITY_DN112801_c0_g1	--	--	Molecular Function: glucose-6-phosphate dehydrogenase activity (GO:0004345);; Biological Process: glucose metabolic process (GO:0006006);; Biological Process: pentose-phosphate shunt (GO:0006098);; Biological Process: NADP metabolic process (GO:0006739);; Molecular Function: NADP binding (GO:0050661);; Biological Process: glucose 6-phosphate metabolic process (GO:0051156);;	K00036|1e-156|dpx:DAPPUDRAFT_48979|K00036 G6PD; glucose-6-phosphate 1-dehydrogenase [EC:1.1.1.49 1.1.1.363]	[G]	Carbohydrate transport and metabolism	Glucose-6-phosphate dehydrogenase, C-terminal domain;; Glucose-6-phosphate dehydrogenase, NAD binding domain	Glucose-6-phosphate 1-dehydrogenase OS=Takifugu rubripes OX=31033 GN=g6pd PE=3 SV=1	PREDICTED: glucose-6-phosphate 1-dehydrogenase isoform X1 [Alligator sinensis]
TRINITY_DN5309_c1_g1	--	--	--	--	[P]	Inorganic ion transport and metabolism	--	--	hypothetical protein H355_001682 [Colinus virginianus]
TRINITY_DN70351_c0_g2	--	--	--	--	[R]	General function prediction only	Photosynthesis system II assembly factor YCF48	--	--
TRINITY_DN24004_c1_g1	[RTKL]	--	Molecular Function: MAP kinase activity (GO:0004707);; Molecular Function: ATP binding (GO:0005524);; Cellular Component: intracellular (GO:0005622);; Biological Process: JNK cascade (GO:0007254);; Biological Process: multicellular organism development (GO:0007275);; Biological Process: rhythmic process (GO:0048511);;	K04440|0.0|dpx:DAPPUDRAFT_127867|K04440 JNK; mitogen-activated protein kinase 8/9/10 (c-Jun N-terminal kinase) [EC:2.7.11.24]	[T]	Signal transduction mechanisms	Protein kinase domain;; Protein tyrosine and serine/threonine kinase;; Lipopolysaccharide kinase (Kdo/WaaP) family	Mitogen-activated protein kinase 8 OS=Xenopus laevis OX=8355 GN=mapk8 PE=2 SV=2	mitogen-activated protein kinase 10-like [Oncorhynchus mykiss]
TRINITY_DN46206_c0_g1	--	--	Molecular Function: structural constituent of ribosome (GO:0003735);; Cellular Component: ribosome (GO:0005840);; Biological Process: translation (GO:0006412);;	--	[J]	Translation, ribosomal structure and biogenesis	--	60S ribosomal protein L22 OS=Ictalurus punctatus OX=7998 GN=rpl22 PE=2 SV=3	60S ribosomal protein L22 isoform X2 [Rhincodon typus]
TRINITY_DN11732_c0_g1	--	--	Cellular Component: stress fiber (GO:0001725);; Cellular Component: cytoplasm (GO:0005737);; Cellular Component: focal adhesion (GO:0005925);; Biological Process: transcription, DNA-templated (GO:0006351);; Biological Process: regulation of transcription by RNA polymerase II (GO:0006357);; Biological Process: cell adhesion (GO:0007155);; Molecular Function: transcription factor binding (GO:000813…	--|2e-06|dpx:DAPPUDRAFT_270714|hypothetical protein	--	--	--	Zyxin OS=Xenopus laevis OX=8355 GN=zyx PE=1 SV=1	LOW QUALITY PROTEIN: basic proline-rich protein-like, partial [Oncorhynchus kisutch]
TRINITY_DN33443_c0_g2	--	--	Cellular Component: stress fiber (GO:0001725);; Cellular Component: cytoplasm (GO:0005737);; Cellular Component: focal adhesion (GO:0005925);; Biological Process: transcription, DNA-templated (GO:0006351);; Biological Process: regulation of transcription by RNA polymerase II (GO:0006357);; Biological Process: cell adhesion (GO:0007155);; Molecular Function: transcription factor binding (GO:000813…	K03006|2e-28|dpx:DAPPUDRAFT_306846|K03006 RPB1; DNA-directed RNA polymerase II subunit RPB1 [EC:2.7.7.6]	--	--	--	Zyxin OS=Xenopus tropicalis OX=8364 GN=zyx PE=2 SV=1	basic proline-rich protein-like, partial [Astyanax mexicanus]
TRINITY_DN908_c0_g2	[U]	Intracellular trafficking, secretion, and vesicular transport	Cellular Component: cytoplasm (GO:0005737);; Cellular Component: cytoskeleton (GO:0005856);; Cellular Component: plasma membrane (GO:0005886);; Biological Process: signal transduction (GO:0007165);;	--|9e-18|dpx:DAPPUDRAFT_44842|hypothetical protein	[T]	Signal transduction mechanisms	Putative GTPase activating protein for Arf	Amyloid beta A4 precursor protein-binding family B member 1-interacting protein OS=Danio rerio OX=7955 GN=apbb1ip PE=2 SV=1	PREDICTED: arf-GAP domain and FG repeat-containing protein 1-like isoform X3 [Nothobranchius furzeri]
TRINITY_DN29113_c0_g1	--	--	Molecular Function: DNA binding (GO:0003677);; Molecular Function: DNA-binding transcription factor activity (GO:0003700);; Cellular Component: nucleus (GO:0005634);; Biological Process: transcription, DNA-templated (GO:0006351);;	K10750|2e-16|dpx:DAPPUDRAFT_307549|K10750 CHAF1A; chromatin assembly factor 1 subunit A	--	--	--	Transcriptional regulator Myc-A OS=Danio rerio OX=7955 GN=myca PE=2 SV=2	hypothetical protein AAES_165558 [Amazona aestiva]
TRINITY_DN9031_c0_g1	--	--	--	--	--	--	--	--	hypothetical protein XELAEV_18014037mg [Xenopus laevis]
TRINITY_DN33427_c1_g1	--	--	Biological Process: heart jogging (GO:0003146);; Molecular Function: chromatin binding (GO:0003682);; Cellular Component: nucleus (GO:0005634);; Biological Process: translation (GO:0006412);; Biological Process: mitotic sister chromatid cohesion (GO:0007064);; Biological Process: central nervous system development (GO:0007417);; Biological Process: heart development (GO:0007507);; Biological Proc…	--|2e-14|dpx:DAPPUDRAFT_224833|hypothetical protein	[TV]	--	--	Nipped-B-like protein B OS=Danio rerio OX=7955 GN=nipblb PE=2 SV=1	hypothetical protein N338_04929, partial [Podiceps cristatus]
TRINITY_DN7225_c2_g1	[J]	Translation, ribosomal structure and biogenesis	Biological Process: maturation of LSU-rRNA (GO:0000470);; Molecular Function: RNA binding (GO:0003723);; Molecular Function: structural constituent of ribosome (GO:0003735);; Biological Process: translation (GO:0006412);; Cellular Component: cytosolic large ribosomal subunit (GO:0022625);;	K02865|2e-84|dpx:DAPPUDRAFT_230893|K02865 RP-L10Ae; large subunit ribosomal protein L10Ae	[J]	Translation, ribosomal structure and biogenesis	Ribosomal protein L1p/L10e family	60S ribosomal protein L10a OS=Danio rerio OX=7955 GN=rpl10a PE=2 SV=1	hypothetical protein H355_011233 [Colinus virginianus]
TRINITY_DN64484_c0_g2	--	--	Cellular Component: extracellular region (GO:0005576);;	--|2e-22|dpx:DAPPUDRAFT_117311|hypothetical protein	--	--	CD36 family	Integumentary mucin C.1 (Fragment) OS=Xenopus laevis OX=8355 PE=2 SV=1	mucin-2-like, partial [Xiphophorus maculatus]
TRINITY_DN3297_c0_g1	--	--	Cellular Component: nucleus (GO:0005634);; Cellular Component: cytoplasm (GO:0005737);; Biological Process: protein ufmylation (GO:0071569);; Biological Process: protein K69-linked ufmylation (GO:1990592);;	K12162|2e-45|dpx:DAPPUDRAFT_130409|K12162 UFM1; ubiquitin-fold modifier 1	[S]	Function unknown	Ubiquitin fold modifier 1 protein	Ubiquitin-fold modifier 1 OS=Xenopus tropicalis OX=8364 GN=ufm1 PE=3 SV=1	ubiquitin-fold modifier 1 [Alligator mississippiensis]
TRINITY_DN25232_c1_g1	--	--	--	--	--	--	--	--	hypothetical protein llap_6894 [Limosa lapponica baueri]
TRINITY_DN85155_c0_g2	--	--	--	--	--	--	--	--	hypothetical protein N312_13261, partial [Balearica regulorum gibbericeps]
TRINITY_DN3808_c0_g1	--	--	Biological Process: regulation of cell growth (GO:0001558);; Molecular Function: chromatin binding (GO:0003682);; Molecular Function: thiol-dependent ubiquitin-specific protease activity (GO:0004843);; Cellular Component: nucleus (GO:0005634);; Cellular Component: cytoplasm (GO:0005737);; Biological Process: ubiquitin-dependent protein catabolic process (GO:0006511);; Biological Process: Notch si…	K08588|7e-15|dpx:DAPPUDRAFT_54920|K08588 BAP1; ubiquitin carboxyl-terminal hydrolase BAP1 [EC:3.4.19.12]	[O]	Posttranslational modification, protein turnover, chaperones	--	Ubiquitin carboxyl-terminal hydrolase BAP1 OS=Danio rerio OX=7955 GN=bap1 PE=2 SV=2	PREDICTED: ubiquitin carboxyl-terminal hydrolase BAP1 isoform X2 [Austrofundulus limnaeus]
TRINITY_DN15834_c0_g1	--	--	--	--	--	--	--	--	ephrin type-B receptor 4-like [Oncorhynchus kisutch]
TRINITY_DN992_c0_g1	--	--	Biological Process: mitotic cytokinesis (GO:0000281);; Cellular Component: kinetochore (GO:0000776);; Cellular Component: nucleus (GO:0005634);; Cellular Component: cytoplasm (GO:0005737);; Cellular Component: centrosome (GO:0005813);; Biological Process: protein-containing complex assembly (GO:0006461);; Biological Process: cellular response to DNA damage stimulus (GO:0006974);; Biological Proce…	K02085|2e-74|dpx:DAPPUDRAFT_44029|K02085 APC; adenomatosis polyposis coli protein	[TZ]	--	Adenomatous polyposis coli (APC) repeat;; Armadillo/beta-catenin-like repeat;; Adenomatous polyposis coli tumour suppressor protein;; Armadillo-associated region on APC;; APC repeat;; SAMP Motif	Adenomatous polyposis coli homolog OS=Xenopus laevis OX=8355 GN=apc PE=1 SV=2	PREDICTED: adenomatous polyposis coli protein isoform X6 [Gallus gallus]
TRINITY_DN66460_c0_g1	[P]	Inorganic ion transport and metabolism	--	K14950|3e-13|dpx:DAPPUDRAFT_217456|K14950 ATP13A1; manganese-transporting P-type ATPase [EC:7.2.2.-]	[P]	Inorganic ion transport and metabolism	--	--	manganese-transporting ATPase 13A1 [Paramormyrops kingsleyae]
TRINITY_DN18271_c3_g1	--	--	Cellular Component: nucleus (GO:0005634);; Biological Process: transcription, DNA-templated (GO:0006351);; Biological Process: regulation of transcription, DNA-templated (GO:0006355);; Molecular Function: zinc ion binding (GO:0008270);; Molecular Function: sequence-specific DNA binding (GO:0043565);;	K06220|3e-08|dpx:DAPPUDRAFT_308566|K06220 WASF; WAS protein family	--	--	--	Zinc finger homeobox protein 4 OS=Gallus gallus OX=9031 GN=ZFHX4 PE=2 SV=2	hypothetical protein L345_12919, partial [Ophiophagus hannah]
TRINITY_DN59577_c1_g1	--	--	--	--|6e-07|dpx:DAPPUDRAFT_122224|hypothetical protein	--	--	--	--	--
TRINITY_DN70625_c0_g1	--	--	Cellular Component: extracellular region (GO:0005576);;	--|7e-08|dpx:DAPPUDRAFT_316954|hypothetical protein	--	--	--	Integumentary mucin C.1 (Fragment) OS=Xenopus laevis OX=8355 PE=2 SV=1	PREDICTED: integumentary mucin C.1-like, partial [Notothenia coriiceps]
TRINITY_DN8761_c1_g1	--	--	Molecular Function: DNA-binding transcription factor activity (GO:0003700);; Cellular Component: nucleus (GO:0005634);; Biological Process: transcription, DNA-templated (GO:0006351);; Biological Process: regulation of transcription by RNA polymerase II (GO:0006357);; Biological Process: brain development (GO:0007420);; Molecular Function: sequence-specific DNA binding (GO:0043565);;	--|3e-07|dpx:DAPPUDRAFT_264550|hypothetical protein	--	--	--	POU domain, class 3, transcription factor 3-A OS=Danio rerio OX=7955 GN=pou3f3a PE=2 SV=2	unnamed protein product [Oncorhynchus mykiss]
TRINITY_DN62869_c0_g1	--	--	--	--|6e-09|dpx:DAPPUDRAFT_108083|hypothetical protein	[DO]	--	Caspase domain	--	PREDICTED: uncharacterized protein DDB_G0271670-like, partial [Mesitornis unicolor]
TRINITY_DN43738_c0_g2	--	--	Molecular Function: nucleic acid binding (GO:0003676);; Molecular Function: methyltransferase activity (GO:0008168);; Molecular Function: zinc ion binding (GO:0008270);; Molecular Function: transferase activity, transferring acyl groups (GO:0016746);;	--|3e-15|dpx:DAPPUDRAFT_43964|hypothetical protein	[R]	General function prediction only	--	Zinc finger CCHC domain-containing protein 4 OS=Xenopus tropicalis OX=8364 GN=zcchc4 PE=2 SV=1	hypothetical protein CIB84_013821, partial [Bambusicola thoracicus]
TRINITY_DN14387_c0_g2	--	--	--	--	[KB]	--	--	--	--
TRINITY_DN10547_c1_g3	--	--	--	--	[R]	General function prediction only	--	--	PREDICTED: RNA-directed DNA polymerase from mobile element jockey-like [Nanorana parkeri]
TRINITY_DN25094_c0_g1	[E]	Amino acid transport and metabolism	--	K01620|2e-29|dpx:DAPPUDRAFT_324820|K01620 ltaE; threonine aldolase [EC:4.1.2.48]	[E]	Amino acid transport and metabolism	Beta-eliminating lyase;; Beta-eliminating lyase;; Beta-eliminating lyase	--	probable low-specificity L-threonine aldolase 2 [Rhincodon typus]
TRINITY_DN7583_c1_g1	--	--	Cellular Component: chromatin (GO:0000785);; Biological Process: somitogenesis (GO:0001756);; Molecular Function: DNA binding (GO:0003677);; Molecular Function: DNA-binding transcription factor activity (GO:0003700);; Cellular Component: nucleus (GO:0005634);; Biological Process: transcription, DNA-templated (GO:0006351);; Biological Process: anterior/posterior pattern specification (GO:0009952);…	K03006|7e-08|dpx:DAPPUDRAFT_306846|K03006 RPB1; DNA-directed RNA polymerase II subunit RPB1 [EC:2.7.7.6]	[T]	Signal transduction mechanisms	--	T-box transcription factor TBX6 OS=Danio rerio OX=7955 GN=tbx6 PE=2 SV=2	PREDICTED: vegetative cell wall protein gp1-like, partial [Salmo salar]
TRINITY_DN1824_c0_g2	--	--	--	K23214|4e-08|dpx:DAPPUDRAFT_101871|K23214 AUTS2; autism susceptibility gene 2 protein	--	--	--	Genetic suppressor element 1 OS=Danio rerio OX=7955 GN=gse1 PE=4 SV=1	unnamed protein product [Oncorhynchus mykiss]
TRINITY_DN41579_c0_g1	[J]	Translation, ribosomal structure and biogenesis	Molecular Function: extracellular matrix structural constituent (GO:0005201);; Cellular Component: fibrillar collagen trimer (GO:0005583);; Molecular Function: metal ion binding (GO:0046872);;	--|2e-06|dpx:DAPPUDRAFT_237894|hypothetical protein	[W]	Extracellular structures	--	Collagen alpha-2(I) chain OS=Gallus gallus OX=9031 GN=COL1A2 PE=1 SV=3	basic proline-rich protein-like [Oncorhynchus kisutch]
TRINITY_DN8276_c1_g1	--	--	--	K14020|6e-27|dpx:DAPPUDRAFT_300109|K14020 WFS1; wolfamin	--	--	--	--	hypothetical protein cypCar_00008764 [Cyprinus carpio]
TRINITY_DN53038_c0_g2	--	--	--	--	--	--	--	--	PREDICTED: probable maltase-glucoamylase 2 [Salmo salar]
TRINITY_DN4665_c0_g1	[J]	Translation, ribosomal structure and biogenesis	Molecular Function: structural constituent of ribosome (GO:0003735);; Cellular Component: ribosome (GO:0005840);; Biological Process: translation (GO:0006412);; Molecular Function: metal ion binding (GO:0046872);;	K02978|4e-18|dpx:DAPPUDRAFT_308217|K02978 RP-S27e; small subunit ribosomal protein S27e	[J]	Translation, ribosomal structure and biogenesis	--	40S ribosomal protein S27 OS=Xenopus laevis OX=8355 GN=rps27 PE=3 SV=2	PREDICTED: 40S ribosomal protein S27 [Python bivittatus]
TRINITY_DN74757_c0_g1	--	--	--	--	--	--	Helicase associated domain	--	--
TRINITY_DN57943_c0_g1	--	--	Biological Process: heart jogging (GO:0003146);; Molecular Function: chromatin binding (GO:0003682);; Cellular Component: nucleus (GO:0005634);; Biological Process: translation (GO:0006412);; Biological Process: mitotic sister chromatid cohesion (GO:0007064);; Biological Process: central nervous system development (GO:0007417);; Biological Process: heart development (GO:0007507);; Biological Proc…	K18626|9e-14|dpx:DAPPUDRAFT_105663|K18626 TCHH; trichohyalin	[TV]	--	--	Nipped-B-like protein B OS=Danio rerio OX=7955 GN=nipblb PE=2 SV=1	hypothetical protein XELAEV_18014037mg [Xenopus laevis]
TRINITY_DN16010_c0_g1	[O]	Posttranslational modification, protein turnover, chaperones	--	--|6e-08|dpx:DAPPUDRAFT_92663|hypothetical protein	[O]	Posttranslational modification, protein turnover, chaperones	--	--	hypothetical protein N300_15350, partial [Calypte anna]
TRINITY_DN70996_c0_g1	--	--	Biological Process: transport (GO:0006810);; Cellular Component: integral component of membrane (GO:0016021);;	--|5e-18|dpx:DAPPUDRAFT_314194|hypothetical protein	[I]	Lipid transport and metabolism	CRAL/TRIO domain	SEC14-like protein 5 OS=Xenopus tropicalis OX=8364 GN=sec14l1 PE=2 SV=1	PREDICTED: SEC14-like protein 1 isoform X2 [Ictalurus punctatus]
TRINITY_DN6214_c1_g2	--	--	--	--|1e-51|dpx:DAPPUDRAFT_205943|hypothetical protein	[W]	Extracellular structures	FAR-17a/AIG1-like protein	--	androgen-dependent TFPI-regulating protein-like isoform X1 [Paramormyrops kingsleyae]
TRINITY_DN22824_c0_g1	--	--	--	--	[TV]	--	--	--	hypothetical protein N310_12943, partial [Acanthisitta chloris]
TRINITY_DN134423_c0_g1	[R]	General function prediction only	Molecular Function: GTPase activity (GO:0003924);; Molecular Function: GTP binding (GO:0005525);; Cellular Component: lysosomal membrane (GO:0005765);; Cellular Component: late endosome (GO:0005770);; Cellular Component: cytosol (GO:0005829);; Biological Process: protein targeting to lysosome (GO:0006622);; Biological Process: small GTPase mediated signal transduction (GO:0007264);; Biological Pr…	K07897|2e-97|dpx:DAPPUDRAFT_231190|K07897 RAB7A; Ras-related protein Rab-7A	[R]	General function prediction only	Ras family;; Ras of Complex, Roc, domain of DAPkinase;; ADP-ribosylation factor family;; 50S ribosome-binding GTPase;; Gtr1/RagA G protein conserved region	Ras-related protein rab7 OS=Epinephelus coioides OX=94232 GN=rab7 PE=1 SV=1	hypothetical protein cypCar_00024900 [Cyprinus carpio]
TRINITY_DN966_c1_g1	--	--	Molecular Function: calcium ion binding (GO:0005509);; Cellular Component: extracellular region (GO:0005576);; Biological Process: biomineral tissue development (GO:0031214);;	--	--	--	--	Osteocalcin 2 OS=Diplodus sargus OX=38941 GN=bglap2 PE=1 SV=1	hypothetical protein L345_12213, partial [Ophiophagus hannah]
TRINITY_DN4033_c3_g1	--	--	--	--	--	--	--	--	hypothetical protein N321_00838, partial [Antrostomus carolinensis]
TRINITY_DN15942_c0_g2	--	--	--	K18626|2e-11|dpx:DAPPUDRAFT_105663|K18626 TCHH; trichohyalin	[TV]	--	--	Uncharacterized protein KIAA1211 homolog OS=Danio rerio OX=7955 GN=si:dkeyp-117h8.2 PE=4 SV=3	hypothetical protein UY3_07773 [Chelonia mydas]
TRINITY_DN131162_c0_g1	[I]	Lipid transport and metabolism	--	--	--	--	--	--	--
TRINITY_DN3685_c0_g1	[RTKL]	--	Biological Process: heart looping (GO:0001947);; Molecular Function: protein serine/threonine kinase activity (GO:0004674);; Molecular Function: ATP binding (GO:0005524);; Cellular Component: cytoplasm (GO:0005737);; Cellular Component: cilium (GO:0005929);; Biological Process: mitotic cell cycle (GO:0007067);; Molecular Function: metal ion binding (GO:0046872);; Biological Process: pronephros de…	K08857|2e-58|dpx:DAPPUDRAFT_39906|K08857 NEK1_4_5; NIMA (never in mitosis gene a)-related kinase 1/4/5 [EC:2.7.11.1]	[R]	General function prediction only	Protein kinase domain;; Protein tyrosine and serine/threonine kinase;; Kinase-like	Serine/threonine-protein kinase Nek8 OS=Danio rerio OX=7955 GN=nek8 PE=2 SV=1	PREDICTED: serine/threonine-protein kinase Nek4-like [Python bivittatus]
TRINITY_DN43631_c0_g3	--	--	--	K14464|7e-12|dpx:DAPPUDRAFT_316572|K14464 FUT-1; alpha-1,3-fucosyltransferase [EC:2.4.1.-]	[GE]	--	Fucosyltransferase, N-terminal	--	PREDICTED: alpha-(1,3)-fucosyltransferase 4, partial [Aquila chrysaetos canadensis]
TRINITY_DN71263_c0_g2	--	--	--	--	--	--	--	--	hypothetical protein N311_00862, partial [Apaloderma vittatum]
TRINITY_DN3968_c1_g1	--	--	--	K23214|5e-09|dpx:DAPPUDRAFT_101871|K23214 AUTS2; autism susceptibility gene 2 protein	--	--	--	Genetic suppressor element 1 OS=Danio rerio OX=7955 GN=gse1 PE=4 SV=1	unnamed protein product [Oncorhynchus mykiss]
TRINITY_DN2452_c0_g1	--	--	Cellular Component: extracellular region (GO:0005576);;	--|2e-16|dpx:DAPPUDRAFT_234485|hypothetical protein	--	--	--	Skin secretory protein xP2 OS=Xenopus laevis OX=8355 GN=p2 PE=2 SV=2	basic proline-rich protein-like [Oncorhynchus kisutch]
TRINITY_DN304_c4_g2	--	--	Biological Process: somitogenesis (GO:0001756);; Biological Process: regulation of systemic arterial blood pressure (GO:0003073);; Cellular Component: extracellular matrix (GO:0005578);;	--|2e-08|dpx:DAPPUDRAFT_102767|hypothetical protein	--	--	E4 protein	Coiled-coil domain-containing protein 80 OS=Danio rerio OX=7955 GN=ccdc80 PE=2 SV=1	PREDICTED: matrix-remodeling-associated protein 5-like [Notothenia coriiceps]
TRINITY_DN43834_c0_g1	--	--	--	--|4e-39|dpx:DAPPUDRAFT_325755|hypothetical protein	--	--	Methyltransferase FkbM domain	--	--
TRINITY_DN40940_c0_g1	--	--	--	--|7e-08|dpx:DAPPUDRAFT_333977|hypothetical protein	--	--	Phosphopantetheine attachment site	--	--
TRINITY_DN6216_c2_g1	--	--	--	--	--	--	--	--	unnamed protein product [Oncorhynchus mykiss]
TRINITY_DN54699_c0_g3	--	--	Cellular Component: extracellular region (GO:0005576);;	--|2e-11|dpx:DAPPUDRAFT_241415|hypothetical protein	--	--	--	Integumentary mucin C.1 (Fragment) OS=Xenopus laevis OX=8355 PE=2 SV=1	hypothetical protein XENTR_v9001090024mg, partial [Xenopus tropicalis]
TRINITY_DN74343_c0_g1	--	--	--	--	[R]	General function prediction only	Integrase zinc binding domain	--	PREDICTED: uncharacterized protein LOC101733107 [Xenopus tropicalis]
TRINITY_DN41898_c2_g1	[J]	Translation, ribosomal structure and biogenesis	Molecular Function: translation elongation factor activity (GO:0003746);; Molecular Function: GTPase activity (GO:0003924);; Molecular Function: GTP binding (GO:0005525);; Cellular Component: intracellular (GO:0005622);; Cellular Component: cytoplasm (GO:0005737);;	K03231|1e-14|dpx:DAPPUDRAFT_125451|K03231 EEF1A; elongation factor 1-alpha	[J]	Translation, ribosomal structure and biogenesis	Elongation factor Tu C-terminal domain	Elongation factor 1-alpha OS=Danio rerio OX=7955 GN=eef1a PE=2 SV=1	uncharacterized protein LOC100036877 [Xenopus laevis]
TRINITY_DN6298_c6_g1	[P]	Inorganic ion transport and metabolism	--	--|6e-19|dpx:DAPPUDRAFT_92990|hypothetical protein	[P]	Inorganic ion transport and metabolism	Rhodanese-like domain	--	thiosulfate:glutathione sulfurtransferase [Salvelinus alpinus]
TRINITY_DN5699_c0_g1	[H]	Coenzyme transport and metabolism	Molecular Function: ferrochelatase activity (GO:0004325);; Cellular Component: mitochondrial inner membrane (GO:0005743);; Cellular Component: mitochondrial matrix (GO:0005759);; Biological Process: heme biosynthetic process (GO:0006783);; Molecular Function: metal ion binding (GO:0046872);; Molecular Function: 2 iron, 2 sulfur cluster binding (GO:0051537);;	K01772|1e-160|dpx:DAPPUDRAFT_128379|K01772 hemH; protoporphyrin/coproporphyrin ferrochelatase [EC:4.99.1.1 4.99.1.9]	[H]	Coenzyme transport and metabolism	Ferrochelatase;; Integral membrane protein S linking to the trans Golgi network	Ferrochelatase, mitochondrial OS=Gallus gallus OX=9031 GN=FECH PE=1 SV=1	ferrochelatase, mitochondrial isoform X1 [Danio rerio]
TRINITY_DN65867_c2_g2	--	--	--	--	--	--	--	--	hypothetical protein N308_12320, partial [Struthio camelus australis]
TRINITY_DN118674_c0_g1	--	--	--	--	--	--	--	--	hypothetical protein N321_00915, partial [Antrostomus carolinensis]
TRINITY_DN41887_c0_g2	[O]	Posttranslational modification, protein turnover, chaperones	Cellular Component: nucleus (GO:0005634);; Cellular Component: cytoplasm (GO:0005737);; Cellular Component: spindle (GO:0005819);; Molecular Function: identical protein binding (GO:0042802);; Molecular Function: protein binding involved in protein folding (GO:0044183);; Biological Process: chaperone-mediated protein folding (GO:0061077);;	K12893|3e-06|dpx:DAPPUDRAFT_123715|K12893 SFRS4_5_6; splicing factor, arginine/serine-rich 4/5/6	[O]	Posttranslational modification, protein turnover, chaperones	Hsp20/alpha crystallin family;; HSP20-like domain found in ArsA	Heat shock protein beta-1 OS=Poeciliopsis lucida OX=56613 GN=hspb1 PE=2 SV=1	--
TRINITY_DN60014_c0_g2	[C]	Energy production and conversion	Cellular Component: mitochondrial inner membrane (GO:0005743);; Cellular Component: mitochondrial respiratory chain complex II, succinate dehydrogenase complex (ubiquinone) (GO:0005749);; Biological Process: tricarboxylic acid cycle (GO:0006099);; Molecular Function: succinate dehydrogenase (ubiquinone) activity (GO:0008177);; Molecular Function: electron transfer activity (GO:0009055);; Biologic…	K00235|1e-63|dpx:DAPPUDRAFT_231048|K00235 SDHB; succinate dehydrogenase (ubiquinone) iron-sulfur subunit [EC:1.3.5.1]	[C]	Energy production and conversion	4Fe-4S dicluster domain;; 4Fe-4S dicluster domain;; 4Fe-4S dicluster domain	Succinate dehydrogenase [ubiquinone] iron-sulfur subunit, mitochondrial OS=Danio rerio OX=7955 GN=sdhb PE=2 SV=1	PREDICTED: succinate dehydrogenase [ubiquinone] iron-sulfur subunit, mitochondrial [Protobothrops mucrosquamatus]
TRINITY_DN39286_c0_g1	--	--	--	--	--	--	--	--	PREDICTED: ATP synthase subunit a-like [Salmo salar]
TRINITY_DN83064_c0_g1	--	--	--	--	--	--	ACT domain	--	--
TRINITY_DN26314_c0_g1	--	--	Molecular Function: calcium ion binding (GO:0005509);; Molecular Function: profilin binding (GO:0005522);; Molecular Function: calcium-dependent phospholipid binding (GO:0005544);; Biological Process: cytoskeleton organization (GO:0007010);; Biological Process: synapse assembly (GO:0007416);; Cellular Component: cell junction (GO:0030054);; Cellular Component: synapse (GO:0045202);; Cellular Comp…	--|5e-22|dpx:DAPPUDRAFT_239370|hypothetical protein	--	--	Insect cuticle protein	Protein piccolo (Fragment) OS=Gallus gallus OX=9031 GN=PCLO PE=2 SV=1	PREDICTED: protein TALPID3 [Larimichthys crocea]
TRINITY_DN64761_c0_g1	--	--	--	--	--	--	--	--	solute carrier family 28 member 3-like, partial [Oncorhynchus mykiss]
TRINITY_DN55174_c0_g1	--	--	--	K10750|1e-10|dpx:DAPPUDRAFT_322245|K10750 CHAF1A; chromatin assembly factor 1 subunit A	--	--	--	Uncharacterized protein KIAA1211 homolog OS=Danio rerio OX=7955 GN=si:dkeyp-117h8.2 PE=4 SV=3	hypothetical protein N309_06482, partial [Tinamus guttatus]
TRINITY_DN7382_c1_g1	--	--	Molecular Function: metalloendopeptidase activity (GO:0004222);; Cellular Component: integral component of membrane (GO:0016021);;	--|0.0|dpx:DAPPUDRAFT_45366|hypothetical protein	[O]	Posttranslational modification, protein turnover, chaperones	Reprolysin (M12B) family zinc metalloprotease;; Reprolysin family propeptide;; ADAM cysteine-rich;; Disintegrin;; Metallo-peptidase family M12B Reprolysin-like;; EGF-like domain	Disintegrin and metalloproteinase domain-containing protein 22 OS=Xenopus laevis OX=8355 GN=adam22 PE=2 SV=2	PREDICTED: disintegrin and metalloproteinase domain-containing protein 11 [Latimeria chalumnae]
TRINITY_DN37066_c0_g1	--	--	Molecular Function: structural molecule activity (GO:0005198);; Cellular Component: intermediate filament (GO:0005882);;	--|5e-29|dpx:DAPPUDRAFT_317331|hypothetical protein	--	--	PT repeat	Keratin-3, type I cytoskeletal 51 kDa OS=Xenopus laevis OX=8355 PE=2 SV=1	PREDICTED: keratin-associated protein 10-7-like [Serinus canaria]
TRINITY_DN34471_c4_g1	--	--	--	--	--	--	--	--	uncharacterized protein LOC112138628 [Oryzias melastigma]
TRINITY_DN1390_c8_g1	--	--	Biological Process: mRNA splicing, via spliceosome (GO:0000398);; Molecular Function: RNA binding (GO:0003723);; Cellular Component: spliceosomal complex (GO:0005681);; Cellular Component: U2-type catalytic step 1 spliceosome (GO:0071006);; Cellular Component: catalytic step 2 spliceosome (GO:0071013);;	--|1e-14|dpx:DAPPUDRAFT_122224|hypothetical protein	--	--	--	Pre-mRNA-splicing factor CWC22 homolog OS=Danio rerio OX=7955 GN=cwc22 PE=2 SV=1	PREDICTED: serine/arginine repetitive matrix protein 2-like [Clupea harengus]
TRINITY_DN8367_c2_g2	--	--	--	--	--	--	--	--	PREDICTED: acetylserotonin O-methyltransferase isoform X1 [Sinocyclocheilus grahami]
TRINITY_DN37903_c0_g1	[L]	Replication, recombination and repair	--	--	[R]	General function prediction only	Reverse transcriptase (RNA-dependent DNA polymerase)	--	uncharacterized protein LOC111608951 [Xiphophorus maculatus]
TRINITY_DN131034_c0_g1	[J]	Translation, ribosomal structure and biogenesis	Cellular Component: ribosome (GO:0005840);; Biological Process: ribosome biogenesis (GO:0042254);;	K02941|1e-141|dpx:DAPPUDRAFT_307348|K02941 RP-LP0; large subunit ribosomal protein LP0	[J]	Translation, ribosomal structure and biogenesis	Insertion domain in 60S ribosomal protein L10P;; Ribosomal protein L10;; 60s Acidic ribosomal protein	60S acidic ribosomal protein P0 OS=Rana sylvatica OX=45438 GN=RPLP0 PE=2 SV=1	60S acidic ribosomal protein P0 isoform X1 [Amphiprion ocellaris]
TRINITY_DN16361_c0_g1	--	--	--	--	--	--	--	--	unnamed protein product [Oncorhynchus mykiss]
TRINITY_DN1446_c1_g1	--	--	--	--	--	--	--	--	harmonin isoform X1 [Astyanax mexicanus]
TRINITY_DN59418_c0_g1	--	--	--	--	--	--	--	--	rna-directed dna polymerase from mobile element jockey-like [Limosa lapponica baueri]
TRINITY_DN4660_c1_g1	--	--	--	--	--	--	--	--	unnamed protein product [Oncorhynchus mykiss]
TRINITY_DN13824_c0_g1	[G]	Carbohydrate transport and metabolism	--	K01783|1e-110|dpx:DAPPUDRAFT_308929|K01783 rpe; ribulose-phosphate 3-epimerase [EC:5.1.3.1]	[G]	Carbohydrate transport and metabolism	Ribulose-phosphate 3 epimerase family	--	ribulose-phosphate 3-epimerase [Xenopus tropicalis]
TRINITY_DN901_c5_g2	--	--	--	K10750|3e-06|dpx:DAPPUDRAFT_307549|K10750 CHAF1A; chromatin assembly factor 1 subunit A	--	--	--	--	Pxr1, partial [Ophiophagus hannah]
TRINITY_DN111095_c0_g1	--	--	--	--	--	--	--	--	hypothetical protein AS28_06628, partial [Pygoscelis adeliae]
TRINITY_DN24272_c0_g1	[J]	Translation, ribosomal structure and biogenesis	Molecular Function: structural constituent of ribosome (GO:0003735);; Biological Process: translation (GO:0006412);; Cellular Component: cytosolic small ribosomal subunit (GO:0022627);;	K02951|2e-55|dpx:DAPPUDRAFT_230117|K02951 RP-S12e; small subunit ribosomal protein S12e	[J]	Translation, ribosomal structure and biogenesis	Ribosomal protein L7Ae/L30e/S12e/Gadd45 family	40S ribosomal protein S12 OS=Gallus gallus OX=9031 GN=RPS12 PE=1 SV=2	PREDICTED: 40S ribosomal protein S12 isoform X3 [Xenopus tropicalis]
TRINITY_DN63408_c0_g1	--	--	--	--|8e-16|dpx:DAPPUDRAFT_110228|hypothetical protein	--	--	FG-GAP repeat;; PT repeat;; Glycine zipper	--	hypothetical protein XENTR_v900070481mg, partial [Xenopus tropicalis]
TRINITY_DN24551_c0_g2	--	--	--	--	--	--	--	--	hypothetical protein N301_01219, partial [Charadrius vociferus]
TRINITY_DN38027_c0_g1	--	--	Molecular Function: extracellular matrix structural constituent (GO:0005201);; Cellular Component: extracellular region (GO:0005576);; Cellular Component: extracellular matrix (GO:0005578);; Cellular Component: collagen trimer (GO:0005581);; Molecular Function: metal ion binding (GO:0046872);;	--|3e-07|dpx:DAPPUDRAFT_318296|hypothetical protein	--	--	--	Collagen alpha-1(III) chain (Fragments) OS=Gallus gallus OX=9031 GN=COL3A1 PE=2 SV=2	PREDICTED: proline-rich protein 2-like [Sinocyclocheilus grahami]
TRINITY_DN50565_c0_g1	--	--	--	--	--	--	--	--	unnamed protein product [Oncorhynchus mykiss]
TRINITY_DN94135_c0_g4	--	--	--	--	--	--	Domain of unknown function (DUF4371)	--	PREDICTED: zinc finger MYM-type protein 1-like [Nothobranchius furzeri]
TRINITY_DN46355_c0_g1	--	--	--	K10624|4e-07|dpx:DAPPUDRAFT_309825|K10624 RBBP6; E3 ubiquitin-protein ligase RBBP6 [EC:2.3.2.27]	--	--	--	Genetic suppressor element 1 OS=Danio rerio OX=7955 GN=gse1 PE=4 SV=1	unnamed protein product [Oncorhynchus mykiss]
TRINITY_DN18323_c2_g1	--	--	--	--	--	--	--	--	PREDICTED: acidic repeat-containing protein-like [Austrofundulus limnaeus]
TRINITY_DN29232_c0_g1	--	--	--	--	--	--	--	--	hypothetical protein XELAEV_18009602mg [Xenopus laevis]
TRINITY_DN3710_c0_g2	--	--	--	--	--	--	--	--	hypothetical protein CIB84_013535 [Bambusicola thoracicus]
TRINITY_DN5453_c3_g1	--	--	Biological Process: mRNA processing (GO:0006397);; Biological Process: RNA splicing (GO:0008380);; Cellular Component: precatalytic spliceosome (GO:0071011);;	--|7e-10|dpx:DAPPUDRAFT_117834|hypothetical protein	--	--	--	Pre-mRNA-splicing factor 38B OS=Danio rerio OX=7955 GN=prpf38b PE=2 SV=1	hypothetical protein M959_01698, partial [Chaetura pelagica]
TRINITY_DN20709_c0_g1	--	--	Cellular Component: nucleus (GO:0005634);; Biological Process: transcription, DNA-templated (GO:0006351);; Biological Process: regulation of transcription, DNA-templated (GO:0006355);; Molecular Function: zinc ion binding (GO:0008270);; Molecular Function: sequence-specific DNA binding (GO:0043565);;	--|3e-19|dpx:DAPPUDRAFT_102084|hypothetical protein	--	--	--	Zinc finger homeobox protein 4 OS=Gallus gallus OX=9031 GN=ZFHX4 PE=2 SV=2	PREDICTED: leucine-rich repeat extensin-like protein 3, partial [Ficedula albicollis]
TRINITY_DN32564_c0_g1	[C]	Energy production and conversion	Biological Process: mitochondrial electron transport, NADH to ubiquinone (GO:0006120);; Molecular Function: NADH dehydrogenase (ubiquinone) activity (GO:0008137);; Cellular Component: integral component of membrane (GO:0016021);; Cellular Component: mitochondrial membrane (GO:0031966);; Cellular Component: respiratory chain (GO:0070469);;	--	[C]	Energy production and conversion	Proton-conducting membrane transporter	NADH-ubiquinone oxidoreductase chain 4 OS=Struthio camelus OX=8801 GN=MT-ND4 PE=3 SV=1	NADH dehydrogenase subunit 4, partial (mitochondrion) [Pleurodeles waltl]
TRINITY_DN35752_c0_g3	--	--	--	--	--	--	--	--	PREDICTED: tigger transposable element-derived protein 1-like [Nanorana parkeri]
TRINITY_DN119_c0_g4	--	--	--	--|3e-06|dpx:DAPPUDRAFT_320397|hypothetical protein	--	--	--	--	PREDICTED: RNA-directed DNA polymerase from mobile element jockey-like [Nanorana parkeri]
TRINITY_DN40139_c0_g1	--	--	--	--	--	--	--	--	unnamed protein product [Oncorhynchus mykiss]
TRINITY_DN21696_c1_g1	--	--	Cellular Component: nucleus (GO:0005634);; Biological Process: DNA replication (GO:0006260);; Biological Process: DNA repair (GO:0006281);; Biological Process: nucleosome assembly (GO:0006334);; Biological Process: cell cycle (GO:0007049);; Biological Process: chromatin assembly (GO:0031497);; Cellular Component: CAF-1 complex (GO:0033186);;	K10750|3e-14|dpx:DAPPUDRAFT_307549|K10750 CHAF1A; chromatin assembly factor 1 subunit A	[TV]	--	--	Chromatin assembly factor 1 subunit A OS=Danio rerio OX=7955 GN=chaf1a PE=1 SV=1	PREDICTED: protein PXR1-like, partial [Ficedula albicollis]
TRINITY_DN3680_c1_g1	--	--	--	--	--	--	--	--	PREDICTED: LOW QUALITY PROTEIN: receptor-type tyrosine-protein phosphatase alpha [Clupea harengus]
TRINITY_DN24184_c0_g1	--	--	--	--|5e-29|dpx:DAPPUDRAFT_305870|hypothetical protein	[S]	Function unknown	CHCH domain	--	PREDICTED: coiled-coil-helix-coiled-coil-helix domain-containing protein 1, partial [Picoides pubescens]
TRINITY_DN129984_c0_g1	--	--	--	K15188|6e-09|dpx:DAPPUDRAFT_58979|K15188 CCNT; cyclin T	[D]	Cell cycle control, cell division, chromosome partitioning	--	--	PREDICTED: cyclin-T2-like isoform X4 [Xenopus laevis]
TRINITY_DN2317_c1_g1	--	--	Cellular Component: endoplasmic reticulum membrane (GO:0005789);; Biological Process: carbohydrate transport (GO:0008643);; Cellular Component: integral component of membrane (GO:0016021);; Biological Process: transmembrane transport (GO:0055085);;	K15284|4e-94|dpx:DAPPUDRAFT_41071|K15284 SLC35E2; solute carrier family 35, member E2	[GE]	--	Triose-phosphate Transporter family;; EamA-like transporter family;; UAA transporter family	Solute carrier family 35 member B1 OS=Xenopus laevis OX=8355 GN=slc35b1 PE=2 SV=1	hypothetical protein XENTR_v90018546mg [Xenopus tropicalis]
TRINITY_DN41851_c0_g1	--	--	--	--	--	--	--	--	unnamed protein product [Tetraodon nigroviridis]
TRINITY_DN1550_c2_g2	--	--	--	--|6e-15|dpx:DAPPUDRAFT_317920|hypothetical protein	--	--	--	--	uncharacterized protein LOC111194822 [Astyanax mexicanus]
TRINITY_DN130699_c0_g1	--	--	Molecular Function: actin binding (GO:0003779);; Cellular Component: cell (GO:0005623);; Cellular Component: cytoskeleton (GO:0005856);; Biological Process: muscle contraction (GO:0006936);; Cellular Component: myofibril (GO:0030016);; Molecular Function: S100 protein binding (GO:0044548);; Molecular Function: myosin II binding (GO:0045159);; Biological Process: negative regulation of calcium-dep…	--|6e-09|dpx:DAPPUDRAFT_99409|hypothetical protein	[S]	Function unknown	--	Caldesmon OS=Gallus gallus OX=9031 GN=CALD1 PE=1 SV=2	axoneme-associated protein mst101(2)-like [Chrysemys picta bellii]
TRINITY_DN127234_c0_g1	--	--	--	--	--	--	--	--	voltage-dependent L-type calcium channel subunit beta-2 isoform X6 [Labrus bergylta]
TRINITY_DN8934_c2_g1	--	--	Cellular Component: plasma membrane (GO:0005886);; Biological Process: cell adhesion (GO:0007155);; Cellular Component: integral component of membrane (GO:0016021);;	--|8e-51|dpx:DAPPUDRAFT_312160|hypothetical protein	[T]	Signal transduction mechanisms	Immunoglobulin V-set domain;; Immunoglobulin domain;; Immunoglobulin domain;; Immunoglobulin I-set domain;; Immunoglobulin domain;; Immunoglobulin domain	Neural cell adhesion molecule 1-A OS=Xenopus laevis OX=8355 GN=ncam1-a PE=2 SV=1	mucin-5AC-like [Astyanax mexicanus]
TRINITY_DN33214_c0_g1	--	--	--	K08840|5e-06|dpx:DAPPUDRAFT_301634|K08840 TNIK; TRAF2 and NCK interacting kinase [EC:2.7.11.1]	--	--	--	Genetic suppressor element 1 OS=Danio rerio OX=7955 GN=gse1 PE=4 SV=1	unnamed protein product, partial [Oncorhynchus mykiss]
TRINITY_DN26067_c0_g1	--	--	--	--|1e-06|dpx:DAPPUDRAFT_110892|hypothetical protein	--	--	Zinc knuckle	--	--
TRINITY_DN70009_c0_g1	[O]	Posttranslational modification, protein turnover, chaperones	Molecular Function: ATP binding (GO:0005524);; Cellular Component: nucleus (GO:0005634);; Cellular Component: cytosol (GO:0005829);; Biological Process: double-strand break repair (GO:0006302);; Biological Process: transport (GO:0006810);; Biological Process: autophagy (GO:0006914);; Biological Process: cellular response to DNA damage stimulus (GO:0006974);; Biological Process: cell cycle (GO:000…	K13525|1e-71|dpx:DAPPUDRAFT_308570|K13525 VCP; transitional endoplasmic reticulum ATPase	[O]	Posttranslational modification, protein turnover, chaperones	AAA+ lid domain;; ATPase family associated with various cellular activities (AAA);; Vps4 C terminal oligomerisation domain	Transitional endoplasmic reticulum ATPase OS=Danio rerio OX=7955 GN=vcp PE=1 SV=1	PREDICTED: transitional endoplasmic reticulum ATPase-like, partial [Chlamydotis macqueenii]
TRINITY_DN11865_c0_g1	[EP]	--	--	--	--	--	--	--	PREDICTED: histidine-rich glycoprotein-like [Salmo salar]
TRINITY_DN60510_c0_g1	[R]	General function prediction only	--	K06184|2e-13|dpx:DAPPUDRAFT_347357|K06184 ABCF1; ATP-binding cassette, subfamily F, member 1	[EJ]	--	ABC transporter	--	ATP-binding cassette sub-family F member 2, partial [Salmo salar]
TRINITY_DN3855_c0_g1	--	--	Biological Process: heart jogging (GO:0003146);; Molecular Function: chromatin binding (GO:0003682);; Cellular Component: nucleus (GO:0005634);; Biological Process: translation (GO:0006412);; Biological Process: mitotic sister chromatid cohesion (GO:0007064);; Biological Process: central nervous system development (GO:0007417);; Biological Process: heart development (GO:0007507);; Biological Proc…	--|3e-45|dpx:DAPPUDRAFT_212447|hypothetical protein	--	--	--	Nipped-B-like protein B OS=Danio rerio OX=7955 GN=nipblb PE=2 SV=1	hypothetical protein L345_12919, partial [Ophiophagus hannah]
TRINITY_DN1640_c0_g1	[G]	Carbohydrate transport and metabolism	--	K01194|0.0|dpx:DAPPUDRAFT_314347|K01194 TREH; alpha,alpha-trehalase [EC:3.2.1.28]	[G]	Carbohydrate transport and metabolism	Trehalase	--	PREDICTED: trehalase [Austrofundulus limnaeus]
TRINITY_DN18796_c0_g2	--	--	--	--	--	--	--	--	LOW QUALITY PROTEIN: trichohyalin-like, partial [Salvelinus alpinus]
TRINITY_DN9443_c0_g2	--	--	--	--	--	--	--	--	unnamed protein product [Oncorhynchus mykiss]
TRINITY_DN4466_c0_g1	--	--	--	K18626|6e-14|dpx:DAPPUDRAFT_105663|K18626 TCHH; trichohyalin	[TV]	--	--	Uncharacterized protein KIAA1211 homolog OS=Danio rerio OX=7955 GN=si:dkeyp-117h8.2 PE=4 SV=3	trichohyalin-like, partial [Oncorhynchus kisutch]
TRINITY_DN27438_c0_g1	--	--	--	--	--	--	--	--	hypothetical protein CIB84_013535 [Bambusicola thoracicus]
TRINITY_DN10578_c0_g1	[LR]	--	--	K18665|4e-33|dpx:DAPPUDRAFT_325780|K18665 NUDT8; nudix motif 8 [EC:3.6.1.-]	[BD]	--	Tc5 transposase DNA-binding domain;; CENP-B N-terminal DNA-binding domain;; NUDIX domain	--	PREDICTED: nucleoside diphosphate-linked moiety X motif 8, mitochondrial [Zonotrichia albicollis]
TRINITY_DN110571_c0_g1	[C]	Energy production and conversion	Molecular Function: nucleotide binding (GO:0000166);; Molecular Function: succinate-CoA ligase (ADP-forming) activity (GO:0004775);; Molecular Function: succinate-CoA ligase (GDP-forming) activity (GO:0004776);; Cellular Component: mitochondrion (GO:0005739);; Biological Process: tricarboxylic acid cycle (GO:0006099);; Molecular Function: cofactor binding (GO:0048037);;	K01899|1e-130|dpx:DAPPUDRAFT_306118|K01899 LSC1; succinyl-CoA synthetase alpha subunit [EC:6.2.1.4 6.2.1.5]	[C]	Energy production and conversion	CoA-ligase;; CoA binding domain;; Succinyl-CoA ligase like flavodoxin domain	Succinate--CoA ligase [ADP/GDP-forming] subunit alpha, mitochondrial (Fragment) OS=Columba livia OX=8932 GN=SUCLG1 PE=1 SV=1	Succinyl-CoA ligase subunit alpha, mitochondrial precursor [Osmerus mordax]
TRINITY_DN12702_c0_g2	--	--	--	--	--	--	--	--	PREDICTED: solute carrier family 12 member 9-like [Ictalurus punctatus]
TRINITY_DN5580_c3_g1	--	--	Cellular Component: nucleus (GO:0005634);; Biological Process: transcription, DNA-templated (GO:0006351);; Biological Process: regulation of transcription, DNA-templated (GO:0006355);; Molecular Function: zinc ion binding (GO:0008270);; Molecular Function: oxidoreductase activity, acting on paired donors, with incorporation or reduction of molecular oxygen, 2-oxoglutarate as one donor, and incorp…	K09198|5e-08|dpx:DAPPUDRAFT_106303|K09198 SP8; transcription factor Sp8	[S]	Function unknown	--	Lysine-specific demethylase 7B OS=Danio rerio OX=7955 GN=jhdm1db PE=2 SV=1	hypothetical protein N332_00750, partial [Mesitornis unicolor]
TRINITY_DN2207_c0_g1	[O]	Posttranslational modification, protein turnover, chaperones	Molecular Function: GTPase activity (GO:0003924);; Cellular Component: mitochondrial outer membrane (GO:0005741);;	K22074|2e-77|dpx:DAPPUDRAFT_49825|K22074 NFU1; NFU1 iron-sulfur cluster scaffold homolog, mitochondrial	[O]	Posttranslational modification, protein turnover, chaperones	Tubulin domain;; Scaffold protein Nfu/NifU N terminal;; NifU-like domain;; Misato Segment II tubulin-like domain	Protein misato homolog 1 OS=Danio rerio OX=7955 GN=msto1 PE=2 SV=1	PREDICTED: NFU1 iron-sulfur cluster scaffold homolog, mitochondrial [Notothenia coriiceps]
TRINITY_DN52815_c0_g1	--	--	Biological Process: mRNA processing (GO:0006397);; Biological Process: RNA splicing (GO:0008380);; Cellular Component: precatalytic spliceosome (GO:0071011);;	--|2e-10|dpx:DAPPUDRAFT_304847|hypothetical protein	[K]	Transcription	--	Pre-mRNA-splicing factor 38B OS=Danio rerio OX=7955 GN=prpf38b PE=2 SV=1	PREDICTED: putative uncharacterized protein DDB_G0271982, partial [Pseudopodoces humilis]
TRINITY_DN35823_c0_g2	--	--	--	K10750|6e-06|dpx:DAPPUDRAFT_322245|K10750 CHAF1A; chromatin assembly factor 1 subunit A	--	--	--	--	--
TRINITY_DN40614_c0_g1	--	--	--	--	--	--	--	--	vegetative cell wall protein gp1-like [Salvelinus alpinus]
TRINITY_DN126284_c0_g1	--	--	Molecular Function: cysteine-type endopeptidase activity (GO:0004197);; Cellular Component: extracellular space (GO:0005615);; Cellular Component: lysosome (GO:0005764);; Biological Process: proteolysis involved in cellular protein catabolic process (GO:0051603);;	K01365|2e-15|dpx:DAPPUDRAFT_304724|K01365 CTSL; cathepsin L [EC:3.4.22.15]	[O]	Posttranslational modification, protein turnover, chaperones	Papain family cysteine protease	Cathepsin L1 (Fragments) OS=Gallus gallus OX=9031 GN=CTSL PE=1 SV=1	cathepsin L-like [Engraulis japonicus]
TRINITY_DN6510_c5_g1	--	--	--	--	--	--	--	--	PREDICTED: uncharacterized protein LOC107396347 [Nothobranchius furzeri]
TRINITY_DN72854_c0_g1	[K]	Transcription	Molecular Function: DNA binding (GO:0003677);; Molecular Function: DNA-binding transcription factor activity (GO:0003700);; Cellular Component: nucleus (GO:0005634);; Biological Process: transcription, DNA-templated (GO:0006351);;	--|1e-08|dpx:DAPPUDRAFT_109761|hypothetical protein	--	--	--	Transcriptional regulator Myc OS=Carassius auratus OX=7957 GN=myc PE=3 SV=1	hypothetical protein AAES_79695 [Amazona aestiva]
TRINITY_DN82261_c1_g1	--	--	--	--	--	--	--	--	unnamed protein product [Oncorhynchus mykiss]
TRINITY_DN6859_c0_g2	--	--	Cellular Component: microtubule associated complex (GO:0005875);; Biological Process: substrate-dependent cell migration, cell extension (GO:0006930);; Biological Process: Ras protein signal transduction (GO:0007265);; Biological Process: axonogenesis (GO:0007409);; Cellular Component: microtubule cytoskeleton (GO:0015630);; Cellular Component: lamellipodium (GO:0030027);; Cellular Component: fil…	--|2e-06|dpx:DAPPUDRAFT_246637|hypothetical protein	[S]	Function unknown	--	Shootin-1 OS=Danio rerio OX=7955 GN=shtn1 PE=2 SV=2	LOW QUALITY PROTEIN: probable E3 ubiquitin-protein ligase HERC1, partial [Rhincodon typus]
TRINITY_DN26111_c1_g1	--	--	Cellular Component: extracellular region (GO:0005576);;	--|5e-07|dpx:DAPPUDRAFT_241415|hypothetical protein	--	--	--	Integumentary mucin C.1 (Fragment) OS=Xenopus laevis OX=8355 PE=2 SV=1	unnamed protein product [Oncorhynchus mykiss]
TRINITY_DN41582_c0_g1	--	--	--	--	--	--	Helix-turn-helix domain	--	--
TRINITY_DN9524_c0_g1	[E]	Amino acid transport and metabolism	Cellular Component: integral component of plasma membrane (GO:0005887);; Molecular Function: L-amino acid transmembrane transporter activity (GO:0015179);; Molecular Function: antiporter activity (GO:0015297);; Cellular Component: basolateral plasma membrane (GO:0016323);;	--|0.0|dpx:DAPPUDRAFT_308208|hypothetical protein	[E]	Amino acid transport and metabolism	Amino acid permease;; Amino acid permease	Y+L amino acid transporter 2 OS=Danio rerio OX=7955 GN=slc7a6 PE=2 SV=1	large neutral amino acids transporter small subunit 1 [Chrysemys picta bellii]
TRINITY_DN1987_c2_g2	--	--	Molecular Function: actin binding (GO:0003779);; Cellular Component: cell (GO:0005623);; Cellular Component: cytoskeleton (GO:0005856);; Biological Process: muscle contraction (GO:0006936);; Cellular Component: myofibril (GO:0030016);; Molecular Function: S100 protein binding (GO:0044548);; Molecular Function: myosin II binding (GO:0045159);; Biological Process: negative regulation of calcium-dep…	K10750|6e-13|dpx:DAPPUDRAFT_322245|K10750 CHAF1A; chromatin assembly factor 1 subunit A	--	--	--	Caldesmon OS=Gallus gallus OX=9031 GN=CALD1 PE=1 SV=2	PREDICTED: genetic suppressor element 1, partial [Pygoscelis adeliae]
TRINITY_DN16019_c0_g1	[K]	Transcription	Molecular Function: calcium ion binding (GO:0005509);; Molecular Function: profilin binding (GO:0005522);; Molecular Function: calcium-dependent phospholipid binding (GO:0005544);; Biological Process: cytoskeleton organization (GO:0007010);; Biological Process: synapse assembly (GO:0007416);; Cellular Component: cell junction (GO:0030054);; Cellular Component: synapse (GO:0045202);; Cellular Comp…	--|7e-08|dpx:DAPPUDRAFT_120275|hypothetical protein	--	--	--	Protein piccolo (Fragment) OS=Gallus gallus OX=9031 GN=PCLO PE=2 SV=1	PREDICTED: protein piccolo [Falco peregrinus]
TRINITY_DN1886_c3_g1	--	--	Molecular Function: G-protein coupled receptor activity (GO:0004930);; Biological Process: visual perception (GO:0007601);; Biological Process: phototransduction (GO:0007602);; Molecular Function: photoreceptor activity (GO:0009881);; Cellular Component: integral component of membrane (GO:0016021);; Biological Process: protein-chromophore linkage (GO:0018298);;	--|1e-14|dpx:DAPPUDRAFT_113490|hypothetical protein	--	--	--	Rhodopsin OS=Petromyzon marinus OX=7757 GN=RHO PE=3 SV=1	PREDICTED: LOW QUALITY PROTEIN: LIM domain-containing protein A-like [Sinocyclocheilus rhinocerous]
TRINITY_DN8750_c1_g2	--	--	Biological Process: response to yeast (GO:0001878);; Molecular Function: kynurenine 3-monooxygenase activity (GO:0004502);; Cellular Component: mitochondrial outer membrane (GO:0005741);; Biological Process: tryptophan catabolic process (GO:0006569);; Biological Process: NAD biosynthetic process (GO:0009435);; Cellular Component: integral component of membrane (GO:0016021);; Molecular Function: N…	K00486|0.0|dpx:DAPPUDRAFT_56817|K00486 KMO; kynurenine 3-monooxygenase [EC:1.14.13.9]	[CR]	--	FAD binding domain;; Squalene epoxidase	Kynurenine 3-monooxygenase OS=Danio rerio OX=7955 GN=kmo PE=2 SV=1	kynurenine 3-monooxygenase isoform X1 [Fundulus heteroclitus]
TRINITY_DN16164_c1_g1	--	--	--	--	--	--	Myb/SANT-like DNA-binding domain	--	PREDICTED: myb-related transcription factor, partner of profilin-like [Kryptolebias marmoratus]
TRINITY_DN8815_c1_g1	--	--	Cellular Component: nucleus (GO:0005634);; Biological Process: mRNA processing (GO:0006397);; Biological Process: RNA splicing (GO:0008380);;	--|4e-46|dpx:DAPPUDRAFT_32500|hypothetical protein	[K]	Transcription	CUT domain;; Homeodomain;; Homeobox KN domain	Serine/arginine repetitive matrix protein 1 OS=Gallus gallus OX=9031 GN=SRRM1 PE=2 SV=1	one cut domain family member 2 [Fundulus heteroclitus]
TRINITY_DN34957_c0_g1	[M]	Cell wall/membrane/envelope biogenesis	Cellular Component: nucleus (GO:0005634);; Biological Process: transcription, DNA-templated (GO:0006351);; Biological Process: regulation of transcription, DNA-templated (GO:0006355);; Molecular Function: zinc ion binding (GO:0008270);; Molecular Function: sequence-specific DNA binding (GO:0043565);;	--|2e-07|dpx:DAPPUDRAFT_105824|hypothetical protein	--	--	--	Zinc finger homeobox protein 4 OS=Gallus gallus OX=9031 GN=ZFHX4 PE=2 SV=2	PREDICTED: wiskott-Aldrich syndrome protein family member 2 [Cynoglossus semilaevis]
TRINITY_DN35994_c0_g1	--	--	Cellular Component: extracellular region (GO:0005576);;	--|2e-13|dpx:DAPPUDRAFT_306237|hypothetical protein	--	--	--	Skin secretory protein xP2 OS=Xenopus laevis OX=8355 GN=p2 PE=2 SV=2	skin secretory protein xP2-like [Astyanax mexicanus]
TRINITY_DN7519_c0_g1	--	--	Cellular Component: Golgi membrane (GO:0000139);; Biological Process: protein glycosylation (GO:0006486);; Cellular Component: integral component of membrane (GO:0016021);; Cellular Component: Golgi cisterna membrane (GO:0032580);; Molecular Function: alpha-(1->3)-fucosyltransferase activity (GO:0046920);;	K14464|7e-50|dpx:DAPPUDRAFT_13230|K14464 FUT-1; alpha-1,3-fucosyltransferase [EC:2.4.1.-]	[GE]	--	Glycosyltransferase family 10 (fucosyltransferase) C-term;; Fucosyltransferase, N-terminal	Alpha-(1,3)-fucosyltransferase 10 OS=Gallus gallus OX=9031 GN=FUT10 PE=2 SV=2	alpha-(1,3)-fucosyltransferase 4-like [Oncorhynchus kisutch]
TRINITY_DN6744_c0_g1	--	--	--	--	--	--	--	--	unnamed protein product, partial [Tetraodon nigroviridis]
TRINITY_DN22058_c0_g2	--	--	Molecular Function: nucleotide binding (GO:0000166);; Molecular Function: mRNA binding (GO:0003729);; Cellular Component: nucleus (GO:0005634);; Cellular Component: mRNA cleavage factor complex (GO:0005849);; Biological Process: mRNA polyadenylation (GO:0006378);;	--|8e-12|dpx:DAPPUDRAFT_242023|hypothetical protein	--	--	--	Cleavage and polyadenylation specificity factor subunit 6 OS=Danio rerio OX=7955 GN=cpsf6 PE=2 SV=1	basic proline-rich protein-like [Oncorhynchus kisutch]
TRINITY_DN10962_c0_g1	--	--	--	K03006|2e-06|dpx:DAPPUDRAFT_306846|K03006 RPB1; DNA-directed RNA polymerase II subunit RPB1 [EC:2.7.7.6]	--	--	--	--	extensin-like, partial [Salvelinus alpinus]
TRINITY_DN46356_c0_g1	--	--	--	--	[K]	Transcription	--	--	hypothetical protein N340_07051, partial [Tauraco erythrolophus]
TRINITY_DN31756_c1_g1	--	--	--	--	--	--	--	--	Glucose-dependent insulinotropic receptor, partial [Phaethon lepturus]
TRINITY_DN2610_c8_g1	--	--	--	--	--	--	--	--	hypothetical protein XELAEV_18008735mg [Xenopus laevis]
TRINITY_DN48044_c1_g1	--	--	--	--	--	--	--	--	unnamed protein product [Oncorhynchus mykiss]
TRINITY_DN760_c5_g2	--	--	Cellular Component: plasma membrane (GO:0005886);; Biological Process: cell adhesion (GO:0007155);; Cellular Component: anchored component of membrane (GO:0031225);;	--|1e-77|dpx:DAPPUDRAFT_54679|hypothetical protein	[T]	Signal transduction mechanisms	Immunoglobulin domain;; Immunoglobulin I-set domain;; Immunoglobulin domain;; Immunoglobulin domain;; Immunoglobulin V-set domain	Protein CEPU-1 OS=Gallus gallus OX=9031 PE=1 SV=1	hypothetical protein XENTR_v900181872mg, partial [Xenopus tropicalis]
TRINITY_DN3245_c0_g1	--	--	Molecular Function: DNA binding (GO:0003677);; Molecular Function: RNA binding (GO:0003723);; Molecular Function: endonuclease activity (GO:0004519);; Cellular Component: nucleus (GO:0005634);; Cellular Component: mitochondrion (GO:0005739);; Biological Process: transcription, DNA-templated (GO:0006351);; Biological Process: regulation of transcription, DNA-templated (GO:0006355);; Biological Pro…	K17964|1e-35|dpx:DAPPUDRAFT_304790|K17964 LRPPRC; leucine-rich PPR motif-containing protein, mitochondrial	[A]	RNA processing and modification	PPR repeat family;; PPR repeat;; Pentacotripeptide-repeat region of PRORP;; Pentatricopeptide repeat domain	Leucine-rich PPR motif-containing protein, mitochondrial OS=Xenopus tropicalis OX=8364 GN=lrpprc PE=2 SV=1	leucine-rich PPR motif-containing protein, mitochondrial [Monopterus albus]
TRINITY_DN24381_c1_g1	--	--	Molecular Function: zinc ion transmembrane transporter activity (GO:0005385);; Cellular Component: endoplasmic reticulum membrane (GO:0005789);; Cellular Component: Golgi apparatus (GO:0005794);; Biological Process: zinc ion transport (GO:0006829);; Biological Process: cellular zinc ion homeostasis (GO:0006882);; Cellular Component: integral component of membrane (GO:0016021);; Biological Process…	--|2e-06|dpx:DAPPUDRAFT_316954|hypothetical protein	--	--	--	Zinc transporter Slc39a7 (Fragment) OS=Danio rerio OX=7955 GN=slc39a7 PE=2 SV=1	unnamed protein product, partial [Tetraodon nigroviridis]
TRINITY_DN40949_c0_g1	--	--	Cellular Component: nucleus (GO:0005634);; Biological Process: DNA replication (GO:0006260);; Biological Process: DNA repair (GO:0006281);; Biological Process: DNA replication-dependent nucleosome assembly (GO:0006335);; Biological Process: cell cycle (GO:0007049);; Biological Process: chromatin assembly (GO:0031497);; Cellular Component: CAF-1 complex (GO:0033186);;	K10750|1e-09|dpx:DAPPUDRAFT_322245|K10750 CHAF1A; chromatin assembly factor 1 subunit A	[TV]	--	--	Chromatin assembly factor 1 subunit A-A OS=Xenopus laevis OX=8355 GN=chaf1a-a PE=1 SV=1	hypothetical protein XELAEV_18014037mg [Xenopus laevis]
TRINITY_DN20655_c0_g1	--	--	--	--	--	--	--	--	unnamed protein product [Oncorhynchus mykiss]
TRINITY_DN125318_c0_g1	[I]	Lipid transport and metabolism	Molecular Function: hydroxymethylglutaryl-CoA reductase (NADPH) activity (GO:0004420);; Cellular Component: endoplasmic reticulum membrane (GO:0005789);; Biological Process: cholesterol biosynthetic process (GO:0006695);; Biological Process: isoprenoid biosynthetic process (GO:0008299);; Biological Process: coenzyme A metabolic process (GO:0015936);; Cellular Component: integral component of memb…	K00021|3e-30|dpx:DAPPUDRAFT_346929|K00021 HMGCR; hydroxymethylglutaryl-CoA reductase (NADPH) [EC:1.1.1.34]	[I]	Lipid transport and metabolism	Hydroxymethylglutaryl-coenzyme A reductase	3-hydroxy-3-methylglutaryl-coenzyme A reductase OS=Xenopus laevis OX=8355 GN=hmgcr PE=2 SV=1	unnamed protein product [Oncorhynchus mykiss]
TRINITY_DN2380_c0_g1	--	--	--	--	--	--	--	--	unnamed protein product [Oncorhynchus mykiss]
TRINITY_DN5662_c0_g1	--	--	Cellular Component: extracellular region (GO:0005576);;	--|3e-10|dpx:DAPPUDRAFT_241415|hypothetical protein	--	--	--	Integumentary mucin C.1 (Fragment) OS=Xenopus laevis OX=8355 PE=2 SV=1	salivary glue protein Sgs-3-like [Salvelinus alpinus]
TRINITY_DN3617_c0_g1	[O]	Posttranslational modification, protein turnover, chaperones	Cellular Component: cilium (GO:0005929);; Cellular Component: centriolar satellite (GO:0034451);; Biological Process: outer dynein arm assembly (GO:0036158);; Biological Process: inner dynein arm assembly (GO:0036159);; Biological Process: motile cilium assembly (GO:0044458);; Molecular Function: metal ion binding (GO:0046872);;	--|9e-87|dpx:DAPPUDRAFT_347567|hypothetical protein	[T]	Signal transduction mechanisms	2OG-Fe(II) oxygenase superfamily;; 2OG-Fe(II) oxygenase superfamily;; MYND finger	Zinc finger MYND domain-containing protein 10 OS=Xenopus laevis OX=8355 GN=zmynd10 PE=2 SV=1	PREDICTED: egl nine homolog 1 [Thamnophis sirtalis]
TRINITY_DN18112_c0_g1	--	--	--	--	[R]	General function prediction only	--	--	Transposon TX1 hypothetical protein [Larimichthys crocea]
TRINITY_DN133119_c0_g1	[J]	Translation, ribosomal structure and biogenesis	Biological Process: cytoplasmic translation (GO:0002181);; Molecular Function: structural constituent of ribosome (GO:0003735);; Molecular Function: rRNA binding (GO:0019843);; Cellular Component: cytosolic large ribosomal subunit (GO:0022625);;	K02938|4e-72|dpx:DAPPUDRAFT_340306|K02938 RP-L8e; large subunit ribosomal protein L8e	[J]	Translation, ribosomal structure and biogenesis	--	60S ribosomal protein L8 OS=Xenopus tropicalis OX=8364 GN=rpl8 PE=2 SV=3	hypothetical protein H355_011891 [Colinus virginianus]
TRINITY_DN2030_c1_g1	--	--	Cellular Component: extracellular space (GO:0005615);; Biological Process: transport (GO:0006810);; Molecular Function: lipid binding (GO:0008289);; Molecular Function: metal ion binding (GO:0046872);;	--|4e-07|dpx:DAPPUDRAFT_316954|hypothetical protein	--	--	--	Serum albumin SDS-1 OS=Petromyzon marinus OX=7757 GN=SDS-1 PE=1 SV=1	unnamed protein product [Oncorhynchus mykiss]
TRINITY_DN895_c6_g1	--	--	Cellular Component: nucleus (GO:0005634);; Biological Process: transcription, DNA-templated (GO:0006351);; Biological Process: regulation of transcription, DNA-templated (GO:0006355);; Molecular Function: zinc ion binding (GO:0008270);; Molecular Function: oxidoreductase activity, acting on paired donors, with incorporation or reduction of molecular oxygen, 2-oxoglutarate as one donor, and incorp…	--|4e-08|dpx:DAPPUDRAFT_301239|hypothetical protein	[O]	Posttranslational modification, protein turnover, chaperones	--	Lysine-specific demethylase 7B OS=Danio rerio OX=7955 GN=jhdm1db PE=2 SV=1	unnamed protein product, partial [Tetraodon nigroviridis]
TRINITY_DN597_c1_g2	[Q]	Secondary metabolites biosynthesis, transport and catabolism	Molecular Function: iron ion binding (GO:0005506);; Cellular Component: mitochondrial matrix (GO:0005759);; Molecular Function: oxidoreductase activity, acting on single donors with incorporation of molecular oxygen, incorporation of two atoms of oxygen (GO:0016702);; Molecular Function: L-ascorbic acid binding (GO:0031418);; Biological Process: carnitine biosynthetic process (GO:0045329);; Molec…	K00474|1e-83|dpx:DAPPUDRAFT_306710|K00474 TMLHE; trimethyllysine dioxygenase [EC:1.14.11.8]	[I]	Lipid transport and metabolism	Taurine catabolism dioxygenase TauD, TfdA family;; Gamma-butyrobetaine hydroxylase-like, N-terminal	Trimethyllysine dioxygenase, mitochondrial OS=Gallus gallus OX=9031 GN=TMLHE PE=2 SV=1	trimethyllysine dioxygenase, mitochondrial isoform X3 [Oncorhynchus tshawytscha]
TRINITY_DN6913_c0_g1	--	--	--	--	--	--	--	--	hypothetical protein CIB84_013535 [Bambusicola thoracicus]
TRINITY_DN15853_c1_g1	--	--	Cellular Component: nucleus (GO:0005634);; Biological Process: transcription, DNA-templated (GO:0006351);; Biological Process: regulation of transcription, DNA-templated (GO:0006355);; Molecular Function: zinc ion binding (GO:0008270);; Molecular Function: sequence-specific DNA binding (GO:0043565);;	--|2e-07|dpx:DAPPUDRAFT_234485|hypothetical protein	--	--	--	Zinc finger homeobox protein 4 OS=Gallus gallus OX=9031 GN=ZFHX4 PE=2 SV=2	hypothetical protein XENTR_v90003445mg [Xenopus tropicalis]
TRINITY_DN123719_c0_g1	[J]	Translation, ribosomal structure and biogenesis	Molecular Function: translation initiation factor activity (GO:0003743);;	K03113|9e-34|dpx:DAPPUDRAFT_302358|K03113 EIF1; translation initiation factor 1	[J]	Translation, ribosomal structure and biogenesis	Translation initiation factor SUI1	Eukaryotic translation initiation factor 1 (Fragment) OS=Gallus gallus OX=9031 GN=EIF1 PE=3 SV=1	translation factor sui1-like protein [Callorhinchus milii]
TRINITY_DN41567_c0_g1	--	--	Biological Process: heart jogging (GO:0003146);; Molecular Function: chromatin binding (GO:0003682);; Cellular Component: nucleus (GO:0005634);; Biological Process: translation (GO:0006412);; Biological Process: mitotic sister chromatid cohesion (GO:0007064);; Biological Process: central nervous system development (GO:0007417);; Biological Process: heart development (GO:0007507);; Biological Proc…	K10750|4e-06|dpx:DAPPUDRAFT_307549|K10750 CHAF1A; chromatin assembly factor 1 subunit A	--	--	--	Nipped-B-like protein B OS=Danio rerio OX=7955 GN=nipblb PE=2 SV=1	PREDICTED: rab11 family-interacting protein 1-like [Sinocyclocheilus grahami]
TRINITY_DN54652_c0_g1	[C]	Energy production and conversion	--	K03942|1e-59|dpx:DAPPUDRAFT_53209|K03942 NDUFV1; NADH dehydrogenase (ubiquinone) flavoprotein 1 [EC:7.1.1.2 1.6.99.3]	[C]	Energy production and conversion	Respiratory-chain NADH dehydrogenase 51 Kd subunit	--	unnamed protein product, partial [Tetraodon nigroviridis]
TRINITY_DN102214_c1_g1	--	--	--	--|7e-09|dpx:DAPPUDRAFT_242609|hypothetical protein	[R]	General function prediction only	--	--	PREDICTED: RNA-directed DNA polymerase from mobile element jockey-like [Oreochromis niloticus]
TRINITY_DN11991_c1_g2	--	--	Cellular Component: nucleus (GO:0005634);; Biological Process: transcription, DNA-templated (GO:0006351);; Biological Process: regulation of transcription, DNA-templated (GO:0006355);; Molecular Function: zinc ion binding (GO:0008270);; Molecular Function: sequence-specific DNA binding (GO:0043565);;	--|9e-14|dpx:DAPPUDRAFT_234485|hypothetical protein	--	--	--	Zinc finger homeobox protein 4 OS=Gallus gallus OX=9031 GN=ZFHX4 PE=2 SV=2	unnamed protein product, partial [Tetraodon nigroviridis]
TRINITY_DN4800_c1_g2	--	--	--	--|7e-30|dpx:DAPPUDRAFT_230121|hypothetical protein	--	--	PEST, proteolytic signal-containing nuclear protein family	--	PREDICTED: PEST proteolytic signal-containing nuclear protein [Lepisosteus oculatus]
TRINITY_DN9573_c0_g1	[GEPR]	--	Molecular Function: glucose transmembrane transporter activity (GO:0005355);; Cellular Component: plasma membrane (GO:0005886);; Cellular Component: integral component of plasma membrane (GO:0005887);; Biological Process: protein-containing complex assembly (GO:0006461);; Biological Process: glucose transmembrane transport (GO:0015758);; Cellular Component: cortical actin cytoskeleton (GO:0030864…	K14258|5e-56|dpx:DAPPUDRAFT_304267|K14258 TRET1; facilitated trehalose transporter	[R]	General function prediction only	Sugar (and other) transporter;; Major Facilitator Superfamily	Solute carrier family 2, facilitated glucose transporter member 1 OS=Gallus gallus OX=9031 GN=SLC2A1 PE=2 SV=1	Solute carrier family 2, facilitated glucose transporter member 8, partial [Buceros rhinoceros silvestris]
TRINITY_DN99619_c1_g1	--	--	--	--	--	--	--	--	hypothetical protein N332_05522, partial [Mesitornis unicolor]
TRINITY_DN10951_c0_g2	--	--	Molecular Function: nucleotide binding (GO:0000166);; Molecular Function: nucleic acid binding (GO:0003676);; Cellular Component: nucleoplasm (GO:0005654);; Cellular Component: cytoplasm (GO:0005737);; Biological Process: cell proliferation (GO:0008283);; Biological Process: primary miRNA processing (GO:0031053);;	--|4e-09|dpx:DAPPUDRAFT_122224|hypothetical protein	[RP]	--	--	Serrate RNA effector molecule homolog B OS=Xenopus laevis OX=8355 GN=srrt-b PE=2 SV=1	PREDICTED: unconventional myosin-IXb isoform X5 [Lates calcarifer]
TRINITY_DN6417_c0_g1	--	--	Cellular Component: extracellular space (GO:0005615);; Biological Process: biotin metabolic process (GO:0006768);; Biological Process: central nervous system development (GO:0007417);; Molecular Function: hydrolase activity, acting on carbon-nitrogen (but not peptide) bonds (GO:0016810);; Molecular Function: biotinidase activity (GO:0047708);;	K01435|4e-30|dpx:DAPPUDRAFT_311789|K01435 BTD; biotinidase [EC:3.5.1.12]	[E]	Amino acid transport and metabolism	Carbon-nitrogen hydrolase;; Vanin C-terminal domain	Biotinidase OS=Takifugu rubripes OX=31033 GN=btd PE=3 SV=1	PREDICTED: biotinidase-like [Nothobranchius furzeri]
TRINITY_DN32302_c0_g2	--	--	--	--	--	--	--	--	unnamed protein product [Oncorhynchus mykiss]
TRINITY_DN1574_c2_g1	--	--	Cellular Component: extracellular region (GO:0005576);;	K11653|1e-106|dpx:DAPPUDRAFT_327651|K11653 ARID1; AT-rich interactive domain-containing protein 1	[B]	Chromatin structure and dynamics	SWI/SNF-like complex subunit BAF250/Osa	Skin secretory protein xP2 OS=Xenopus laevis OX=8355 GN=p2 PE=2 SV=2	PREDICTED: AT-rich interactive domain-containing protein 1A-like, partial [Colius striatus]
TRINITY_DN41260_c0_g1	[R]	General function prediction only	Molecular Function: DNA binding (GO:0003677);; Cellular Component: nucleus (GO:0005634);; Biological Process: transcription, DNA-templated (GO:0006351);; Biological Process: regulation of transcription, DNA-templated (GO:0006355);; Molecular Function: metal ion binding (GO:0046872);;	--|3e-33|dpx:DAPPUDRAFT_44266|hypothetical protein	[R]	General function prediction only	Zinc-finger double domain;; Zinc finger, C2H2 type;; C2H2-type zinc finger;; C2H2-type zinc finger;; zinc-finger C2H2-type;; Zinc-finger double-stranded RNA-binding	Gastrula zinc finger protein XlCGF7.1 (Fragment) OS=Xenopus laevis OX=8355 PE=3 SV=1	PREDICTED: gastrula zinc finger protein XlCGF49.1-like [Cyprinodon variegatus]
TRINITY_DN4093_c0_g1	--	--	--	K23214|9e-07|dpx:DAPPUDRAFT_101871|K23214 AUTS2; autism susceptibility gene 2 protein	--	--	--	Genetic suppressor element 1 OS=Danio rerio OX=7955 GN=gse1 PE=4 SV=1	hypothetical protein XELAEV_18032826mg [Xenopus laevis]
TRINITY_DN132314_c0_g1	[R]	General function prediction only	Biological Process: ribosomal subunit export from nucleus (GO:0000054);; Biological Process: neural retina development (GO:0003407);; Molecular Function: GTPase activity (GO:0003924);; Molecular Function: GTP binding (GO:0005525);; Cellular Component: nucleus (GO:0005634);; Cellular Component: nuclear envelope (GO:0005635);; Cellular Component: cytoplasm (GO:0005737);; Biological Process: protein…	K07936|2e-77|dpx:DAPPUDRAFT_305970|K07936 RAN; GTP-binding nuclear protein Ran	[U]	Intracellular trafficking, secretion, and vesicular transport	Ras family;; Ras of Complex, Roc, domain of DAPkinase	GTP-binding nuclear protein Ran OS=Danio rerio OX=7955 GN=ran PE=2 SV=1	PREDICTED: GTP-binding nuclear protein Ran [Paralichthys olivaceus]
TRINITY_DN6793_c2_g1	--	--	Molecular Function: DNA-binding transcription factor activity (GO:0003700);; Biological Process: transcription, DNA-templated (GO:0006351);; Biological Process: multicellular organism development (GO:0007275);; Cellular Component: nuclear body (GO:0016604);; Molecular Function: sequence-specific DNA binding (GO:0043565);;	--|5e-11|dpx:DAPPUDRAFT_306237|hypothetical protein	--	--	--	Homeobox protein Hox-A4 OS=Gallus gallus OX=9031 GN=HOXA4 PE=2 SV=1	basic proline-rich protein-like, partial [Oncorhynchus tshawytscha]
TRINITY_DN33071_c1_g1	--	--	--	--	--	--	--	--	Immunoglobulin G-binding protein A, partial [Acanthisitta chloris]
TRINITY_DN74318_c0_g1	--	--	--	--	--	--	--	--	unnamed protein product, partial [Oncorhynchus mykiss]
TRINITY_DN107561_c0_g1	--	--	--	--	--	--	--	--	unnamed protein product [Oncorhynchus mykiss]
TRINITY_DN119559_c0_g1	--	--	--	--	--	--	--	--	axoneme-associated protein mst101(2)-like, partial [Oncorhynchus tshawytscha]
TRINITY_DN56199_c0_g1	--	--	Cellular Component: integral component of plasma membrane (GO:0005887);; Biological Process: ion transport (GO:0006811);; Biological Process: neuropeptide signaling pathway (GO:0007218);; Biological Process: central nervous system development (GO:0007417);; Molecular Function: zinc ion binding (GO:0008270);; Cellular Component: integral component of membrane (GO:0016021);; Molecular Function: gly…	--|2e-25|dpx:DAPPUDRAFT_313227|hypothetical protein	[T]	Signal transduction mechanisms	Neurotransmitter-gated ion-channel ligand binding domain;; Concanavalin A-like lectin/glucanases superfamily;; Lectin C-type domain;; Low-density lipoprotein receptor domain class A;; Pentaxin family	Glycine receptor subunit alphaZ1 OS=Danio rerio OX=7955 GN=glra1 PE=1 SV=1	PREDICTED: glycine receptor subunit alpha-3-like isoform X1 [Sinocyclocheilus rhinocerous]
TRINITY_DN51484_c0_g1	--	--	--	--	--	--	--	--	NADH-ubiquinone oxidoreductase chain 5-like [Oryzias melastigma]
TRINITY_DN29705_c1_g1	--	--	--	--	--	--	--	--	nucleolar protein 58-like, partial [Oncorhynchus tshawytscha]
TRINITY_DN86401_c0_g1	--	--	--	--	[R]	General function prediction only	Reverse transcriptase (RNA-dependent DNA polymerase)	--	PREDICTED: RNA-directed DNA polymerase from mobile element jockey-like [Nanorana parkeri]
TRINITY_DN12400_c0_g1	--	--	Molecular Function: peptide YY receptor activity (GO:0001601);; Biological Process: outflow tract morphogenesis (GO:0003151);; Biological Process: cardiac left ventricle morphogenesis (GO:0003214);; Cellular Component: plasma membrane (GO:0005886);; Biological Process: adenylate cyclase-inhibiting G-protein coupled receptor signaling pathway (GO:0007193);; Biological Process: neuropeptide signali…	K04209|4e-20|dpx:DAPPUDRAFT_23465|K04209 NPFR; neuropeptide F receptor	--	--	7 transmembrane receptor (rhodopsin family)	Neuropeptide Y receptor type 2 OS=Gallus gallus OX=9031 GN=NPY2R PE=3 SV=1	neuropeptide Y receptor type 2-like [Astyanax mexicanus]
TRINITY_DN75185_c1_g1	--	--	Molecular Function: nucleotide binding (GO:0000166);; Biological Process: mRNA splicing, via spliceosome (GO:0000398);; Molecular Function: RNA binding (GO:0003723);; Cellular Component: spliceosomal complex (GO:0005681);; Cellular Component: U1 snRNP (GO:0005685);; Cellular Component: nuclear speck (GO:0016607);; Molecular Function: U1 snRNA binding (GO:0030619);; Biological Process: regulation …	--|1e-09|dpx:DAPPUDRAFT_304847|hypothetical protein	--	--	--	U1 small nuclear ribonucleoprotein 70 kDa OS=Xenopus laevis OX=8355 GN=snrnp70 PE=2 SV=1	Immunoglobulin G-binding protein A, partial [Charadrius vociferus]
TRINITY_DN6530_c0_g2	[J]	Translation, ribosomal structure and biogenesis	--	K00974|1e-112|dpx:DAPPUDRAFT_200873|K00974 cca; tRNA nucleotidyltransferase (CCA-adding enzyme) [EC:2.7.7.72 3.1.3.- 3.1.4.-]	[J]	Translation, ribosomal structure and biogenesis	Poly A polymerase head domain;; Probable RNA and SrmB- binding site of polymerase A	--	PREDICTED: CCA tRNA nucleotidyltransferase 1, mitochondrial [Cynoglossus semilaevis]
TRINITY_DN29601_c0_g1	[R]	General function prediction only	--	--	--	--	BAAT / Acyl-CoA thioester hydrolase C terminal;; Acyl-CoA thioester hydrolase/BAAT N-terminal region	--	PREDICTED: acyl-coenzyme A amino acid N-acyltransferase 2-like [Pelodiscus sinensis]
TRINITY_DN14943_c0_g1	[LO]	--	--	K02603|1e-159|dpx:DAPPUDRAFT_194189|K02603 ORC1; origin recognition complex subunit 1	[L]	Replication, recombination and repair	ATPase family associated with various cellular activities (AAA);; CDC6, C terminal winged helix domain;; AAA lid domain;; AAA ATPase domain;; AAA domain	--	PREDICTED: origin recognition complex subunit 1 [Callorhinchus milii]
TRINITY_DN77198_c1_g2	--	--	--	--|4e-47|dpx:DAPPUDRAFT_14273|hypothetical protein	[T]	Signal transduction mechanisms	Immunoglobulin V-set domain;; Immunoglobulin domain;; Immunoglobulin I-set domain;; Immunoglobulin domain;; Immunoglobulin domain	--	proline-rich protein 36-like [Oncorhynchus tshawytscha]
TRINITY_DN22717_c1_g1	--	--	--	K10750|3e-07|dpx:DAPPUDRAFT_307549|K10750 CHAF1A; chromatin assembly factor 1 subunit A	--	--	--	Nuclear speckle splicing regulatory protein 1 OS=Danio rerio OX=7955 GN=nsrp1 PE=1 SV=2	hypothetical protein L345_18078, partial [Ophiophagus hannah]
TRINITY_DN74951_c0_g1	--	--	--	--|8e-06|dpx:DAPPUDRAFT_304847|hypothetical protein	--	--	--	--	LOW QUALITY PROTEIN: trichohyalin-like, partial [Oncorhynchus mykiss]
TRINITY_DN936_c2_g1	[R]	General function prediction only	Molecular Function: nucleotide binding (GO:0000166);; Cellular Component: cytoplasm (GO:0005737);; Biological Process: mRNA processing (GO:0006397);; Biological Process: translation (GO:0006412);; Molecular Function: poly(A) binding (GO:0008143);; Molecular Function: eukaryotic initiation factor 4G binding (GO:0031370);; Biological Process: chordate embryonic development (GO:0043009);; Molecular …	--|2e-80|dpx:DAPPUDRAFT_323682|hypothetical protein	[A]	RNA processing and modification	RNA recognition motif. (a.k.a. RRM, RBD, or RNP domain)	Embryonic polyadenylate-binding protein OS=Xenopus tropicalis OX=8364 GN=epabp PE=2 SV=1	PREDICTED: myelin expression factor 2 isoform X3 [Larimichthys crocea]
TRINITY_DN31222_c2_g1	--	--	--	--	[R]	General function prediction only	Reverse transcriptase (RNA-dependent DNA polymerase)	--	PREDICTED: RNA-directed DNA polymerase from mobile element jockey-like [Nanorana parkeri]
TRINITY_DN87494_c0_g1	--	--	--	--|3e-07|dpx:DAPPUDRAFT_256761|hypothetical protein	--	--	--	--	--
TRINITY_DN43689_c1_g1	[R]	General function prediction only	Cellular Component: cytoplasm (GO:0005737);; Cellular Component: cytoskeleton (GO:0005856);; Biological Process: actin cytoskeleton organization (GO:0030036);; Cellular Component: cell projection (GO:0042995);;	--	--	--	--	Disheveled-associated activator of morphogenesis 1-A OS=Xenopus laevis OX=8355 GN=daam1-a PE=2 SV=1	PREDICTED: solute carrier family 12 member 9-like [Ictalurus punctatus]
TRINITY_DN39403_c0_g1	--	--	Cellular Component: cytoplasm (GO:0005737);; Cellular Component: centrosome (GO:0005813);; Cellular Component: cilium (GO:0005929);; Cellular Component: intraciliary transport particle B (GO:0030992);; Biological Process: intraciliary transport (GO:0042073);; Biological Process: pronephros development (GO:0048793);; Biological Process: cilium assembly (GO:0060271);; Biological Process: regulation…	--|7e-06|dpx:DAPPUDRAFT_114815|hypothetical protein	--	--	--	TRAF3-interacting protein 1 OS=Danio rerio OX=7955 GN=traf3ip1 PE=2 SV=1	hypothetical protein AS28_08798, partial [Pygoscelis adeliae]
TRINITY_DN21_c9_g1	--	--	--	--	--	--	--	--	hypothetical protein XENTR_v90003445mg [Xenopus tropicalis]
TRINITY_DN2301_c0_g1	[R]	General function prediction only	Biological Process: MAPK cascade (GO:0000165);; Biological Process: nuclear-transcribed mRNA catabolic process, deadenylation-dependent decay (GO:0000288);; Molecular Function: DNA binding (GO:0003677);; Cellular Component: nucleus (GO:0005634);; Cellular Component: cytoplasm (GO:0005737);; Biological Process: mRNA catabolic process (GO:0006402);; Biological Process: hemopoiesis (GO:0030097);; Ce…	K18753|2e-43|dpx:DAPPUDRAFT_9312|K18753 ZFP36L; butyrate response factor	[R]	General function prediction only	Zinc finger C-x8-C-x5-C-x3-H type (and similar);; Zinc finger domain	mRNA decay activator protein ZFP36L2-A OS=Xenopus laevis OX=8355 GN=zfp36l2-A PE=1 SV=1	PREDICTED: zinc finger protein 36, C3H1 type-like 1 [Clupea harengus]
TRINITY_DN9215_c1_g1	--	--	Molecular Function: calcium ion binding (GO:0005509);; Cellular Component: cell (GO:0005623);; Cellular Component: plasma membrane (GO:0005886);; Biological Process: homophilic cell adhesion via plasma membrane adhesion molecules (GO:0007156);; Biological Process: Notch signaling pathway (GO:0007219);; Cellular Component: integral component of membrane (GO:0016021);; Cellular Component: extracell…	--|4e-60|dpx:DAPPUDRAFT_300527|hypothetical protein	[S]	Function unknown	Cadherin domain	Cadherin-6 OS=Gallus gallus OX=9031 GN=CDH6 PE=2 SV=1	PREDICTED: cadherin-18-like [Sinocyclocheilus rhinocerous]
TRINITY_DN49902_c0_g1	--	--	--	--	--	--	--	--	tigger transposable element-derived protein 1-like [Chrysemys picta bellii]
TRINITY_DN4374_c2_g1	--	--	Cellular Component: nucleus (GO:0005634);; Biological Process: DNA repair (GO:0006281);; Biological Process: transcription, DNA-templated (GO:0006351);; Biological Process: regulation of transcription, DNA-templated (GO:0006355);; Biological Process: covalent chromatin modification (GO:0016569);;	--|1e-25|dpx:DAPPUDRAFT_240841|hypothetical protein	[R]	General function prediction only	ENT domain	BRCA2-interacting transcriptional repressor EMSY OS=Danio rerio OX=7955 GN=emsy PE=2 SV=1	BRCA2-interacting transcriptional repressor EMSY isoform X3 [Danio rerio]
TRINITY_DN10396_c0_g1	--	--	--	--	[R]	General function prediction only	Reverse transcriptase (RNA-dependent DNA polymerase)	--	PREDICTED: RNA-directed DNA polymerase from mobile element jockey-like, partial [Picoides pubescens]
TRINITY_DN24102_c3_g1	--	--	--	--	[R]	General function prediction only	--	--	ORF2 [Acanthochelys spixii]
TRINITY_DN16722_c1_g1	--	--	Cellular Component: integral component of plasma membrane (GO:0005887);; Molecular Function: riboflavin transmembrane transporter activity (GO:0032217);;	K14620|1e-136|dpx:DAPPUDRAFT_205678|K14620 SLC52A3; riboflavin transporter 2	[S]	Function unknown	Protein of unknown function (DUF1011)	Solute carrier family 52, riboflavin transporter, member 3-B OS=Danio rerio OX=7955 GN=slc52a3b PE=2 SV=1	PREDICTED: riboflavin transporter 2-like [Gekko japonicus]
TRINITY_DN542_c0_g1	--	--	Biological Process: ossification (GO:0001503);; Cellular Component: stress fiber (GO:0001725);; Cellular Component: cytoplasm (GO:0005737);; Cellular Component: actin filament (GO:0005884);; Biological Process: nucleocytoplasmic transport (GO:0006913);; Biological Process: multicellular organism development (GO:0007275);; Molecular Function: transcription factor binding (GO:0008134);; Molecular F…	K19867|1e-100|dpx:DAPPUDRAFT_301190|K19867 LDB3; LIM domain-binding protein 3	[TZ]	--	LIM domain;; PDZ domain;; Domain of unknown function (DUF4749);; PDZ domain;; LIM domain	PDZ and LIM domain protein 7 OS=Gallus gallus OX=9031 GN=PDLIM7 PE=1 SV=1	PREDICTED: LIM domain-binding protein 3-like isoform X1 [Latimeria chalumnae]
TRINITY_DN41293_c0_g1	--	--	Molecular Function: calcium ion binding (GO:0005509);; Cellular Component: extracellular region (GO:0005576);; Biological Process: biomineral tissue development (GO:0031214);;	--|1e-10|dpx:DAPPUDRAFT_300377|hypothetical protein	--	--	--	Osteocalcin 2 OS=Diplodus sargus OX=38941 GN=bglap2 PE=1 SV=1	Retinitis pigmentosa 1-like 1 protein [Lonchura striata domestica]
TRINITY_DN73630_c0_g1	[J]	Translation, ribosomal structure and biogenesis	Cellular Component: spliceosomal complex (GO:0005681);; Cellular Component: cytoplasm (GO:0005737);; Biological Process: rRNA processing (GO:0006364);; Biological Process: mRNA cis splicing, via spliceosome (GO:0045292);;	--|5e-06|dpx:DAPPUDRAFT_125602|hypothetical protein	--	--	--	WW domain-binding protein 11 OS=Danio rerio OX=7955 GN=wbp11 PE=1 SV=1	proline-rich protein 36-like, partial [Oncorhynchus tshawytscha]
TRINITY_DN430_c1_g1	--	--	--	--|6e-43|dpx:DAPPUDRAFT_213657|hypothetical protein	[K]	Transcription	MIZ/SP-RING zinc finger;; PINIT domain	--	E3 SUMO-protein ligase PIAS3, partial [Merops nubicus]
TRINITY_DN9690_c0_g1	--	--	--	--	--	--	--	--	unnamed protein product [Oncorhynchus mykiss]
TRINITY_DN1448_c7_g1	--	--	Cellular Component: P-body (GO:0000932);; Cellular Component: nucleus (GO:0005634);;	K12616|1e-37|dpx:DAPPUDRAFT_301443|K12616 EDC4; enhancer of mRNA-decapping protein 4	[R]	General function prediction only	--	Enhancer of mRNA-decapping protein 4 OS=Xenopus laevis OX=8355 GN=edc4 PE=2 SV=1	PREDICTED: enhancer of mRNA-decapping protein 4 isoform X2 [Coturnix japonica]
TRINITY_DN80280_c0_g1	--	--	Cellular Component: extracellular region (GO:0005576);;	--|7e-69|dpx:DAPPUDRAFT_106738|hypothetical protein	--	--	PAN domain	Integumentary mucin C.1 (Fragment) OS=Xenopus laevis OX=8355 PE=2 SV=1	mucin-5AC-like, partial [Oncorhynchus mykiss]
TRINITY_DN128552_c0_g1	--	--	--	--	[R]	General function prediction only	--	--	PREDICTED: uncharacterized protein LOC102082235 isoform X1 [Oreochromis niloticus]
TRINITY_DN6686_c0_g1	[O]	Posttranslational modification, protein turnover, chaperones	Cellular Component: chromatin (GO:0000785);; Molecular Function: ATP binding (GO:0005524);; Cellular Component: nucleus (GO:0005634);; Cellular Component: cytoplasm (GO:0005737);; Cellular Component: cytosol (GO:0005829);; Biological Process: double-strand break repair (GO:0006302);; Biological Process: transport (GO:0006810);; Biological Process: autophagy (GO:0006914);; Biological Process: cell…	K14571|1e-138|dpx:DAPPUDRAFT_316737|K14571 RIX7; ribosome biogenesis ATPase	[O]	Posttranslational modification, protein turnover, chaperones	ATPase family associated with various cellular activities (AAA);; AAA+ lid domain;; AAA ATPase domain;; Holliday junction DNA helicase RuvB P-loop domain;; AAA domain;; AAA domain;; AAA domain (dynein-related subfamily);; RNA helicase;; AAA domain (Cdc48 subfamily);; IstB-like ATP binding protein;; Magnesium chelatase, subunit ChlI;; Sigma-54 interaction domain	Transitional endoplasmic reticulum ATPase OS=Xenopus tropicalis OX=8364 GN=vcp PE=2 SV=1	PREDICTED: nuclear valosin-containing protein-like isoform X2 [Parus major]
TRINITY_DN914_c0_g4	--	--	--	--|4e-06|dpx:DAPPUDRAFT_109761|hypothetical protein	--	--	--	--	Rsp40, partial [Ophiophagus hannah]
TRINITY_DN2211_c1_g1	--	--	--	--	--	--	--	--	unnamed protein product [Oncorhynchus mykiss]
TRINITY_DN673_c2_g1	--	--	--	--	--	--	--	--	hypothetical protein N325_07832, partial [Colius striatus]
TRINITY_DN14632_c0_g1	--	--	--	--|3e-07|dpx:DAPPUDRAFT_304847|hypothetical protein	--	--	--	Uncharacterized protein KIAA1211 homolog OS=Danio rerio OX=7955 GN=si:dkeyp-117h8.2 PE=4 SV=3	Octapeptide-repeat protein T2, partial [Ophiophagus hannah]
TRINITY_DN59085_c2_g1	--	--	--	--	--	--	--	--	PREDICTED: uncharacterized protein LOC107396347 [Nothobranchius furzeri]
TRINITY_DN15126_c0_g1	--	--	Molecular Function: lipid transporter activity (GO:0005319);; Molecular Function: nutrient reservoir activity (GO:0045735);;	--|2e-07|dpx:DAPPUDRAFT_109761|hypothetical protein	--	--	--	Vitellogenin-2 OS=Gallus gallus OX=9031 GN=VTG2 PE=1 SV=1	X-linked retinitis pigmentosa GTPase regulator-interacting protein 1, partial [Ophiophagus hannah]
TRINITY_DN1839_c2_g2	[M]	Cell wall/membrane/envelope biogenesis	Biological Process: angiogenesis (GO:0001525);; Biological Process: cell adhesion (GO:0007155);; Cellular Component: integral component of membrane (GO:0016021);; Cellular Component: presynaptic membrane (GO:0042734);;	--|7e-07|dpx:DAPPUDRAFT_234485|hypothetical protein	[T]	Signal transduction mechanisms	Syndecan domain	Neurexin-1-beta OS=Gallus gallus OX=9031 GN=NRXN1 PE=1 SV=1	PREDICTED: neurexin 3 [Ictalurus punctatus]
TRINITY_DN7896_c2_g1	--	--	--	--	--	--	--	--	hypothetical protein H355_007853 [Colinus virginianus]
TRINITY_DN71785_c1_g2	[J]	Translation, ribosomal structure and biogenesis	Cellular Component: nucleus (GO:0005634);; Biological Process: mRNA processing (GO:0006397);; Biological Process: RNA splicing (GO:0008380);;	--|2e-06|dpx:DAPPUDRAFT_125227|hypothetical protein	[AR]	--	--	Serine/arginine repetitive matrix protein 1 OS=Gallus gallus OX=9031 GN=SRRM1 PE=2 SV=1	PREDICTED: serine/arginine repetitive matrix protein 1 isoform X2 [Anolis carolinensis]
TRINITY_DN72161_c0_g1	[L]	Replication, recombination and repair	--	--|1e-30|dpx:DAPPUDRAFT_238870|hypothetical protein	--	--	Reverse transcriptase (RNA-dependent DNA polymerase);; RNase H-like domain found in reverse transcriptase	--	hypothetical protein XENTR_v900165841mg, partial [Xenopus tropicalis]
TRINITY_DN13868_c0_g1	[T]	Signal transduction mechanisms	Biological Process: ossification (GO:0001503);; Molecular Function: guanylate cyclase activity (GO:0004383);; Molecular Function: protein kinase activity (GO:0004672);; Molecular Function: ATP binding (GO:0005524);; Molecular Function: GTP binding (GO:0005525);; Cellular Component: intracellular (GO:0005622);; Cellular Component: plasma membrane (GO:0005886);; Cellular Component: integral compone…	--|1e-122|dpx:DAPPUDRAFT_51873|hypothetical protein	[T]	Signal transduction mechanisms	Adenylate and Guanylate cyclase catalytic domain;; Nitrate and nitrite sensing;; Heme NO binding associated	Atrial natriuretic peptide receptor 2 OS=Anguilla japonica OX=7937 GN=npr2 PE=2 SV=1	PREDICTED: atrial natriuretic peptide receptor 1-like [Cyprinodon variegatus]
TRINITY_DN63_c6_g1	--	--	--	--	--	--	--	--	GATA zinc finger domain-containing protein 14-like [Danio rerio]
TRINITY_DN103974_c0_g1	--	--	--	--	--	--	Rhomboid family	--	--
TRINITY_DN6480_c1_g1	--	--	Molecular Function: transmembrane signaling receptor activity (GO:0004888);; Cellular Component: integral component of plasma membrane (GO:0005887);; Biological Process: G-protein coupled receptor signaling pathway (GO:0007186);; Cellular Component: trans-Golgi network membrane (GO:0032588);; Biological Process: positive regulation of canonical Wnt signaling pathway (GO:0090263);;	--|1e-151|dpx:DAPPUDRAFT_300683|hypothetical protein	[R]	General function prediction only	Leucine rich repeat;; Leucine Rich repeats (2 copies);; BspA type Leucine rich repeat region (6 copies);; Leucine Rich Repeat;; Leucine-rich repeat;; Leucine Rich repeat	Leucine-rich repeat-containing G-protein coupled receptor 5 OS=Xenopus tropicalis OX=8364 GN=lgr5 PE=2 SV=2	protein artichoke-like isoform X3 [Paramormyrops kingsleyae]
TRINITY_DN32182_c0_g1	--	--	--	--	--	--	--	--	hypothetical protein N300_06845, partial [Calypte anna]
TRINITY_DN28996_c1_g1	--	--	Molecular Function: protein tyrosine phosphatase activity (GO:0004725);; Cellular Component: integral component of membrane (GO:0016021);; Biological Process: T cell receptor signaling pathway (GO:0050852);;	--|4e-06|dpx:DAPPUDRAFT_64323|hypothetical protein	[T]	Signal transduction mechanisms	--	Receptor-type tyrosine-protein phosphatase C OS=Cyprinus carpio OX=7962 GN=ptprc PE=2 SV=1	PREDICTED: receptor-type tyrosine-protein phosphatase epsilon-like, partial [Salmo salar]
TRINITY_DN659_c3_g4	--	--	Molecular Function: lipid transporter activity (GO:0005319);; Molecular Function: nutrient reservoir activity (GO:0045735);;	--	--	--	--	Vitellogenin-2 OS=Fundulus heteroclitus OX=8078 PE=1 SV=1	PREDICTED: mucin-2-like [Alligator sinensis]
TRINITY_DN128426_c0_g1	--	--	Molecular Function: DNA-binding transcription factor activity (GO:0003700);; Cellular Component: nucleus (GO:0005634);; Biological Process: transcription, DNA-templated (GO:0006351);; Molecular Function: sequence-specific DNA binding (GO:0043565);;	--|8e-06|dpx:DAPPUDRAFT_312078|hypothetical protein	[K]	Transcription	--	Transcription factor MafA OS=Danio rerio OX=7955 GN=mafa PE=2 SV=1	PREDICTED: transcription factor MafA [Crocodylus porosus]
TRINITY_DN4014_c0_g1	--	--	Cellular Component: nucleus (GO:0005634);; Cellular Component: cytoplasm (GO:0005737);; Biological Process: nucleosome assembly (GO:0006334);; Biological Process: transcription, DNA-templated (GO:0006351);; Biological Process: spermatogenesis (GO:0007283);; Biological Process: cell differentiation (GO:0030154);; Molecular Function: cyclin binding (GO:0030332);; Molecular Function: histone binding…	K11290|3e-77|dpx:DAPPUDRAFT_49678|K11290 SET; template-activating factor I	[L]	Replication, recombination and repair	Nucleosome assembly protein (NAP)	Nucleosome assembly protein 1-like 1-A OS=Xenopus laevis OX=8355 GN=nap1l1-a PE=1 SV=1	protein SET [Danio rerio]
TRINITY_DN16352_c0_g2	--	--	Cellular Component: nucleus (GO:0005634);; Biological Process: mRNA processing (GO:0006397);; Biological Process: RNA splicing (GO:0008380);;	--|3e-77|dpx:DAPPUDRAFT_310333|hypothetical protein	--	--	Low-density lipoprotein receptor domain class A;; CUB domain	Serine/arginine repetitive matrix protein 1 OS=Gallus gallus OX=9031 GN=SRRM1 PE=2 SV=1	basic proline-rich protein-like, partial [Astyanax mexicanus]
TRINITY_DN19672_c0_g1	--	--	Molecular Function: nucleotide binding (GO:0000166);; Molecular Function: RNA binding (GO:0003723);; Cellular Component: chromosome (GO:0005694);; Biological Process: transcription, DNA-templated (GO:0006351);; Biological Process: regulation of transcription, DNA-templated (GO:0006355);; Cellular Component: nuclear speck (GO:0016607);; Molecular Function: histone-lysine N-methyltransferase activi…	--|2e-06|dpx:DAPPUDRAFT_306237|hypothetical protein	--	--	--	Histone-lysine N-methyltransferase SETD1B OS=Gallus gallus OX=9031 GN=SETD1B PE=2 SV=1	hypothetical protein N300_10447, partial [Calypte anna]
TRINITY_DN36979_c0_g1	--	--	--	--	--	--	--	--	hypothetical protein XELAEV_18032534mg [Xenopus laevis]
TRINITY_DN48080_c2_g1	--	--	--	--	--	--	--	--	Transposon TX1 hypothetical protein [Larimichthys crocea]
TRINITY_DN26070_c0_g1	--	--	Molecular Function: actin binding (GO:0003779);; Cellular Component: cell (GO:0005623);; Cellular Component: cytoskeleton (GO:0005856);; Biological Process: muscle contraction (GO:0006936);; Cellular Component: myofibril (GO:0030016);; Molecular Function: S100 protein binding (GO:0044548);; Molecular Function: myosin II binding (GO:0045159);; Biological Process: negative regulation of calcium-dep…	K18626|7e-13|dpx:DAPPUDRAFT_105663|K18626 TCHH; trichohyalin	--	--	--	Caldesmon OS=Gallus gallus OX=9031 GN=CALD1 PE=1 SV=2	LOW QUALITY PROTEIN: DNA ligase 1-like, partial [Oncorhynchus tshawytscha]
TRINITY_DN124650_c0_g1	[O]	Posttranslational modification, protein turnover, chaperones	Biological Process: retina homeostasis (GO:0001895);; Molecular Function: RNA binding (GO:0003723);; Cellular Component: extracellular space (GO:0005615);; Cellular Component: nucleus (GO:0005634);; Cellular Component: mitochondrion (GO:0005739);; Biological Process: cell proliferation (GO:0008283);; Molecular Function: thioredoxin peroxidase activity (GO:0008379);; Biological Process: removal of…	K20011|2e-73|dpx:DAPPUDRAFT_305931|K20011 PRDX3; peroxiredoxin 3 [EC:1.11.1.15]	[O]	Posttranslational modification, protein turnover, chaperones	AhpC/TSA family;; Redoxin;; C-terminal domain of 1-Cys peroxiredoxin	Peroxiredoxin-1 OS=Gallus gallus OX=9031 GN=PRDX1 PE=1 SV=1	PREDICTED: peroxiredoxin-1-like [Neolamprologus brichardi]
TRINITY_DN50275_c0_g1	--	--	--	--	--	--	--	--	hypothetical protein M959_01698, partial [Chaetura pelagica]
TRINITY_DN32859_c0_g1	--	--	--	--	--	--	--	--	hypothetical protein CIB84_013535 [Bambusicola thoracicus]
TRINITY_DN35668_c0_g1	--	--	--	K11423|2e-29|dpx:DAPPUDRAFT_319776|K11423 SETD2; histone-lysine N-methyltransferase SETD2 [EC:2.1.1.43]	--	--	SRI (Set2 Rpb1 interacting) domain	--	PREDICTED: histone-lysine N-methyltransferase SETD2-like, partial [Antrostomus carolinensis]
TRINITY_DN83028_c0_g1	--	--	--	--	--	--	--	--	hypothetical protein CIB84_013535 [Bambusicola thoracicus]
TRINITY_DN119569_c0_g1	--	--	Molecular Function: calcium ion binding (GO:0005509);; Cellular Component: mitochondrial matrix (GO:0005759);; Cellular Component: sarcoplasmic reticulum membrane (GO:0033017);; Cellular Component: sarcoplasmic reticulum lumen (GO:0033018);;	--|5e-11|dpx:DAPPUDRAFT_301239|hypothetical protein	--	--	--	Calsequestrin-1 OS=Pelophylax esculentus OX=8401 PE=1 SV=1	unnamed protein product, partial [Tetraodon nigroviridis]
TRINITY_DN5962_c1_g2	--	--	--	--	--	--	--	--	formin-2-like, partial [Fundulus heteroclitus]
TRINITY_DN11586_c0_g2	--	--	--	--	--	--	--	--	unnamed protein product [Oncorhynchus mykiss]
TRINITY_DN11086_c4_g1	--	--	Molecular Function: nucleotide binding (GO:0000166);; Molecular Function: RNA binding (GO:0003723);; Cellular Component: nucleus (GO:0005634);; Biological Process: mRNA processing (GO:0006397);; Biological Process: RNA splicing (GO:0008380);;	--|5e-12|dpx:DAPPUDRAFT_300377|hypothetical protein	--	--	--	Serine/arginine-rich splicing factor 2 OS=Gallus gallus OX=9031 GN=SRSF2 PE=2 SV=1	PREDICTED: glutamic acid-rich protein-like [Lepidothrix coronata]
TRINITY_DN74428_c0_g1	--	--	--	--	--	--	--	--	ras and Rab interactor 3-like [Amphiprion ocellaris]
TRINITY_DN38987_c0_g2	--	--	--	--	--	--	--	--	unnamed protein product [Oncorhynchus mykiss]
TRINITY_DN128485_c0_g1	[R]	General function prediction only	Molecular Function: RNA binding (GO:0003723);; Cellular Component: nucleoplasm (GO:0005654);; Molecular Function: zinc ion binding (GO:0008270);;	K13948|3e-22|dpx:DAPPUDRAFT_311788|K13948 PTGR1; prostaglandin reductase 1 [EC:1.3.1.74 1.3.1.48]	[R]	General function prediction only	Zinc-binding dehydrogenase	Zinc finger Ran-binding domain-containing protein 2 OS=Gallus gallus OX=9031 GN=ZRANB2 PE=2 SV=1	PREDICTED: prostaglandin reductase 1-like [Sinocyclocheilus rhinocerous]
TRINITY_DN62084_c0_g1	[L]	Replication, recombination and repair	--	--|1e-12|dpx:DAPPUDRAFT_100218|hypothetical protein	[R]	General function prediction only	Reverse transcriptase (RNA-dependent DNA polymerase);; RNase H	--	uncharacterized protein LOC111608691 [Xiphophorus maculatus]
TRINITY_DN19680_c0_g1	--	--	Cellular Component: nucleus (GO:0005634);; Biological Process: transcription, DNA-templated (GO:0006351);; Biological Process: regulation of transcription, DNA-templated (GO:0006355);; Molecular Function: zinc ion binding (GO:0008270);; Molecular Function: oxidoreductase activity, acting on paired donors, with incorporation or reduction of molecular oxygen, 2-oxoglutarate as one donor, and incorp…	K09301|6e-07|dpx:DAPPUDRAFT_347216|K09301 HOX_1; homeobox protein HoxA/B/D1	--	--	--	Lysine-specific demethylase 7A OS=Danio rerio OX=7955 GN=kdm7a PE=2 SV=2	PREDICTED: zinc finger protein 512-like isoform X4 [Poecilia latipinna]
TRINITY_DN71657_c0_g1	[C]	Energy production and conversion	--	K00111|6e-38|dpx:DAPPUDRAFT_240103|K00111 glpA; glycerol-3-phosphate dehydrogenase [EC:1.1.5.3]	[C]	Energy production and conversion	C-terminal domain of alpha-glycerophosphate oxidase	--	glycerol-3-phosphate dehydrogenase, mitochondrial isoform X2 [Oryzias latipes]
TRINITY_DN28721_c0_g1	--	--	--	--	[TV]	--	--	--	hypothetical protein CIB84_013535 [Bambusicola thoracicus]
TRINITY_DN150_c1_g1	--	--	Cellular Component: integral component of membrane (GO:0016021);;	--|1e-28|dpx:DAPPUDRAFT_194459|hypothetical protein	[S]	Function unknown	XK-related protein	XK-related protein 6 OS=Tetraodon nigroviridis OX=99883 GN=xkr6 PE=2 SV=1	XK-related protein 4-like isoform X1 [Paramormyrops kingsleyae]
TRINITY_DN26082_c0_g1	--	--	--	--	--	--	--	--	PREDICTED: cell adhesion molecule 3 isoform X1 [Pygocentrus nattereri]
TRINITY_DN89763_c0_g1	--	--	Biological Process: mitochondrial calcium ion transmembrane transport (GO:0006851);; Cellular Component: integral component of mitochondrial inner membrane (GO:0031305);; Biological Process: calcium import into the mitochondrion (GO:0036444);; Biological Process: positive regulation of mitochondrial calcium ion concentration (GO:0051561);; Biological Process: calcium ion import (GO:0070509);;	--	[S]	Function unknown	Protein of unknown function (DUF1640)	Mitochondrial calcium uniporter regulator 1 OS=Xenopus tropicalis OX=8364 GN=mcur1 PE=2 SV=1	PREDICTED: mitochondrial calcium uniporter regulator 1-like [Callorhinchus milii]
TRINITY_DN23409_c0_g1	--	--	--	--	--	--	--	--	PREDICTED: uncharacterized protein LOC106590586, partial [Salmo salar]
TRINITY_DN93124_c0_g1	--	--	--	--	--	--	--	--	hypothetical protein XELAEV_18006814mg, partial [Xenopus laevis]
TRINITY_DN63372_c0_g1	--	--	--	--	--	--	--	--	hypothetical protein XELAEV_18002623mg, partial [Xenopus laevis]
TRINITY_DN76827_c0_g2	--	--	--	--	--	--	--	--	protein FAM3C-like isoform X2 [Paramormyrops kingsleyae]
TRINITY_DN133442_c0_g1	--	--	--	--|1e-06|dpx:DAPPUDRAFT_233537|hypothetical protein	[R]	General function prediction only	A20-like zinc finger	--	rab5 GDP/GTP exchange factor [Xenopus tropicalis]
TRINITY_DN36450_c0_g1	--	--	--	--|8e-06|dpx:DAPPUDRAFT_316954|hypothetical protein	--	--	--	--	hypothetical protein H355_001682 [Colinus virginianus]
TRINITY_DN14133_c0_g1	[D]	Cell cycle control, cell division, chromosome partitioning	Cellular Component: stress fiber (GO:0001725);; Cellular Component: cytoplasm (GO:0005737);; Cellular Component: focal adhesion (GO:0005925);; Biological Process: transcription, DNA-templated (GO:0006351);; Biological Process: regulation of transcription by RNA polymerase II (GO:0006357);; Biological Process: cell adhesion (GO:0007155);; Molecular Function: transcription factor binding (GO:000813…	--|7e-16|dpx:DAPPUDRAFT_102792|hypothetical protein	[R]	General function prediction only	Insect cuticle protein	Zyxin OS=Xenopus tropicalis OX=8364 GN=zyx PE=2 SV=1	basic proline-rich protein-like, partial [Astyanax mexicanus]
TRINITY_DN22481_c0_g1	--	--	--	K10750|1e-09|dpx:DAPPUDRAFT_322245|K10750 CHAF1A; chromatin assembly factor 1 subunit A	--	--	--	Transmembrane channel-like protein 1 OS=Danio rerio OX=7955 GN=tmc1 PE=1 SV=2	hypothetical protein XELAEV_18032457mg [Xenopus laevis]
TRINITY_DN32170_c0_g1	--	--	--	--	--	--	--	--	hypothetical protein N301_01220, partial [Charadrius vociferus]
TRINITY_DN78021_c0_g1	--	--	Cellular Component: integral component of membrane (GO:0016021);;	--|7e-06|dpx:DAPPUDRAFT_316954|hypothetical protein	[S]	Function unknown	PQ loop repeat	PQ-loop repeat-containing protein 1 OS=Xenopus laevis OX=8355 GN=pqlc1 PE=2 SV=1	PREDICTED: PQ-loop repeat-containing protein 1 [Geospiza fortis]
TRINITY_DN122924_c0_g1	--	--	--	--	--	--	--	--	PREDICTED: general transcription factor II-I repeat domain-containing protein 2-like [Sinocyclocheilus rhinocerous]
TRINITY_DN109307_c0_g1	[O]	Posttranslational modification, protein turnover, chaperones	Biological Process: ubiquitin-dependent protein catabolic process (GO:0006511);; Biological Process: protein ubiquitination (GO:0016567);; Cellular Component: SCF ubiquitin ligase complex (GO:0019005);; Cellular Component: Cul7-RING ubiquitin ligase complex (GO:0031467);;	--	[O]	Posttranslational modification, protein turnover, chaperones	Skp1 family, dimerisation domain;; Skp1 family, tetramerisation domain	S-phase kinase-associated protein 1 OS=Xenopus laevis OX=8355 GN=skp1 PE=1 SV=3	PREDICTED: S-phase kinase-associated protein 1 isoform X1 [Sturnus vulgaris]
TRINITY_DN58940_c1_g1	--	--	--	--	[R]	General function prediction only	--	--	PREDICTED: RNA-directed DNA polymerase from mobile element jockey-like [Nanorana parkeri]
TRINITY_DN70488_c1_g2	--	--	--	--	--	--	--	--	hypothetical protein llap_9104 [Limosa lapponica baueri]
TRINITY_DN42706_c0_g1	[M]	Cell wall/membrane/envelope biogenesis	--	--	--	--	D-alanyl-D-alanine carboxypeptidase	--	--
TRINITY_DN22136_c0_g1	--	--	--	--	[R]	General function prediction only	--	--	pol- hypothetical protein [Limosa lapponica baueri]
TRINITY_DN70819_c0_g1	[L]	Replication, recombination and repair	--	--	[R]	General function prediction only	Reverse transcriptase (RNA-dependent DNA polymerase)	--	uncharacterized protein LOC111608691 [Xiphophorus maculatus]
TRINITY_DN4872_c0_g2	[R]	General function prediction only	Molecular Function: RNA binding (GO:0003723);; Cellular Component: cytoplasm (GO:0005737);; Biological Process: regulation of transcription, DNA-templated (GO:0006355);; Molecular Function: metal ion binding (GO:0046872);;	--|1e-11|dpx:DAPPUDRAFT_319330|hypothetical protein	[R]	General function prediction only	Zinc-finger double domain;; Zinc finger, C2H2 type	Zinc finger protein Xfin OS=Xenopus laevis OX=8355 PE=1 SV=1	PREDICTED: zinc finger protein 683 [Nipponia nippon]
TRINITY_DN3601_c1_g1	--	--	--	--	--	--	--	--	unnamed protein product, partial [Tetraodon nigroviridis]
TRINITY_DN61897_c0_g2	--	--	--	K12818|2e-06|dpx:DAPPUDRAFT_306213|K12818 DHX8; ATP-dependent RNA helicase DHX8/PRP22 [EC:3.6.4.13]	[A]	RNA processing and modification	--	--	--
TRINITY_DN537_c1_g1	[P]	Inorganic ion transport and metabolism	Molecular Function: zinc ion transmembrane transporter activity (GO:0005385);; Cellular Component: nucleus (GO:0005634);; Cellular Component: cytoplasm (GO:0005737);; Cellular Component: Golgi apparatus (GO:0005794);; Cellular Component: plasma membrane (GO:0005886);; Cellular Component: integral component of membrane (GO:0016021);;	K14717|3e-59|dpx:DAPPUDRAFT_202861|K14717 SLC39A11; solute carrier family 39 (zinc transporter), member 11	[P]	Inorganic ion transport and metabolism	ZIP Zinc transporter	Zinc transporter ZIP11 OS=Xenopus tropicalis OX=8364 GN=slc39a11 PE=2 SV=1	PREDICTED: zinc transporter ZIP11 isoform X2 [Takifugu rubripes]
TRINITY_DN192_c5_g1	--	--	Molecular Function: DNA binding (GO:0003677);; Cellular Component: nucleus (GO:0005634);; Biological Process: transcription, DNA-templated (GO:0006351);; Biological Process: nervous system development (GO:0007399);; Biological Process: positive regulation of DNA-binding transcription factor activity (GO:0051091);;	--	[K]	Transcription	--	Transcription factor Sox-1 OS=Xenopus tropicalis OX=8364 GN=sox1 PE=2 SV=1	PREDICTED: constitutive coactivator of PPAR-gamma-like protein 2 [Cyprinus carpio]
TRINITY_DN25035_c2_g1	--	--	--	--|6e-06|dpx:DAPPUDRAFT_307430|hypothetical protein	--	--	--	--	uncharacterized protein LOC109926591, partial [Rhincodon typus]
TRINITY_DN9012_c2_g1	--	--	--	--	--	--	--	--	PREDICTED: uncharacterized protein LOC109204415 [Oreochromis niloticus]
TRINITY_DN1311_c1_g1	--	--	--	--	--	--	--	--	unnamed protein product, partial [Oncorhynchus mykiss]
TRINITY_DN79431_c0_g1	[S]	Function unknown	--	K23541|6e-30|dpx:DAPPUDRAFT_231233|K23541 TMEM165; Ca2+/H+ antiporter, TMEM165/GDT1 family	[S]	Function unknown	Uncharacterized protein family UPF0016	--	PREDICTED: transmembrane protein 165 [Poecilia mexicana]
TRINITY_DN4951_c0_g1	--	--	--	--|7e-07|dpx:DAPPUDRAFT_96617|hypothetical protein	--	--	--	--	putative uncharacterized protein DDB_G0283431 [Seriola lalandi dorsalis]
TRINITY_DN64_c3_g1	--	--	Cellular Component: extracellular region (GO:0005576);;	--|3e-28|dpx:DAPPUDRAFT_117311|hypothetical protein	[WV]	--	--	Integumentary mucin C.1 (Fragment) OS=Xenopus laevis OX=8355 PE=2 SV=1	mucin-2-like [Maylandia zebra]
TRINITY_DN26935_c0_g1	--	--	--	--|3e-06|dpx:DAPPUDRAFT_99745|hypothetical protein	[TV]	--	--	--	PREDICTED: LOW QUALITY PROTEIN: histone-lysine N-methyltransferase, H3 lysine-79 specific-like, partial [Thamnophis sirtalis]
TRINITY_DN6525_c0_g2	[F]	Nucleotide transport and metabolism	Molecular Function: xanthine dehydrogenase activity (GO:0004854);; Molecular Function: xanthine oxidase activity (GO:0004855);; Molecular Function: iron ion binding (GO:0005506);; Cellular Component: peroxisome (GO:0005777);; Cellular Component: cytosol (GO:0005829);; Molecular Function: electron transfer activity (GO:0009055);; Biological Process: xanthine catabolic process (GO:0009115);; Molecu…	K00106|0.0|dpx:DAPPUDRAFT_303976|K00106 XDH; xanthine dehydrogenase/oxidase [EC:1.17.1.4 1.17.3.2]	[F]	Nucleotide transport and metabolism	Molybdopterin-binding domain of aldehyde dehydrogenase;; FAD binding domain in molybdopterin dehydrogenase;; CO dehydrogenase flavoprotein C-terminal domain;; Aldehyde oxidase and xanthine dehydrogenase, a/b hammerhead domain;; [2Fe-2S] binding domain;; 2Fe-2S iron-sulfur cluster binding domain	Xanthine dehydrogenase/oxidase OS=Gallus gallus OX=9031 GN=XDH PE=1 SV=1	xanthine dehydrogenase/oxidase isoform X1 [Lonchura striata domestica]
TRINITY_DN26146_c0_g1	--	--	Cellular Component: extracellular region (GO:0005576);;	--|2e-09|dpx:DAPPUDRAFT_262008|hypothetical protein	[WV]	--	--	Ice-structuring glycoprotein (Fragment) OS=Notothenia neglecta OX=202063 GN=afgp8 PE=1 SV=2	mucin-2-like [Maylandia zebra]
TRINITY_DN12615_c1_g2	--	--	--	--	--	--	--	--	unnamed protein product [Oncorhynchus mykiss]
TRINITY_DN5106_c0_g1	[R]	General function prediction only	Molecular Function: DNA binding (GO:0003677);; Cellular Component: nucleus (GO:0005634);; Biological Process: transcription, DNA-templated (GO:0006351);; Biological Process: regulation of transcription, DNA-templated (GO:0006355);; Molecular Function: metal ion binding (GO:0046872);;	--|1e-09|dpx:DAPPUDRAFT_196639|hypothetical protein	[R]	General function prediction only	--	Gastrula zinc finger protein XlCGF17.1 (Fragment) OS=Xenopus laevis OX=8355 PE=3 SV=1	PREDICTED: zinc finger protein 771-like [Callorhinchus milii]
TRINITY_DN25883_c0_g1	[S]	Function unknown	--	--	--	--	CsbD-like	--	Octapeptide-repeat protein T2, partial [Ophiophagus hannah]
TRINITY_DN8425_c1_g1	--	--	Cellular Component: nucleus (GO:0005634);; Biological Process: transcription, DNA-templated (GO:0006351);; Biological Process: regulation of transcription, DNA-templated (GO:0006355);; Molecular Function: zinc ion binding (GO:0008270);; Molecular Function: sequence-specific DNA binding (GO:0043565);;	--|2e-12|dpx:DAPPUDRAFT_122224|hypothetical protein	--	--	--	Zinc finger homeobox protein 4 OS=Gallus gallus OX=9031 GN=ZFHX4 PE=2 SV=2	hypothetical protein XELAEV_18014037mg [Xenopus laevis]
TRINITY_DN9300_c1_g1	--	--	--	--	--	--	--	--	hypothetical protein N310_04323, partial [Acanthisitta chloris]
TRINITY_DN57201_c0_g1	--	--	Cellular Component: nucleus (GO:0005634);; Biological Process: transcription, DNA-templated (GO:0006351);; Biological Process: regulation of transcription, DNA-templated (GO:0006355);; Molecular Function: zinc ion binding (GO:0008270);; Molecular Function: oxidoreductase activity, acting on paired donors, with incorporation or reduction of molecular oxygen, 2-oxoglutarate as one donor, and incorp…	--|4e-07|dpx:DAPPUDRAFT_312078|hypothetical protein	--	--	--	Lysine-specific demethylase 7A OS=Danio rerio OX=7955 GN=kdm7a PE=2 SV=2	unnamed protein product [Oncorhynchus mykiss]
TRINITY_DN28778_c0_g1	--	--	--	--	[TV]	--	--	--	Histone-lysine N-methyltransferase, H3 lysine-79 specific, partial [Ophiophagus hannah]
TRINITY_DN122533_c0_g1	--	--	--	--	--	--	Protein kinase domain	--	--
TRINITY_DN29225_c0_g2	--	--	--	--	--	--	--	--	PREDICTED: acetylserotonin O-methyltransferase isoform X1 [Sinocyclocheilus grahami]
TRINITY_DN10873_c5_g1	--	--	Molecular Function: calcium ion binding (GO:0005509);; Cellular Component: plasma membrane (GO:0005886);; Biological Process: homophilic cell adhesion via plasma membrane adhesion molecules (GO:0007156);; Cellular Component: integral component of membrane (GO:0016021);;	--|1e-124|dpx:DAPPUDRAFT_300527|hypothetical protein	[S]	Function unknown	--	Cadherin-1 OS=Xenopus laevis OX=8355 GN=cdh1 PE=1 SV=2	PREDICTED: neural-cadherin, partial [Anolis carolinensis]
TRINITY_DN861_c1_g2	--	--	--	--	--	--	--	--	unnamed protein product [Tetraodon nigroviridis]
TRINITY_DN2359_c5_g1	--	--	--	--	--	--	--	--	hypothetical protein H355_001682 [Colinus virginianus]
TRINITY_DN23971_c1_g1	--	--	Cellular Component: nucleus (GO:0005634);; Biological Process: transcription, DNA-templated (GO:0006351);; Biological Process: regulation of transcription, DNA-templated (GO:0006355);; Molecular Function: zinc ion binding (GO:0008270);; Molecular Function: sequence-specific DNA binding (GO:0043565);;	K08706|2e-07|dpx:DAPPUDRAFT_290668|K08706 NR0AN; nuclear receptor subfamily 0 group A	--	--	--	Zinc finger homeobox protein 4 OS=Gallus gallus OX=9031 GN=ZFHX4 PE=2 SV=2	putative uncharacterized protein DDB_G0283431 [Seriola lalandi dorsalis]
TRINITY_DN64774_c0_g1	--	--	Molecular Function: citrate (Si)-synthase activity (GO:0004108);; Cellular Component: mitochondrial matrix (GO:0005759);; Biological Process: carbohydrate metabolic process (GO:0005975);; Biological Process: tricarboxylic acid cycle (GO:0006099);;	K01647|4e-06|dpx:DAPPUDRAFT_299958|K01647 CS; citrate synthase [EC:2.3.3.1]	--	--	--	Citrate synthase, mitochondrial OS=Tetraodon nigroviridis OX=99883 GN=cs PE=3 SV=1	--
TRINITY_DN73210_c0_g1	[OC]	--	Molecular Function: protein disulfide isomerase activity (GO:0003756);; Cellular Component: endoplasmic reticulum (GO:0005783);; Cellular Component: endoplasmic reticulum lumen (GO:0005788);; Cellular Component: plasma membrane (GO:0005886);; Biological Process: protein folding (GO:0006457);; Biological Process: peptidyl-proline hydroxylation (GO:0019511);; Biological Process: response to endopla…	K09580|1e-30|dpx:DAPPUDRAFT_234212|K09580 PDIA1; protein disulfide-isomerase A1 [EC:5.3.4.1]	[O]	Posttranslational modification, protein turnover, chaperones	Thioredoxin;; Thioredoxin-like domain	Protein disulfide-isomerase OS=Gallus gallus OX=9031 GN=P4HB PE=1 SV=3	PREDICTED: protein disulfide-isomerase A2-like, partial [Salmo salar]
TRINITY_DN125756_c0_g1	--	--	--	--	--	--	--	--	PREDICTED: uncharacterized protein LOC103396529 [Cynoglossus semilaevis]
TRINITY_DN25659_c0_g1	[O]	Posttranslational modification, protein turnover, chaperones	Cellular Component: cytoplasm (GO:0005737);; Cellular Component: centrosome (GO:0005813);; Cellular Component: zonula adherens (GO:0005915);; Biological Process: regulation of heart contraction (GO:0008016);; Biological Process: zonula adherens maintenance (GO:0045218);; Biological Process: cardiac muscle cell differentiation (GO:0055007);; Molecular Function: delta-catenin binding (GO:0070097);;…	K05633|4e-10|dpx:DAPPUDRAFT_207722|K05633 WWP1; NEDD4-like E3 ubiquitin-protein ligase WWP1 [EC:2.3.2.26]	[O]	Posttranslational modification, protein turnover, chaperones	WW domain	Pleckstrin homology domain-containing family A member 7 OS=Danio rerio OX=7955 GN=plekha7 PE=2 SV=2	PREDICTED: pleckstrin homology domain-containing family A member 5-like isoform X14 [Nothobranchius furzeri]
TRINITY_DN4690_c15_g1	--	--	--	--	--	--	--	--	unnamed protein product, partial [Oncorhynchus mykiss]
TRINITY_DN83546_c0_g1	--	--	--	--	--	--	--	GRB10-interacting GYF protein 2 OS=Xenopus laevis OX=8355 GN=gigyf2 PE=2 SV=1	--
TRINITY_DN25706_c0_g1	--	--	Molecular Function: zinc ion transmembrane transporter activity (GO:0005385);; Cellular Component: endoplasmic reticulum membrane (GO:0005789);; Cellular Component: Golgi apparatus (GO:0005794);; Biological Process: zinc ion transport (GO:0006829);; Biological Process: cellular zinc ion homeostasis (GO:0006882);; Cellular Component: integral component of membrane (GO:0016021);; Biological Process…	--|8e-08|dpx:DAPPUDRAFT_236264|hypothetical protein	--	--	--	Zinc transporter Slc39a7 (Fragment) OS=Danio rerio OX=7955 GN=slc39a7 PE=2 SV=1	hypothetical protein M959_01817, partial [Chaetura pelagica]
TRINITY_DN1720_c3_g2	--	--	Cellular Component: extracellular region (GO:0005576);;	--|6e-97|dpx:DAPPUDRAFT_120652|hypothetical protein	[T]	Signal transduction mechanisms	Thyroglobulin type-1 repeat;; WAP-type (Whey Acidic Protein) 'four-disulfide core';; Antistasin family	Integumentary mucin C.1 (Fragment) OS=Xenopus laevis OX=8355 PE=2 SV=1	PREDICTED: LOW QUALITY PROTEIN: mucin-2 [Alligator sinensis]
TRINITY_DN1338_c10_g1	--	--	Cellular Component: mitochondrion (GO:0005739);; Cellular Component: mitochondrial intermembrane space (GO:0005758);; Biological Process: apoptotic process (GO:0006915);; Biological Process: phospholipid transport (GO:0015914);; Cellular Component: perinuclear region of cytoplasm (GO:0048471);; Biological Process: pronephros development (GO:0048793);; Biological Process: negative regulation of in…	K17968|1e-23|dpx:DAPPUDRAFT_301169|K17968 TRIAP1; TRIAP1/MDM35 family protein	[S]	Function unknown	Uncharacterised protein family (UPF0203)	TP53-regulated inhibitor of apoptosis 1-A OS=Xenopus laevis OX=8355 GN=triap1-a PE=3 SV=1	PREDICTED: TP53-regulated inhibitor of apoptosis 1 [Latimeria chalumnae]
TRINITY_DN30381_c0_g1	--	--	--	--	--	--	--	--	unnamed protein product, partial [Oncorhynchus mykiss]
TRINITY_DN16374_c0_g1	--	--	Cellular Component: extracellular region (GO:0005576);;	K19871|8e-08|dpx:DAPPUDRAFT_111734|K19871 SALL; sal-like protein	--	--	--	Integumentary mucin C.1 (Fragment) OS=Xenopus laevis OX=8355 PE=2 SV=1	hypothetical protein llap_14122 [Limosa lapponica baueri]
TRINITY_DN67242_c0_g2	--	--	--	--|7e-06|dpx:DAPPUDRAFT_245429|hypothetical protein	--	--	--	--	uncharacterized protein LOC111194822 [Astyanax mexicanus]
TRINITY_DN2393_c4_g1	--	--	Biological Process: ossification (GO:0001503);; Biological Process: cell adhesion (GO:0007155);; Cellular Component: extracellular matrix (GO:0031012);; Biological Process: biomineral tissue development (GO:0031214);;	--|2e-12|dpx:DAPPUDRAFT_122224|hypothetical protein	--	--	--	Bone sialoprotein 2 OS=Gallus gallus OX=9031 GN=IBSP PE=1 SV=1	Myelin transcription factor 1, partial [Ophiophagus hannah]
TRINITY_DN12928_c1_g1	[L]	Replication, recombination and repair	Biological Process: lymphangiogenesis (GO:0001946);; Molecular Function: DNA-binding transcription factor activity (GO:0003700);; Cellular Component: nucleus (GO:0005634);; Biological Process: transcription, DNA-templated (GO:0006351);; Biological Process: regulation of transcription, DNA-templated (GO:0006355);; Biological Process: embryonic pattern specification (GO:0009880);; Biological Proces…	K09198|2e-09|dpx:DAPPUDRAFT_106303|K09198 SP8; transcription factor Sp8	[R]	General function prediction only	Integrase zinc binding domain;; H2C2 zinc finger	Transcription factor MafB OS=Danio rerio OX=7955 GN=mafb PE=2 SV=1	PREDICTED: uncharacterized protein LOC100692678 isoform X5 [Oreochromis niloticus]
TRINITY_DN104221_c0_g2	[C]	Energy production and conversion	--	K00026|2e-53|dpx:DAPPUDRAFT_301215|K00026 MDH2; malate dehydrogenase [EC:1.1.1.37]	[C]	Energy production and conversion	lactate/malate dehydrogenase, alpha/beta C-terminal domain	--	LOW QUALITY PROTEIN: malate dehydrogenase, mitochondrial [Rhincodon typus]
TRINITY_DN6009_c3_g2	[D]	Cell cycle control, cell division, chromosome partitioning	Biological Process: actin cytoskeleton organization (GO:0030036);;	--|6e-09|dpx:DAPPUDRAFT_306237|hypothetical protein	--	--	--	Inverted formin-2 OS=Xenopus tropicalis OX=8364 GN=inf2 PE=2 SV=1	basic proline-rich protein-like, partial [Oncorhynchus tshawytscha]
TRINITY_DN752_c14_g1	--	--	--	--	--	--	--	--	hypothetical protein N310_06494, partial [Acanthisitta chloris]
TRINITY_DN36401_c1_g1	--	--	--	--|5e-06|dpx:DAPPUDRAFT_306237|hypothetical protein	--	--	--	--	PREDICTED: zona pellucida sperm-binding protein 4-like [Nothobranchius furzeri]
TRINITY_DN69838_c0_g2	--	--	Cellular Component: mitochondrial inner membrane (GO:0005743);; Cellular Component: integral component of membrane (GO:0016021);;	K13348|2e-12|dpx:DAPPUDRAFT_309248|K13348 MPV17; protein Mpv17	[R]	General function prediction only	Mpv17 / PMP22 family	Mpv17-like protein 2 OS=Xenopus tropicalis OX=8364 GN=mpv17l2 PE=2 SV=1	uncharacterized protein LOC779393 [Xenopus laevis]
TRINITY_DN18551_c1_g1	--	--	Molecular Function: DNA binding (GO:0003677);; Cellular Component: nucleus (GO:0005634);; Biological Process: transcription, DNA-templated (GO:0006351);; Biological Process: nervous system development (GO:0007399);; Biological Process: positive regulation of DNA-binding transcription factor activity (GO:0051091);;	--	--	--	--	Transcription factor Sox-1 OS=Xenopus tropicalis OX=8364 GN=sox1 PE=2 SV=1	--
TRINITY_DN41735_c0_g2	--	--	--	--	--	--	--	--	uncharacterized protein LOC112138581, partial [Oryzias melastigma]
TRINITY_DN21_c0_g1	[O]	Posttranslational modification, protein turnover, chaperones	Molecular Function: peroxidase activity (GO:0004601);; Cellular Component: cytoplasm (GO:0005737);; Biological Process: cell redox homeostasis (GO:0045454);; Molecular Function: peroxiredoxin activity (GO:0051920);;	K13279|1e-110|dpx:DAPPUDRAFT_230422|K13279 PRDX1; peroxiredoxin 1 [EC:1.11.1.15]	[O]	Posttranslational modification, protein turnover, chaperones	AhpC/TSA family;; C-terminal domain of 1-Cys peroxiredoxin;; Redoxin	Peroxiredoxin-1 OS=Gekko japonicus OX=146911 GN=PRDX1 PE=2 SV=1	PREDICTED: peroxiredoxin-2 [Kryptolebias marmoratus]
TRINITY_DN86666_c0_g1	--	--	--	--|1e-172|dpx:DAPPUDRAFT_331011|hypothetical protein	--	--	PAN domain	--	mucin-2-like [Xiphophorus maculatus]
TRINITY_DN4176_c0_g1	[R]	General function prediction only	--	K06975|3e-13|dpx:DAPPUDRAFT_318643|K06975 K06975; uncharacterized protein	--	--	GCN5-related N-acetyl-transferase	Protein NATD1 OS=Xenopus tropicalis OX=8364 GN=natd1 PE=3 SV=1	PREDICTED: protein NATD1 [Clupea harengus]
TRINITY_DN18101_c0_g1	--	--	Molecular Function: actin binding (GO:0003779);; Cellular Component: cell (GO:0005623);; Cellular Component: cytoskeleton (GO:0005856);; Biological Process: muscle contraction (GO:0006936);; Cellular Component: myofibril (GO:0030016);; Molecular Function: S100 protein binding (GO:0044548);; Molecular Function: myosin II binding (GO:0045159);; Biological Process: negative regulation of calcium-dep…	K18626|1e-29|dpx:DAPPUDRAFT_105663|K18626 TCHH; trichohyalin	--	--	--	Caldesmon OS=Gallus gallus OX=9031 GN=CALD1 PE=1 SV=2	hypothetical protein UY3_06274 [Chelonia mydas]
TRINITY_DN15248_c0_g2	[A]	RNA processing and modification	Molecular Function: RNA binding (GO:0003723);; Cellular Component: nucleus (GO:0005634);; Biological Process: transcription, DNA-templated (GO:0006351);; Biological Process: regulation of transcription, DNA-templated (GO:0006355);; Biological Process: mRNA processing (GO:0006397);;	K14942|1e-42|dpx:DAPPUDRAFT_7657|K14942 KHDRBS3; KH domain-containing, RNA-binding, signal transduction-associated protein 3	[A]	RNA processing and modification	KH domain	KH domain-containing, RNA-binding, signal transduction-associated protein 2 OS=Danio rerio OX=7955 GN=khdrbs2 PE=2 SV=1	PREDICTED: KH domain-containing, RNA-binding, signal transduction-associated protein 3, partial [Latimeria chalumnae]
TRINITY_DN1069_c0_g1	--	--	Molecular Function: dystroglycan binding (GO:0002162);; Molecular Function: MAP kinase kinase activity (GO:0004708);; Molecular Function: transmembrane receptor protein tyrosine kinase activity (GO:0004714);; Molecular Function: signaling receptor activity (GO:0004872);; Molecular Function: calcium ion binding (GO:0005509);; Molecular Function: glycosaminoglycan binding (GO:0005539);; Cellular Co…	--|4e-47|dpx:DAPPUDRAFT_54646|hypothetical protein	[O]	Posttranslational modification, protein turnover, chaperones	Kazal-type serine protease inhibitor domain;; Kazal-type serine protease inhibitor domain;; von Willebrand factor type D domain;; tRNA pseudouridine synthase	Agrin OS=Gallus gallus OX=9031 GN=AGRN PE=1 SV=3	agrin [Cyanistes caeruleus]
TRINITY_DN9876_c1_g1	--	--	Cellular Component: integral component of membrane (GO:0016021);; Biological Process: calcium ion regulated exocytosis (GO:0017156);; Cellular Component: cell junction (GO:0030054);; Cellular Component: synaptic vesicle membrane (GO:0030672);; Molecular Function: metal ion binding (GO:0046872);;	K15290|5e-30|dpx:DAPPUDRAFT_442623|K15290 SYT1; synaptotagmin-1	[TU]	--	C2 domain	Synaptotagmin-C OS=Diplobatis ommata OX=1870830 GN=P65-C PE=2 SV=1	PREDICTED: synaptotagmin-6, partial [Callorhinchus milii]
TRINITY_DN18648_c0_g1	--	--	--	--|1e-32|dpx:DAPPUDRAFT_306978|hypothetical protein	--	--	Lytic polysaccharide mono-oxygenase, cellulose-degrading	--	PREDICTED: putative protein TPRXL [Pygocentrus nattereri]
TRINITY_DN7720_c0_g2	--	--	--	--	--	--	--	--	hypothetical protein M959_06980, partial [Chaetura pelagica]
TRINITY_DN70362_c0_g1	--	--	--	--|4e-10|dpx:DAPPUDRAFT_338577|hypothetical protein	--	--	--	--	--
TRINITY_DN95230_c0_g1	--	--	--	--	[O]	Posttranslational modification, protein turnover, chaperones	--	--	--
TRINITY_DN24796_c1_g1	--	--	--	--	--	--	--	--	hypothetical protein XENTR_v90001030mg, partial [Xenopus tropicalis]
TRINITY_DN5071_c4_g1	--	--	--	--	--	--	--	--	Transposon TX1 hypothetical protein [Larimichthys crocea]
TRINITY_DN32046_c0_g1	--	--	Molecular Function: extracellular matrix structural constituent (GO:0005201);; Cellular Component: extracellular matrix (GO:0005578);; Cellular Component: collagen trimer (GO:0005581);; Molecular Function: metal ion binding (GO:0046872);;	--|3e-10|dpx:DAPPUDRAFT_325126|hypothetical protein	--	--	--	Collagen alpha-2(I) chain OS=Lithobates catesbeiana OX=8400 GN=COL1A2 PE=2 SV=1	Serum response factor-binding protein 1, partial [Manacus vitellinus]
TRINITY_DN21997_c0_g1	--	--	--	K00728|4e-09|dpx:DAPPUDRAFT_300808|K00728 POMT; dolichyl-phosphate-mannose-protein mannosyltransferase [EC:2.4.1.109]	[O]	Posttranslational modification, protein turnover, chaperones	--	Protein O-mannosyl-transferase 2 OS=Danio rerio OX=7955 GN=pomt2 PE=1 SV=1	PREDICTED: fucose-1-phosphate guanylyltransferase [Calypte anna]
TRINITY_DN97689_c0_g1	--	--	--	--|1e-05|dpx:DAPPUDRAFT_111820|hypothetical protein	--	--	--	--	PREDICTED: proline-rich receptor-like protein kinase PERK2 [Oreochromis niloticus]
TRINITY_DN29466_c0_g1	--	--	Molecular Function: DNA-binding transcription factor activity (GO:0003700);; Cellular Component: nucleus (GO:0005634);; Biological Process: transcription, DNA-templated (GO:0006351);; Biological Process: regulation of transcription, DNA-templated (GO:0006355);; Molecular Function: sequence-specific DNA binding (GO:0043565);;	--|8e-07|dpx:DAPPUDRAFT_241731|hypothetical protein	[TZ]	--	--	Transcription factor MafB OS=Coturnix japonica OX=93934 GN=MAFB PE=1 SV=1	PREDICTED: putative protein TPRXL, partial [Egretta garzetta]
TRINITY_DN13136_c0_g1	[J]	Translation, ribosomal structure and biogenesis	Molecular Function: extracellular matrix structural constituent (GO:0005201);; Cellular Component: extracellular matrix (GO:0005578);; Cellular Component: collagen trimer (GO:0005581);; Molecular Function: metal ion binding (GO:0046872);;	--|1e-07|dpx:DAPPUDRAFT_316386|hypothetical protein	[W]	Extracellular structures	--	Collagen alpha-1(II) chain OS=Xenopus tropicalis OX=8364 GN=col2a1 PE=2 SV=1	PREDICTED: collagen alpha-6(IV) chain isoform X3 [Esox lucius]
TRINITY_DN37494_c1_g1	[M]	Cell wall/membrane/envelope biogenesis	Cellular Component: nucleus (GO:0005634);; Biological Process: transcription, DNA-templated (GO:0006351);; Biological Process: regulation of transcription, DNA-templated (GO:0006355);; Molecular Function: zinc ion binding (GO:0008270);; Molecular Function: sequence-specific DNA binding (GO:0043565);;	--|5e-09|dpx:DAPPUDRAFT_234485|hypothetical protein	[O]	Posttranslational modification, protein turnover, chaperones	--	Zinc finger homeobox protein 4 OS=Gallus gallus OX=9031 GN=ZFHX4 PE=2 SV=2	unnamed protein product, partial [Tetraodon nigroviridis]
TRINITY_DN186_c3_g1	--	--	Molecular Function: thiol-dependent ubiquitin-specific protease activity (GO:0004843);; Cellular Component: cytoplasm (GO:0005737);; Biological Process: base-excision repair (GO:0006284);; Biological Process: ubiquitin-dependent protein catabolic process (GO:0006511);; Biological Process: cellular response to DNA damage stimulus (GO:0006974);; Biological Process: monoubiquitinated protein deubiqu…	K11857|0.0|dpx:DAPPUDRAFT_56146|K11857 USP47; ubiquitin carboxyl-terminal hydrolase 47 [EC:3.4.19.12]	[O]	Posttranslational modification, protein turnover, chaperones	Ubiquitin carboxyl-terminal hydrolase;; Ubiquitin carboxyl-terminal hydrolase	Ubiquitin carboxyl-terminal hydrolase 47 OS=Gallus gallus OX=9031 GN=USP47 PE=3 SV=1	PREDICTED: ubiquitin carboxyl-terminal hydrolase 47 [Ficedula albicollis]
TRINITY_DN4602_c9_g1	[M]	Cell wall/membrane/envelope biogenesis	Cellular Component: nucleus (GO:0005634);; Biological Process: transcription, DNA-templated (GO:0006351);; Biological Process: regulation of transcription, DNA-templated (GO:0006355);; Molecular Function: zinc ion binding (GO:0008270);; Molecular Function: sequence-specific DNA binding (GO:0043565);;	--|3e-31|dpx:DAPPUDRAFT_306110|hypothetical protein	--	--	--	Zinc finger homeobox protein 4 OS=Gallus gallus OX=9031 GN=ZFHX4 PE=2 SV=2	PREDICTED: LOW QUALITY PROTEIN: mucin-2 [Alligator sinensis]
TRINITY_DN24458_c0_g1	--	--	Cellular Component: extracellular region (GO:0005576);;	--|1e-16|dpx:DAPPUDRAFT_241415|hypothetical protein	--	--	--	Integumentary mucin C.1 (Fragment) OS=Xenopus laevis OX=8355 PE=2 SV=1	PREDICTED: LOW QUALITY PROTEIN: integumentary mucin C.1-like, partial [Esox lucius]
TRINITY_DN3005_c3_g1	--	--	--	--|4e-06|dpx:DAPPUDRAFT_300235|hypothetical protein	--	--	--	--	PREDICTED: uncharacterized protein LOC109644477 isoform X1 [Paralichthys olivaceus]
TRINITY_DN75_c7_g1	--	--	--	--	--	--	--	--	Nucleolar protein 4 [Lonchura striata domestica]
TRINITY_DN659_c0_g1	[J]	Translation, ribosomal structure and biogenesis	Cellular Component: plasma membrane (GO:0005886);; Biological Process: endocytosis (GO:0006897);; Cellular Component: integral component of membrane (GO:0016021);;	--|8e-82|dpx:DAPPUDRAFT_12109|hypothetical protein	[V]	Defense mechanisms	LMBR1-like membrane protein	Protein LMBR1L OS=Xenopus laevis OX=8355 GN=lmbr1l PE=2 SV=1	PREDICTED: limb region 1 protein homolog isoform X2 [Latimeria chalumnae]
TRINITY_DN34527_c0_g2	--	--	--	--	--	--	--	--	PREDICTED: keratin-associated protein 10-8-like, partial [Phaethon lepturus]
TRINITY_DN1092_c0_g1	--	--	Cellular Component: cell (GO:0005623);; Cellular Component: muscle myosin complex (GO:0005859);; Biological Process: striated muscle contraction (GO:0006941);; Biological Process: actin filament organization (GO:0007015);; Biological Process: cell adhesion (GO:0007155);; Molecular Function: structural constituent of muscle (GO:0008307);; Cellular Component: Z disc (GO:0030018);; Cellular Componen…	K18626|0.0|dpx:DAPPUDRAFT_105663|K18626 TCHH; trichohyalin	[T]	Signal transduction mechanisms	Immunoglobulin I-set domain;; Immunoglobulin domain;; Immunoglobulin domain;; Immunoglobulin domain;; Fibronectin type III domain;; Immunoglobulin V-set domain;; CD80-like C2-set immunoglobulin domain;; Alphaherpesvirus glycoprotein E	Myosin-binding protein C, fast-type OS=Gallus gallus OX=9031 GN=MYBPC2 PE=1 SV=3	proline-rich protein 36-like, partial [Oncorhynchus tshawytscha]
TRINITY_DN2982_c5_g1	--	--	Molecular Function: nucleotide binding (GO:0000166);; Molecular Function: RNA binding (GO:0003723);; Cellular Component: chromosome (GO:0005694);; Biological Process: transcription, DNA-templated (GO:0006351);; Biological Process: regulation of transcription, DNA-templated (GO:0006355);; Cellular Component: nuclear speck (GO:0016607);; Molecular Function: histone-lysine N-methyltransferase activi…	K10750|9e-09|dpx:DAPPUDRAFT_307549|K10750 CHAF1A; chromatin assembly factor 1 subunit A	[TV]	--	--	Histone-lysine N-methyltransferase SETD1B OS=Gallus gallus OX=9031 GN=SETD1B PE=2 SV=1	Histone-lysine N-methyltransferase, H3 lysine-79 specific, partial [Ophiophagus hannah]
TRINITY_DN103866_c0_g1	--	--	Molecular Function: DNA-binding transcription factor activity (GO:0003700);; Cellular Component: nucleus (GO:0005634);; Biological Process: transcription, DNA-templated (GO:0006351);; Molecular Function: sequence-specific DNA binding (GO:0043565);;	--	[P]	Inorganic ion transport and metabolism	--	Transcription factor MafA OS=Danio rerio OX=7955 GN=mafa PE=2 SV=1	unnamed protein product [Oncorhynchus mykiss]
TRINITY_DN215_c14_g1	--	--	Molecular Function: calcium ion binding (GO:0005509);; Cellular Component: extracellular region (GO:0005576);; Biological Process: biomineral tissue development (GO:0031214);;	--|4e-07|dpx:DAPPUDRAFT_322818|hypothetical protein	[G]	Carbohydrate transport and metabolism	--	Osteocalcin 2 OS=Diplodus sargus OX=38941 GN=bglap2 PE=1 SV=1	uncharacterized protein DDB_G0271670-like, partial [Astyanax mexicanus]
TRINITY_DN7983_c0_g3	[R]	General function prediction only	Molecular Function: GTP binding (GO:0005525);; Cellular Component: cytoplasm (GO:0005737);; Biological Process: small GTPase mediated signal transduction (GO:0007264);; Biological Process: positive regulation of cell proliferation (GO:0008284);; Cellular Component: extrinsic component of cytoplasmic side of plasma membrane (GO:0031234);;	K07830|1e-70|dpx:DAPPUDRAFT_192739|K07830 RRAS2; Ras-related protein R-Ras2	[R]	General function prediction only	Ras family;; Ras of Complex, Roc, domain of DAPkinase;; ADP-ribosylation factor family;; Elongation factor Tu GTP binding domain	GTPase KRas OS=Meleagris gallopavo OX=9103 GN=KRAS PE=2 SV=1	PREDICTED: ras-related protein M-Ras isoform X2 [Scleropages formosus]
TRINITY_DN2321_c6_g1	--	--	--	--	--	--	--	--	hypothetical protein XENTR_v90021805mg [Xenopus tropicalis]
TRINITY_DN7753_c0_g1	--	--	--	--	--	--	--	--	hypothetical protein CIB84_013535 [Bambusicola thoracicus]
TRINITY_DN64967_c0_g1	--	--	--	--	--	--	--	--	unnamed protein product [Oncorhynchus mykiss]
TRINITY_DN47411_c0_g1	--	--	--	--	[R]	General function prediction only	--	--	rna-directed dna polymerase from mobile element jockey-like [Limosa lapponica baueri]
TRINITY_DN4267_c2_g1	--	--	Biological Process: cell adhesion (GO:0007155);; Cellular Component: integral component of membrane (GO:0016021);;	--|8e-39|dpx:DAPPUDRAFT_44172|hypothetical protein	[R]	General function prediction only	CD80-like C2-set immunoglobulin domain;; Immunoglobulin domain;; Immunoglobulin domain;; Immunoglobulin domain;; Immunoglobulin I-set domain;; Immunoglobulin C1-set domain	Cell adhesion molecule 4 OS=Xenopus laevis OX=8355 GN=cadm4 PE=2 SV=1	PREDICTED: nephrin [Alligator sinensis]
TRINITY_DN28284_c0_g1	--	--	--	--	[T]	Signal transduction mechanisms	--	--	PREDICTED: LOW QUALITY PROTEIN: centrosomal protein of 104 kDa-like [Cyprinus carpio]
TRINITY_DN752_c2_g1	--	--	--	--	--	--	--	--	hypothetical protein XELAEV_18027366mg, partial [Xenopus laevis]
TRINITY_DN40744_c0_g1	[S]	Function unknown	--	K18168|3e-06|dpx:DAPPUDRAFT_40617|K18168 SDHAF2; succinate dehydrogenase assembly factor 2	[S]	Function unknown	Flavinator of succinate dehydrogenase	--	--
TRINITY_DN125766_c0_g1	--	--	Biological Process: mRNA processing (GO:0006397);; Biological Process: RNA splicing (GO:0008380);; Cellular Component: precatalytic spliceosome (GO:0071011);;	K14405|4e-08|dpx:DAPPUDRAFT_222134|K14405 FIP1L1; pre-mRNA 3'-end-processing factor FIP1	--	--	--	Pre-mRNA-splicing factor 38B OS=Danio rerio OX=7955 GN=prpf38b PE=2 SV=1	U1 small nuclear ribonucleoprotein 70 kDa [Oryzias melastigma]
TRINITY_DN45135_c0_g1	--	--	Cellular Component: nucleus (GO:0005634);; Biological Process: mRNA processing (GO:0006397);; Biological Process: RNA splicing (GO:0008380);;	K19519|3e-18|dpx:DAPPUDRAFT_13889|K19519 TGFBI; transforming growth factor-beta-induced protein	[WV]	--	Fasciclin domain	Serine/arginine repetitive matrix protein 1 OS=Gallus gallus OX=9031 GN=SRRM1 PE=2 SV=1	PREDICTED: lysine-rich arabinogalactan protein 19-like, partial [Acanthisitta chloris]
TRINITY_DN119781_c0_g1	--	--	--	--	--	--	--	--	Cylicin-2, partial [Ophiophagus hannah]
TRINITY_DN5696_c0_g2	--	--	Molecular Function: DNA-binding transcription factor activity (GO:0003700);; Cellular Component: nucleus (GO:0005634);; Biological Process: transcription, DNA-templated (GO:0006351);; Biological Process: nervous system development (GO:0007399);; Biological Process: cell differentiation (GO:0030154);; Molecular Function: sequence-specific DNA binding (GO:0043565);;	K23581|5e-43|dpx:DAPPUDRAFT_199562|K23581 SOX4; transcription factor SOX4 (SOX group C)	[K]	Transcription	HMG (high mobility group) box;; HMG-box domain	Transcription factor Sox-11 OS=Xenopus tropicalis OX=8364 GN=sox11 PE=2 SV=1	transcription factor SOX-4 [Boleophthalmus pectinirostris]
TRINITY_DN20402_c0_g2	--	--	--	K23214|4e-06|dpx:DAPPUDRAFT_101871|K23214 AUTS2; autism susceptibility gene 2 protein	--	--	--	--	--
TRINITY_DN78460_c0_g1	[H]	Coenzyme transport and metabolism	Molecular Function: uroporphyrinogen decarboxylase activity (GO:0004853);; Cellular Component: cytosol (GO:0005829);; Biological Process: porphyrin-containing compound metabolic process (GO:0006778);; Biological Process: protoporphyrinogen IX biosynthetic process (GO:0006782);; Biological Process: heme biosynthetic process (GO:0006783);;	K01599|1e-15|dpx:DAPPUDRAFT_299574|K01599 hemE; uroporphyrinogen decarboxylase [EC:4.1.1.37]	[H]	Coenzyme transport and metabolism	Uroporphyrinogen decarboxylase (URO-D)	Uroporphyrinogen decarboxylase OS=Danio rerio OX=7955 GN=urod PE=2 SV=1	PREDICTED: uroporphyrinogen decarboxylase [Cyprinus carpio]
TRINITY_DN8435_c0_g1	[TDBLU]	--	Molecular Function: DNA binding (GO:0003677);; Molecular Function: protein serine/threonine kinase activity (GO:0004674);; Molecular Function: ATP binding (GO:0005524);; Biological Process: DNA repair (GO:0006281);; Cellular Component: PML body (GO:0016605);; Biological Process: peptidyl-serine phosphorylation (GO:0018105);; Molecular Function: protein heterodimerization activity (GO:0046982);;	K06640|0.0|dpx:DAPPUDRAFT_321001|K06640 ATR; serine/threonine-protein kinase ATR [EC:2.7.11.1]	[TBLD]	--	UME (NUC010) domain;; Phosphatidylinositol 3- and 4-kinase;; FAT domain;; FATC domain	Serine/threonine-protein kinase atr OS=Xenopus laevis OX=8355 GN=atr PE=1 SV=2	PREDICTED: serine/threonine-protein kinase ATR-like, partial [Apaloderma vittatum]
TRINITY_DN18509_c0_g1	--	--	--	--	--	--	--	--	PREDICTED: integumentary mucin C.1-like, partial [Notothenia coriiceps]
TRINITY_DN3529_c0_g1	--	--	Cellular Component: mitochondrial inner membrane (GO:0005743);; Cellular Component: mitochondrial respiratory chain complex II, succinate dehydrogenase complex (ubiquinone) (GO:0005749);; Biological Process: tricarboxylic acid cycle (GO:0006099);; Biological Process: mitochondrial electron transport, succinate to ubiquinone (GO:0006121);; Cellular Component: integral component of membrane (GO:001…	K00237|5e-35|dpx:DAPPUDRAFT_306337|K00237 SDHD; succinate dehydrogenase (ubiquinone) membrane anchor subunit	[CU]	--	CybS, succinate dehydrogenase cytochrome B small subunit	Succinate dehydrogenase [ubiquinone] cytochrome b small subunit, mitochondrial OS=Xenopus tropicalis OX=8364 GN=sdhd PE=2 SV=1	succinate dehydrogenase [ubiquinone] cytochrome b small subunit, mitochondrial [Numida meleagris]
TRINITY_DN100767_c0_g1	--	--	--	--	--	--	--	--	unnamed protein product [Oncorhynchus mykiss]
TRINITY_DN46483_c0_g1	--	--	--	--	--	--	Single domain von Willebrand factor type C	--	unnamed protein product, partial [Oncorhynchus mykiss]
TRINITY_DN53506_c1_g1	--	--	Molecular Function: actin binding (GO:0003779);; Cellular Component: cell (GO:0005623);; Cellular Component: cytoskeleton (GO:0005856);; Biological Process: muscle contraction (GO:0006936);; Cellular Component: myofibril (GO:0030016);; Molecular Function: S100 protein binding (GO:0044548);; Molecular Function: myosin II binding (GO:0045159);; Biological Process: negative regulation of calcium-dep…	K18626|4e-12|dpx:DAPPUDRAFT_105663|K18626 TCHH; trichohyalin	--	--	--	Caldesmon OS=Gallus gallus OX=9031 GN=CALD1 PE=1 SV=2	axoneme-associated protein mst101(2)-like, partial [Oncorhynchus tshawytscha]
TRINITY_DN1102_c12_g1	--	--	Molecular Function: nucleotide binding (GO:0000166);; Cellular Component: commitment complex (GO:0000243);; Biological Process: mRNA splicing, via spliceosome (GO:0000398);; Molecular Function: RNA binding (GO:0003723);; Molecular Function: mRNA binding (GO:0003729);; Cellular Component: spliceosomal complex (GO:0005681);; Cellular Component: U1 snRNP (GO:0005685);; Cellular Component: nuclear sp…	K18626|6e-08|dpx:DAPPUDRAFT_105663|K18626 TCHH; trichohyalin	[TV]	--	--	U1 small nuclear ribonucleoprotein 70 kDa OS=Xenopus tropicalis OX=8364 GN=snrnp70 PE=2 SV=1	RNA-binding protein 25, partial [Ophiophagus hannah]
TRINITY_DN32179_c0_g1	--	--	--	--	--	--	--	--	hypothetical protein llap_1722 [Limosa lapponica baueri]
TRINITY_DN44992_c0_g1	--	--	--	--	--	--	--	--	hypothetical protein CIB84_013535 [Bambusicola thoracicus]
TRINITY_DN2314_c4_g1	--	--	Molecular Function: calcium-dependent cysteine-type endopeptidase activity (GO:0004198);; Molecular Function: calcium ion binding (GO:0005509);; Cellular Component: cytoplasm (GO:0005737);; Cellular Component: plasma membrane (GO:0005886);; Biological Process: proteolysis (GO:0006508);;	--|0.0|dpx:DAPPUDRAFT_313447|hypothetical protein	[OT]	--	Calpain family cysteine protease;; Calpain large subunit, domain III	Calpain-1 catalytic subunit OS=Gallus gallus OX=9031 PE=1 SV=2	LOW QUALITY PROTEIN: calpain-9-like [Rhincodon typus]
TRINITY_DN4469_c0_g2	--	--	Biological Process: cytoplasmic translational initiation (GO:0002183);; Molecular Function: translation initiation factor activity (GO:0003743);; Cellular Component: eukaryotic translation initiation factor 3 complex (GO:0005852);;	K15030|1e-128|dpx:DAPPUDRAFT_303014|K15030 EIF3M; translation initiation factor 3 subunit M	[R]	General function prediction only	eIF3 subunit M, C-terminal helix;; PCI domain	Eukaryotic translation initiation factor 3 subunit M OS=Gallus gallus OX=9031 GN=EIF3M PE=2 SV=1	PREDICTED: eukaryotic translation initiation factor 3 subunit M [Takifugu rubripes]
TRINITY_DN2766_c3_g1	--	--	--	--	--	--	Myb/SANT-like DNA-binding domain	--	--
TRINITY_DN2981_c2_g2	--	--	--	--	--	--	--	--	unnamed protein product, partial [Oncorhynchus mykiss]
TRINITY_DN19689_c0_g1	[YU]	--	Cellular Component: nucleus (GO:0005634);; Cellular Component: cytoplasm (GO:0005737);; Biological Process: intracellular protein transport (GO:0006886);;	K14290|0.0|dpx:DAPPUDRAFT_327633|K14290 XPO1; exportin-1	[YU]	--	CRM1 C terminal;; Exportin 1-like protein;; CRM1 / Exportin repeat 2;; CRM1 / Exportin repeat 3;; Chromosome region maintenance or exportin repeat;; Importin-beta N-terminal domain;; CRM1 C terminal	Exportin-6-A OS=Xenopus laevis OX=8355 GN=xpo6-a PE=1 SV=1	PREDICTED: exportin-1-like [Scleropages formosus]
TRINITY_DN23400_c0_g1	--	--	--	--	[R]	General function prediction only	--	--	RNA-directed DNA polymerase from mobile element jockey, partial [Apaloderma vittatum]
TRINITY_DN21142_c1_g2	--	--	Cellular Component: extracellular region (GO:0005576);;	--|2e-12|dpx:DAPPUDRAFT_241415|hypothetical protein	--	--	--	Integumentary mucin C.1 (Fragment) OS=Xenopus laevis OX=8355 PE=2 SV=1	Poly(rC)-binding protein 3 [Larimichthys crocea]
TRINITY_DN67840_c0_g1	--	--	--	K16727|6e-06|dpx:DAPPUDRAFT_326254|K16727 ARHGEF10; Rho guanine nucleotide exchange factor 10	--	--	--	--	--
TRINITY_DN1201_c0_g1	--	--	Biological Process: negative regulation of transcription by RNA polymerase II (GO:0000122);; Cellular Component: chromosome, centromeric region (GO:0000775);; Cellular Component: chromatin (GO:0000785);; Cellular Component: nucleus (GO:0005634);; Biological Process: chromatin assembly or disassembly (GO:0006333);; Biological Process: chromatin remodeling (GO:0006338);; Biological Process: transcr…	--|1e-08|dpx:DAPPUDRAFT_9024|hypothetical protein	[B]	Chromatin structure and dynamics	Chromo (CHRromatin Organisation MOdifier) domain;; Chromo (CHRromatin Organisation MOdifier) domain	Histone-lysine N-methyltransferase SUV39H2 OS=Gallus gallus OX=9031 GN=SUV39H2 PE=2 SV=1	PREDICTED: chromobox protein homolog 5-like isoform X1 [Apteryx australis mantelli]
TRINITY_DN115621_c0_g1	--	--	Molecular Function: calcium ion binding (GO:0005509);; Biological Process: endocytosis (GO:0006897);; Cellular Component: integral component of membrane (GO:0016021);; Biological Process: ventral spinal cord development (GO:0021517);;	--|7e-18|dpx:DAPPUDRAFT_61405|hypothetical protein	[T]	Signal transduction mechanisms	Low-density lipoprotein receptor domain class A	Low-density lipoprotein receptor-related protein 8 OS=Gallus gallus OX=9031 GN=LRP8 PE=1 SV=1	PREDICTED: low-density lipoprotein receptor-related protein 2 isoform X4 [Poecilia latipinna]
TRINITY_DN21385_c0_g1	--	--	Cellular Component: nucleus (GO:0005634);; Cellular Component: actin filament (GO:0005884);; Biological Process: multicellular organism development (GO:0007275);; Biological Process: actin nucleation (GO:0045010);;	--	[K]	Transcription	--	Formin OS=Gallus gallus OX=9031 GN=LD PE=2 SV=1	Histone-lysine N-methyltransferase, H3 lysine-79 specific, partial [Ophiophagus hannah]
TRINITY_DN4688_c0_g2	--	--	Cellular Component: extracellular region (GO:0005576);;	--|1e-06|dpx:DAPPUDRAFT_94321|hypothetical protein	[W]	Extracellular structures	--	Skin secretory protein xP2 OS=Xenopus laevis OX=8355 GN=p2 PE=2 SV=2	basic proline-rich protein-like [Oncorhynchus kisutch]
TRINITY_DN20518_c0_g1	--	--	--	--	--	--	--	--	unnamed protein product [Oncorhynchus mykiss]
TRINITY_DN28180_c0_g1	--	--	--	--	--	--	--	--	unnamed protein product [Oncorhynchus mykiss]
TRINITY_DN8939_c1_g1	--	--	--	--	--	--	--	--	Serine/arginine repetitive matrix protein 1 [Ophiophagus hannah]
TRINITY_DN19853_c0_g1	--	--	Molecular Function: guanyl-nucleotide exchange factor activity (GO:0005085);; Biological Process: protein secretion (GO:0009306);; Cellular Component: endomembrane system (GO:0012505);; Biological Process: vesicle-mediated transport (GO:0016192);;	--|1e-06|dpx:DAPPUDRAFT_303188|hypothetical protein	[S]	Function unknown	First Longin domain of FUZ, MON1 and HPS1;; Second Longin domain of FUZ, MON1 and HPS1;; Second Longin domain of FUZ, MON1 and HPS1;; Third Longin domain of FUZ, MON1 and HPS1	Vacuolar fusion protein MON1 homolog A OS=Gallus gallus OX=9031 GN=MON1A PE=2 SV=1	PREDICTED: vacuolar fusion protein MON1 homolog A [Callorhinchus milii]
TRINITY_DN29465_c0_g1	--	--	--	--	--	--	--	--	unnamed protein product [Oncorhynchus mykiss]
TRINITY_DN7627_c0_g1	--	--	Molecular Function: nucleotide binding (GO:0000166);; Cellular Component: commitment complex (GO:0000243);; Biological Process: mRNA splicing, via spliceosome (GO:0000398);; Molecular Function: RNA binding (GO:0003723);; Molecular Function: mRNA binding (GO:0003729);; Cellular Component: spliceosomal complex (GO:0005681);; Cellular Component: U1 snRNP (GO:0005685);; Cellular Component: nuclear sp…	K10624|2e-06|dpx:DAPPUDRAFT_309825|K10624 RBBP6; E3 ubiquitin-protein ligase RBBP6 [EC:2.3.2.27]	--	--	--	U1 small nuclear ribonucleoprotein 70 kDa OS=Xenopus tropicalis OX=8364 GN=snrnp70 PE=2 SV=1	hypothetical protein M959_06813, partial [Chaetura pelagica]
TRINITY_DN13946_c0_g1	--	--	Molecular Function: actin binding (GO:0003779);; Cellular Component: cell (GO:0005623);; Cellular Component: cytoskeleton (GO:0005856);; Biological Process: muscle contraction (GO:0006936);; Cellular Component: myofibril (GO:0030016);; Molecular Function: S100 protein binding (GO:0044548);; Molecular Function: myosin II binding (GO:0045159);; Biological Process: negative regulation of calcium-dep…	K18626|3e-33|dpx:DAPPUDRAFT_105663|K18626 TCHH; trichohyalin	[TV]	--	--	Caldesmon OS=Gallus gallus OX=9031 GN=CALD1 PE=1 SV=2	hypothetical protein UY3_00024 [Chelonia mydas]
TRINITY_DN13135_c0_g1	--	--	--	--|8e-09|dpx:DAPPUDRAFT_19602|hypothetical protein	[R]	General function prediction only	Reverse transcriptase (RNA-dependent DNA polymerase)	--	PREDICTED: RNA-directed DNA polymerase from mobile element jockey-like, partial [Picoides pubescens]
TRINITY_DN27139_c0_g2	[P]	Inorganic ion transport and metabolism	Cellular Component: nucleus (GO:0005634);; Biological Process: transcription, DNA-templated (GO:0006351);; Biological Process: regulation of transcription, DNA-templated (GO:0006355);; Molecular Function: zinc ion binding (GO:0008270);; Molecular Function: oxidoreductase activity, acting on paired donors, with incorporation or reduction of molecular oxygen, 2-oxoglutarate as one donor, and incorp…	--|2e-09|dpx:DAPPUDRAFT_107910|hypothetical protein	[O]	Posttranslational modification, protein turnover, chaperones	--	Lysine-specific demethylase 7A OS=Danio rerio OX=7955 GN=kdm7a PE=2 SV=2	unnamed protein product, partial [Tetraodon nigroviridis]
TRINITY_DN9210_c0_g1	--	--	--	--	--	--	--	--	unnamed protein product, partial [Oncorhynchus mykiss]
TRINITY_DN131_c4_g1	--	--	Cellular Component: extracellular matrix (GO:0005578);; Cellular Component: collagen trimer (GO:0005581);;	K19720|7e-10|dpx:DAPPUDRAFT_337357|K19720 COL3A; collagen, type III, alpha	--	--	--	Collagen alpha-2(IX) chain OS=Gallus gallus OX=9031 GN=COL9A2 PE=1 SV=3	PREDICTED: uncharacterized protein DDB_G0271670-like, partial [Mesitornis unicolor]
TRINITY_DN125592_c0_g1	[CI]	--	Cellular Component: mitochondrion (GO:0005739);; Cellular Component: endoplasmic reticulum membrane (GO:0005789);; Cellular Component: cytosol (GO:0005829);; Cellular Component: integral component of membrane (GO:0016021);; Molecular Function: heme binding (GO:0020037);; Cellular Component: organelle membrane (GO:0031090);; Molecular Function: metal ion binding (GO:0046872);; Biological Process: …	K23490|1e-09|dpx:DAPPUDRAFT_222354|K23490 CYB5; cytochrome b5	[C]	Energy production and conversion	Cytochrome b5-like Heme/Steroid binding domain	Cytochrome b5 OS=Gallus gallus OX=9031 GN=CYB5A PE=1 SV=4	PREDICTED: cytochrome b5 [Lepisosteus oculatus]
TRINITY_DN35211_c0_g1	--	--	Molecular Function: ferric-chelate reductase activity (GO:0000293);; Cellular Component: lysosomal membrane (GO:0005765);; Biological Process: response to iron ion (GO:0010039);; Cellular Component: integral component of membrane (GO:0016021);; Molecular Function: oxidoreductase activity (GO:0016491);; Cellular Component: brush border membrane (GO:0031526);; Molecular Function: metal ion binding …	K08371|2e-22|dpx:DAPPUDRAFT_301866|K08371 CYB561D2; cytochrome b-561 domain containing protein 2	--	--	Eukaryotic cytochrome b561	Cytochrome b reductase 1 OS=Danio rerio OX=7955 GN=cybrd1 PE=2 SV=1	PREDICTED: cytochrome b561 domain-containing protein 2 [Cyprinus carpio]
TRINITY_DN1130_c2_g1	--	--	Cellular Component: nucleus (GO:0005634);; Biological Process: mRNA processing (GO:0006397);; Biological Process: RNA splicing (GO:0008380);;	K11653|1e-07|dpx:DAPPUDRAFT_327651|K11653 ARID1; AT-rich interactive domain-containing protein 1	--	--	--	Serine/arginine repetitive matrix protein 1 OS=Gallus gallus OX=9031 GN=SRRM1 PE=2 SV=1	basic proline-rich protein-like [Oncorhynchus kisutch]
TRINITY_DN102022_c0_g1	[S]	Function unknown	--	--	--	--	YceI-like domain	--	uncharacterized protein LOC112244521, partial [Oncorhynchus tshawytscha]
TRINITY_DN3463_c4_g1	--	--	Molecular Function: extracellular matrix structural constituent (GO:0005201);; Cellular Component: extracellular matrix (GO:0005578);; Cellular Component: collagen trimer (GO:0005581);; Molecular Function: metal ion binding (GO:0046872);;	K09666|1e-12|dpx:DAPPUDRAFT_97601|K09666 POMGNT1; beta-1,2-N-acetylglucosaminyltransferase [EC:2.4.1.-]	--	--	GNT-I family	Collagen alpha-1(I) chain OS=Cynops pyrrhogaster OX=8330 GN=COL1A1 PE=2 SV=1	PREDICTED: protein O-linked-mannose beta-1,2-N-acetylglucosaminyltransferase 1 [Pygocentrus nattereri]
TRINITY_DN1345_c5_g1	[T]	Signal transduction mechanisms	Biological Process: DNA damage checkpoint (GO:0000077);; Biological Process: activation of MAPK activity (GO:0000187);; Molecular Function: protein tyrosine phosphatase activity (GO:0004725);; Molecular Function: non-membrane spanning protein tyrosine phosphatase activity (GO:0004726);; Cellular Component: nucleus (GO:0005634);; Cellular Component: cytoplasm (GO:0005737);; Biological Process: tri…	K00710|0.0|dpx:DAPPUDRAFT_306553|K00710 GALNT; polypeptide N-acetylgalactosaminyltransferase [EC:2.4.1.41]	[T]	Signal transduction mechanisms	Protein-tyrosine phosphatase;; SH2 domain;; Glycosyl transferase family 2;; Ricin-type beta-trefoil lectin domain;; N-terminal domain of galactosyltransferase	Tyrosine-protein phosphatase non-receptor type 11 OS=Gallus gallus OX=9031 GN=PTPN11 PE=2 SV=1	tyrosine-protein phosphatase non-receptor type 11 [Oryzias melastigma]
TRINITY_DN22986_c0_g1	[D]	Cell cycle control, cell division, chromosome partitioning	Molecular Function: p53 binding (GO:0002039);; Molecular Function: chromatin binding (GO:0003682);; Cellular Component: nucleus (GO:0005634);; Cellular Component: chromosome (GO:0005694);; Biological Process: transcription, DNA-templated (GO:0006351);; Biological Process: covalent chromatin modification (GO:0016569);; Biological Process: positive regulation of transcription elongation from RNA po…	--|1e-08|dpx:DAPPUDRAFT_241415|hypothetical protein	--	--	--	Bromodomain-containing protein 4A OS=Xenopus laevis OX=8355 GN=brd4-a PE=2 SV=1	unnamed protein product, partial [Tetraodon nigroviridis]
TRINITY_DN11758_c0_g2	--	--	--	--	--	--	--	--	protein FAM3C-like isoform X2 [Paramormyrops kingsleyae]
TRINITY_DN1094_c33_g1	[P]	Inorganic ion transport and metabolism	Cellular Component: nucleus (GO:0005634);; Biological Process: transcription, DNA-templated (GO:0006351);; Biological Process: regulation of transcription, DNA-templated (GO:0006355);; Molecular Function: zinc ion binding (GO:0008270);; Molecular Function: oxidoreductase activity, acting on paired donors, with incorporation or reduction of molecular oxygen, 2-oxoglutarate as one donor, and incorp…	--|8e-07|dpx:DAPPUDRAFT_238974|hypothetical protein	--	--	--	Lysine-specific demethylase 7B OS=Danio rerio OX=7955 GN=jhdm1db PE=2 SV=1	trissin receptor-like [Astyanax mexicanus]
TRINITY_DN75708_c0_g1	[R]	General function prediction only	--	K22747|2e-16|dpx:DAPPUDRAFT_46525|K22747 AIFM3; apoptosis-inducing factor 3	[R]	General function prediction only	Pyridine nucleotide-disulphide oxidoreductase;; Pyridine nucleotide-disulphide oxidoreductase, dimerisation domain;; Pyridine nucleotide-disulphide oxidoreductase;; Pyridine nucleotide-disulphide oxidoreductase	--	uncharacterized protein LOC112244068, partial [Oncorhynchus tshawytscha]
TRINITY_DN559_c3_g1	[BK]	--	Molecular Function: DNA binding (GO:0003677);; Molecular Function: chromatin binding (GO:0003682);; Cellular Component: nucleus (GO:0005634);; Biological Process: transcription, DNA-templated (GO:0006351);; Biological Process: regulation of transcription, DNA-templated (GO:0006355);; Biological Process: covalent chromatin modification (GO:0016569);;	K11757|0.0|dpx:DAPPUDRAFT_304382|K11757 PBRM1; protein polybromo-1	[BK]	--	Bromodomain;; BAH domain;; HMG (high mobility group) box;; HMG-box domain	Protein polybromo-1 OS=Gallus gallus OX=9031 GN=PBRM1 PE=1 SV=1	PREDICTED: protein polybromo-1 isoform X2 [Clupea harengus]
TRINITY_DN14983_c0_g1	[N]	Cell motility	Molecular Function: DNA binding (GO:0003677);; Molecular Function: DNA-binding transcription factor activity (GO:0003700);; Cellular Component: nucleus (GO:0005634);; Biological Process: transcription, DNA-templated (GO:0006351);;	--|6e-08|dpx:DAPPUDRAFT_343482|hypothetical protein	--	--	--	Transcriptional regulator Myc OS=Carassius auratus OX=7957 GN=myc PE=3 SV=1	PREDICTED: uncharacterized protein LOC106585975 [Salmo salar]
TRINITY_DN43752_c0_g1	--	--	--	--	[R]	General function prediction only	--	--	PREDICTED: LOW QUALITY PROTEIN: RNA-directed DNA polymerase from mobile element jockey-like, partial [Manacus vitellinus]
TRINITY_DN29188_c0_g1	--	--	--	--	--	--	--	--	Retrotransposon-like protein 1, partial [Ophiophagus hannah]
TRINITY_DN49732_c0_g4	--	--	--	--	--	--	--	--	PREDICTED: myosin-IIIa-like [Sinocyclocheilus rhinocerous]
TRINITY_DN16492_c0_g1	--	--	--	--|4e-06|dpx:DAPPUDRAFT_302392|hypothetical protein	--	--	--	--	PREDICTED: zonadhesin-like [Cynoglossus semilaevis]
TRINITY_DN1132_c7_g1	--	--	Biological Process: ossification (GO:0001503);; Molecular Function: guanylate cyclase activity (GO:0004383);; Molecular Function: protein kinase activity (GO:0004672);; Molecular Function: ATP binding (GO:0005524);; Molecular Function: GTP binding (GO:0005525);; Cellular Component: intracellular (GO:0005622);; Cellular Component: plasma membrane (GO:0005886);; Cellular Component: integral compone…	K01769|1e-154|dpx:DAPPUDRAFT_39825|K01769 E4.6.1.2; guanylate cyclase, other [EC:4.6.1.2]	[T]	Signal transduction mechanisms	Receptor family ligand binding region;; Protein tyrosine and serine/threonine kinase;; Protein kinase domain	Atrial natriuretic peptide receptor 2 OS=Anguilla japonica OX=7937 GN=npr2 PE=2 SV=1	PREDICTED: atrial natriuretic peptide receptor 1-like [Lepisosteus oculatus]
TRINITY_DN23597_c0_g2	--	--	--	--	--	--	--	--	LOW QUALITY PROTEIN: DNA ligase 1-like, partial [Oncorhynchus tshawytscha]
TRINITY_DN1489_c6_g1	[O]	Posttranslational modification, protein turnover, chaperones	Cellular Component: extracellular region (GO:0005576);;	K10582|9e-47|dpx:DAPPUDRAFT_215319|K10582 UBE2Q; ubiquitin-conjugating enzyme E2 Q [EC:2.3.2.23]	[O]	Posttranslational modification, protein turnover, chaperones	Ubiquitin-conjugating enzyme	Integumentary mucin C.1 (Fragment) OS=Xenopus laevis OX=8355 PE=2 SV=1	PREDICTED: ubiquitin-conjugating enzyme E2Q-like protein 1 [Anolis carolinensis]
TRINITY_DN2461_c0_g1	--	--	Molecular Function: zinc ion binding (GO:0008270);; Molecular Function: oxidoreductase activity (GO:0016491);; Cellular Component: cell junction (GO:0030054);; Cellular Component: synaptic vesicle membrane (GO:0030672);;	K13948|4e-85|dpx:DAPPUDRAFT_308833|K13948 PTGR1; prostaglandin reductase 1 [EC:1.3.1.74 1.3.1.48]	[R]	General function prediction only	Zinc-binding dehydrogenase;; Zinc-binding dehydrogenase;; N-terminal domain of oxidoreductase	Synaptic vesicle membrane protein VAT-1 OS=Tetronarce californica OX=7787 PE=1 SV=1	prostaglandin reductase 1, gene 2 [Xenopus tropicalis]
TRINITY_DN64607_c0_g1	[O]	Posttranslational modification, protein turnover, chaperones	Molecular Function: ATP binding (GO:0005524);;	K03283|1e-104|dpx:DAPPUDRAFT_302856|K03283 HSPA1s; heat shock 70kDa protein 1/2/6/8	[O]	Posttranslational modification, protein turnover, chaperones	Hsp70 protein	Heat shock 70 kDa protein 1 OS=Oryzias latipes OX=8090 PE=3 SV=1	heat shock protein 70, partial [Salvelinus alpinus]
TRINITY_DN3263_c0_g2	--	--	Molecular Function: DNA binding (GO:0003677);; Cellular Component: nucleus (GO:0005634);; Biological Process: transcription, DNA-templated (GO:0006351);; Biological Process: nervous system development (GO:0007399);; Biological Process: positive regulation of DNA-binding transcription factor activity (GO:0051091);;	K09100|5e-11|dpx:DAPPUDRAFT_311851|K09100 SIM; single-minded	[O]	Posttranslational modification, protein turnover, chaperones	--	Transcription factor Sox-1 OS=Xenopus tropicalis OX=8364 GN=sox1 PE=2 SV=1	unnamed protein product, partial [Tetraodon nigroviridis]
TRINITY_DN35862_c1_g1	[S]	Function unknown	--	--|2e-37|dpx:DAPPUDRAFT_13929|hypothetical protein	[Z]	Cytoskeleton	Sarcoglycan complex subunit protein	Genetic suppressor element 1 OS=Danio rerio OX=7955 GN=gse1 PE=4 SV=1	delta-sarcoglycan-like [Oncorhynchus kisutch]
TRINITY_DN11854_c0_g1	--	--	Cellular Component: spliceosomal complex (GO:0005681);; Cellular Component: cytoplasm (GO:0005737);; Biological Process: rRNA processing (GO:0006364);; Biological Process: mRNA cis splicing, via spliceosome (GO:0045292);;	--|1e-25|dpx:DAPPUDRAFT_306237|hypothetical protein	--	--	--	WW domain-binding protein 11 OS=Danio rerio OX=7955 GN=wbp11 PE=1 SV=1	basic proline-rich protein-like, partial [Oncorhynchus tshawytscha]
TRINITY_DN1177_c0_g1	--	--	Molecular Function: lipid transporter activity (GO:0005319);; Molecular Function: nutrient reservoir activity (GO:0045735);;	--|3e-57|dpx:DAPPUDRAFT_5678|hypothetical protein	[S]	Function unknown	DRG Family Regulatory Proteins, Tma46;; RWD domain	Vitellogenin-1 OS=Fundulus heteroclitus OX=8078 GN=vtg1 PE=1 SV=2	PREDICTED: RWD domain-containing protein 1 [Nothobranchius furzeri]
TRINITY_DN16506_c0_g1	--	--	Molecular Function: nucleotide binding (GO:0000166);; Cellular Component: commitment complex (GO:0000243);; Biological Process: mRNA splicing, via spliceosome (GO:0000398);; Molecular Function: RNA binding (GO:0003723);; Molecular Function: mRNA binding (GO:0003729);; Cellular Component: spliceosomal complex (GO:0005681);; Cellular Component: U1 snRNP (GO:0005685);; Cellular Component: nuclear sp…	K18626|1e-10|dpx:DAPPUDRAFT_105663|K18626 TCHH; trichohyalin	[TV]	--	--	U1 small nuclear ribonucleoprotein 70 kDa OS=Xenopus tropicalis OX=8364 GN=snrnp70 PE=2 SV=1	Axoneme-associated protein, partial [Ophiophagus hannah]
TRINITY_DN10894_c1_g1	--	--	--	--	--	--	--	--	hypothetical protein N332_03138, partial [Mesitornis unicolor]
TRINITY_DN51399_c0_g1	--	--	--	--|1e-06|dpx:DAPPUDRAFT_304847|hypothetical protein	[B]	Chromatin structure and dynamics	--	Uncharacterized protein KIAA1211 homolog OS=Danio rerio OX=7955 GN=si:dkeyp-117h8.2 PE=4 SV=3	hypothetical protein XELAEV_18014037mg [Xenopus laevis]
TRINITY_DN33621_c0_g1	--	--	--	--|5e-08|dpx:DAPPUDRAFT_251242|hypothetical protein	[R]	General function prediction only	Reverse transcriptase (RNA-dependent DNA polymerase)	--	uncharacterized protein LOC112138628 [Oryzias melastigma]
TRINITY_DN379_c0_g2	--	--	Cellular Component: condensed chromosome (GO:0000793);; Molecular Function: p53 binding (GO:0002039);; Biological Process: thrombocyte differentiation (GO:0002574);; Molecular Function: chromatin binding (GO:0003682);; Cellular Component: nucleus (GO:0005634);; Biological Process: transcription, DNA-templated (GO:0006351);; Biological Process: covalent chromatin modification (GO:0016569);; Biolog…	K08835|6e-34|dpx:DAPPUDRAFT_197940|K08835 OXSR1; serine/threonine-protein kinase OSR1/STK39 [EC:2.7.11.1]	[T]	Signal transduction mechanisms	Oxidative-stress-responsive kinase 1 C-terminal domain	Bromodomain-containing protein 4 OS=Danio rerio OX=7955 GN=brd4 PE=1 SV=1	PREDICTED: serine/threonine-protein kinase OSR1-like, partial [Notothenia coriiceps]
TRINITY_DN307_c0_g1	--	--	Molecular Function: Rho guanyl-nucleotide exchange factor activity (GO:0005089);; Molecular Function: GTPase activator activity (GO:0005096);; Cellular Component: intracellular (GO:0005622);; Cellular Component: membrane (GO:0016020);; Biological Process: regulation of Rho protein signal transduction (GO:0035023);; Biological Process: intracellular signal transduction (GO:0035556);; Biological Pr…	K20629|1e-140|dpx:DAPPUDRAFT_42714|K20629 ABR; active breakpoint cluster region-related protein	[T]	Signal transduction mechanisms	RhoGEF domain;; Bcr-Abl oncoprotein oligomerisation domain;; RhoGAP domain	Active breakpoint cluster region-related protein OS=Xenopus tropicalis OX=8364 GN=abr PE=2 SV=1	PREDICTED: LOW QUALITY PROTEIN: breakpoint cluster region protein-like, partial [Python bivittatus]
TRINITY_DN6471_c0_g2	--	--	Cellular Component: nucleus (GO:0005634);; Biological Process: DNA repair (GO:0006281);; Biological Process: transcription, DNA-templated (GO:0006351);; Biological Process: regulation of transcription, DNA-templated (GO:0006355);;	--|4e-56|dpx:DAPPUDRAFT_117311|hypothetical protein	[WV]	--	--	PAX-interacting protein 1 OS=Xenopus laevis OX=8355 GN=paxip1 PE=1 SV=1	PREDICTED: mucin-2-like isoform X3 [Lates calcarifer]
TRINITY_DN61638_c0_g1	[J]	Translation, ribosomal structure and biogenesis	Biological Process: cytoplasmic translation (GO:0002181);; Molecular Function: structural constituent of ribosome (GO:0003735);; Cellular Component: focal adhesion (GO:0005925);; Biological Process: translational elongation (GO:0006414);; Cellular Component: cytosolic large ribosomal subunit (GO:0022625);; Molecular Function: protein kinase activator activity (GO:0030295);; Biological Process: po…	K02942|7e-20|dpx:DAPPUDRAFT_300690|K02942 RP-LP1; large subunit ribosomal protein LP1	[J]	Translation, ribosomal structure and biogenesis	60s Acidic ribosomal protein	60S acidic ribosomal protein P1 OS=Gallus gallus OX=9031 GN=RPLP1 PE=3 SV=1	60S acidic ribosomal protein P1 [Xenopus tropicalis]
TRINITY_DN105419_c0_g1	--	--	--	--	--	--	--	--	pituitary tumor-transforming gene 1 protein-interacting protein precursor [Esox lucius]
TRINITY_DN43821_c0_g1	--	--	Molecular Function: metalloendopeptidase activity (GO:0004222);; Molecular Function: calcium ion binding (GO:0005509);; Cellular Component: extracellular region (GO:0005576);; Biological Process: multicellular organism development (GO:0007275);; Molecular Function: zinc ion binding (GO:0008270);; Biological Process: cell differentiation (GO:0030154);;	--	--	--	CUB domain	Tolloid-like protein 2 OS=Xenopus laevis OX=8355 GN=tll2 PE=2 SV=1	--
TRINITY_DN5466_c1_g2	--	--	Molecular Function: nucleic acid binding (GO:0003676);; Biological Process: mRNA processing (GO:0006397);; Molecular Function: zinc ion binding (GO:0008270);; Biological Process: RNA splicing (GO:0008380);;	--|5e-12|dpx:DAPPUDRAFT_311160|hypothetical protein	[S]	Function unknown	Zinc knuckle	Protein SREK1IP1 OS=Danio rerio OX=7955 GN=srek1ip1 PE=2 SV=1	PREDICTED: protein SREK1IP1 [Poecilia mexicana]
TRINITY_DN4047_c0_g4	--	--	--	--	--	--	--	--	AP-1 complex subunit mu-1 [Larimichthys crocea]
TRINITY_DN74947_c0_g2	--	--	--	--	--	--	--	--	plasminogen, partial [Epinephelus bruneus]
TRINITY_DN37871_c0_g2	--	--	--	--|9e-06|dpx:DAPPUDRAFT_300377|hypothetical protein	--	--	--	--	TBC1 domain family member 10B [Paramormyrops kingsleyae]
TRINITY_DN43914_c1_g1	--	--	--	--	--	--	--	--	hypothetical protein XENTR_v900088432mg, partial [Xenopus tropicalis]
TRINITY_DN6511_c2_g1	--	--	Cellular Component: nucleus (GO:0005634);; Biological Process: regulation of transcription, DNA-templated (GO:0006355);; Biological Process: multicellular organism development (GO:0007275);; Molecular Function: sequence-specific DNA binding (GO:0043565);;	--|8e-07|dpx:DAPPUDRAFT_239164|hypothetical protein	--	--	--	T-cell leukemia homeobox protein 3 OS=Gallus gallus OX=9031 GN=TLX3 PE=2 SV=1	homeobox protein A4, partial [Plestiodon fasciatus]
TRINITY_DN2036_c15_g1	--	--	--	--	[K]	Transcription	--	--	--
TRINITY_DN4749_c0_g1	--	--	Biological Process: formation of cytoplasmic translation initiation complex (GO:0001732);; Biological Process: translation reinitiation (GO:0002188);; Molecular Function: mRNA binding (GO:0003729);; Molecular Function: translation initiation factor activity (GO:0003743);; Cellular Component: eukaryotic translation initiation factor 3 complex (GO:0005852);; Cellular Component: multi-eIF complex (G…	K10750|1e-14|dpx:DAPPUDRAFT_307549|K10750 CHAF1A; chromatin assembly factor 1 subunit A	[TV]	--	--	Eukaryotic translation initiation factor 3 subunit A OS=Danio rerio OX=7955 GN=eif3a PE=2 SV=1	hypothetical protein XELAEV_18004227mg [Xenopus laevis]
TRINITY_DN109399_c0_g1	--	--	Cellular Component: membrane (GO:0016020);;	--	[TU]	--	--	DnaJ homolog subfamily C member 5 OS=Xenopus laevis OX=8355 GN=dnajc5 PE=2 SV=1	hypothetical protein llap_12138 [Limosa lapponica baueri]
TRINITY_DN49199_c0_g1	[E]	Amino acid transport and metabolism	Cellular Component: extracellular region (GO:0005576);;	--|7e-12|dpx:DAPPUDRAFT_241415|hypothetical protein	--	--	--	Integumentary mucin C.1 (Fragment) OS=Xenopus laevis OX=8355 PE=2 SV=1	PREDICTED: LOW QUALITY PROTEIN: integumentary mucin C.1-like, partial [Esox lucius]
TRINITY_DN20292_c0_g1	--	--	Molecular Function: epidermal growth factor receptor binding (GO:0005154);; Cellular Component: extracellular matrix (GO:0005578);; Cellular Component: extracellular space (GO:0005615);; Cellular Component: plasma membrane (GO:0005886);; Biological Process: signal transduction (GO:0007165);; Biological Process: axonogenesis (GO:0007409);; Cellular Component: integral component of membrane (GO:001…	--|4e-69|dpx:DAPPUDRAFT_305325|hypothetical protein	[R]	General function prediction only	Leucine rich repeat;; Leucine Rich repeats (2 copies);; Leucine-rich repeat;; Leucine Rich Repeat;; BspA type Leucine rich repeat region (6 copies)	Leucine-rich repeat and immunoglobulin-like domain-containing nogo receptor-interacting protein 1 OS=Gallus gallus OX=9031 GN=LINGO1 PE=2 SV=1	leucine-rich repeat neuronal protein 1-like [Oryzias melastigma]
TRINITY_DN3334_c4_g2	--	--	--	--	--	--	--	--	hypothetical protein XELAEV_18002623mg, partial [Xenopus laevis]
TRINITY_DN74923_c1_g1	--	--	--	K23214|1e-11|dpx:DAPPUDRAFT_101871|K23214 AUTS2; autism susceptibility gene 2 protein	[K]	Transcription	--	Genetic suppressor element 1 OS=Danio rerio OX=7955 GN=gse1 PE=4 SV=1	hypothetical protein XELAEV_18022944mg [Xenopus laevis]
TRINITY_DN117939_c0_g1	--	--	--	--|3e-15|dpx:DAPPUDRAFT_238870|hypothetical protein	--	--	--	--	PREDICTED: LOW QUALITY PROTEIN: uncharacterized protein LOC102361187 [Latimeria chalumnae]
TRINITY_DN43158_c0_g1	--	--	--	--|4e-06|dpx:DAPPUDRAFT_120275|hypothetical protein	--	--	--	--	PREDICTED: transcriptional regulator ATRX homolog [Neolamprologus brichardi]
TRINITY_DN67889_c0_g1	--	--	--	K08840|7e-06|dpx:DAPPUDRAFT_301634|K08840 TNIK; TRAF2 and NCK interacting kinase [EC:2.7.11.1]	--	--	--	--	PREDICTED: putative uncharacterized protein DDB_G0271982, partial [Serinus canaria]
TRINITY_DN122218_c0_g1	--	--	--	--|3e-08|dpx:DAPPUDRAFT_300377|hypothetical protein	--	--	--	Uncharacterized protein KIAA1211 homolog OS=Danio rerio OX=7955 GN=si:dkeyp-117h8.2 PE=4 SV=3	LOW QUALITY PROTEIN: golgin subfamily A member 6-like protein 22, partial [Labrus bergylta]
TRINITY_DN75102_c0_g1	--	--	--	--	--	--	--	--	hypothetical protein XELAEV_18036615mg [Xenopus laevis]
TRINITY_DN35363_c0_g3	--	--	Molecular Function: nuclease activity (GO:0004518);; Cellular Component: nucleus (GO:0005634);; Cellular Component: cytoplasm (GO:0005737);; Molecular Function: metal ion binding (GO:0046872);;	--	[L]	Replication, recombination and repair	DDE superfamily endonuclease;; Plant transposon protein	Putative nuclease HARBI1 OS=Danio rerio OX=7955 GN=harbi1 PE=2 SV=1	PREDICTED: putative nuclease HARBI1 [Sinocyclocheilus anshuiensis]
TRINITY_DN37054_c0_g1	--	--	Cellular Component: plasma membrane (GO:0005886);; Biological Process: homophilic cell adhesion via plasma membrane adhesion molecules (GO:0007156);; Biological Process: synapse assembly (GO:0007416);; Biological Process: retina layer formation (GO:0010842);; Cellular Component: integral component of membrane (GO:0016021);; Cellular Component: cell junction (GO:0030054);; Molecular Function: iden…	K06768|7e-24|dpx:DAPPUDRAFT_48415|K06768 DSCAML1; Down syndrome cell adhesion molecule-like protein 1	[T]	Signal transduction mechanisms	Fibronectin type III domain;; Immunoglobulin V-set domain	Protein sidekick-2 OS=Gallus gallus OX=9031 GN=SDK2 PE=1 SV=2	PREDICTED: protein sidekick-2 isoform X10 [Esox lucius]
TRINITY_DN74456_c0_g1	--	--	--	--	--	--	--	--	hypothetical protein llap_16185 [Limosa lapponica baueri]
TRINITY_DN10137_c0_g1	--	--	--	--	--	--	--	--	unnamed protein product [Oncorhynchus mykiss]
TRINITY_DN133842_c0_g1	--	--	Biological Process: actin cytoskeleton organization (GO:0030036);;	--|3e-07|dpx:DAPPUDRAFT_108083|hypothetical protein	--	--	--	Inverted formin-2 OS=Xenopus laevis OX=8355 GN=inf2 PE=2 SV=1	PREDICTED: basic proline-rich protein-like, partial [Manacus vitellinus]
TRINITY_DN583_c0_g2	[L]	Replication, recombination and repair	--	--|2e-10|dpx:DAPPUDRAFT_262576|hypothetical protein	[R]	General function prediction only	RNase H-like domain found in reverse transcriptase;; RNase H-like domain found in reverse transcriptase;; Reverse transcriptase (RNA-dependent DNA polymerase);; Integrase zinc binding domain;; Integrase core domain	--	PREDICTED: uncharacterized protein LOC106098548 [Oreochromis niloticus]
TRINITY_DN9809_c0_g1	--	--	Cellular Component: mitochondrion (GO:0005739);; Biological Process: mRNA processing (GO:0006397);; Biological Process: regulation of mRNA processing (GO:0050684);;	K17711|5e-79|dpx:DAPPUDRAFT_299902|K17711 PTCD2; pentatricopeptide repeat domain-containing protein 2	--	--	--	Pentatricopeptide repeat-containing protein 2, mitochondrial OS=Xenopus laevis OX=8355 GN=ptcd2 PE=2 SV=1	PREDICTED: pentatricopeptide repeat-containing protein 2, mitochondrial [Kryptolebias marmoratus]
TRINITY_DN3879_c7_g1	--	--	--	--	--	--	--	--	unnamed protein product [Oncorhynchus mykiss]
TRINITY_DN5881_c0_g1	--	--	--	--|6e-08|dpx:DAPPUDRAFT_119111|hypothetical protein	--	--	Death domain	--	proline-rich protein 36-like, partial [Oncorhynchus tshawytscha]
TRINITY_DN42843_c0_g1	--	--	--	--	--	--	--	--	AP-2 complex subunit sigma-like [Labrus bergylta]
TRINITY_DN1792_c1_g1	[L]	Replication, recombination and repair	Biological Process: gene conversion of immunoglobulin genes (GO:0002206);; Molecular Function: damaged DNA binding (GO:0003684);; Cellular Component: nucleoplasm (GO:0005654);; Biological Process: double-strand break repair (GO:0006302);; Molecular Function: nucleotidyltransferase activity (GO:0016779);; Biological Process: translesion synthesis (GO:0019985);; Biological Process: error-prone tran…	K03510|2e-96|dpx:DAPPUDRAFT_3781|K03510 POLI; DNA polymerase iota [EC:2.7.7.7]	[L]	Replication, recombination and repair	impB/mucB/samB family;; impB/mucB/samB family C-terminal domain;; Ubiquitin binding region;; rRNA biogenesis protein RRP36	DNA repair protein REV1 OS=Gallus gallus OX=9031 GN=REV1 PE=2 SV=1	DNA polymerase iota [Astyanax mexicanus]
TRINITY_DN62044_c0_g1	[I]	Lipid transport and metabolism	--	--	--	--	Fatty acid desaturase	--	--
TRINITY_DN128885_c0_g1	--	--	Molecular Function: ubiquitin-protein transferase activity (GO:0004842);; Molecular Function: ATP binding (GO:0005524);; Biological Process: protein ubiquitination (GO:0016567);; Molecular Function: mitogen-activated protein kinase kinase kinase binding (GO:0031435);; Biological Process: pronephric nephron tubule development (GO:0039020);; Molecular Function: ubiquitin binding (GO:0043130);;	K06689|6e-73|dpx:DAPPUDRAFT_69870|K06689 UBE2D; ubiquitin-conjugating enzyme E2 D [EC:2.3.2.23]	[O]	Posttranslational modification, protein turnover, chaperones	Ubiquitin-conjugating enzyme	Ubiquitin-conjugating enzyme E2 D4 OS=Xenopus laevis OX=8355 GN=ube2d4 PE=1 SV=1	PREDICTED: ubiquitin-conjugating enzyme E2 D4-like isoform X1 [Lates calcarifer]
TRINITY_DN10411_c2_g1	--	--	--	--	--	--	--	--	hypothetical protein AS27_09071, partial [Aptenodytes forsteri]
TRINITY_DN10611_c0_g1	--	--	--	--	--	--	PDGF/VEGF domain	--	--
TRINITY_DN4018_c0_g1	[M]	Cell wall/membrane/envelope biogenesis	Cellular Component: nucleus (GO:0005634);; Biological Process: transcription, DNA-templated (GO:0006351);; Biological Process: regulation of transcription, DNA-templated (GO:0006355);; Molecular Function: zinc ion binding (GO:0008270);; Molecular Function: sequence-specific DNA binding (GO:0043565);;	K18461|3e-10|dpx:DAPPUDRAFT_308854|K18461 WASH1; WAS protein family homolog 1	[T]	Signal transduction mechanisms	--	Zinc finger homeobox protein 4 OS=Gallus gallus OX=9031 GN=ZFHX4 PE=2 SV=2	WASP homolog-associated protein with actin, membranes and microtubules-like [Oncorhynchus mykiss]
TRINITY_DN128826_c0_g1	--	--	--	K14616|4e-08|dpx:DAPPUDRAFT_221966|K14616 CUBN; cubilin	[H]	Coenzyme transport and metabolism	EGF domain	--	cubilin [Amphiprion ocellaris]
TRINITY_DN475_c0_g1	--	--	Molecular Function: peroxidase activity (GO:0004601);; Cellular Component: extracellular space (GO:0005615);; Biological Process: response to oxidative stress (GO:0006979);; Molecular Function: heme binding (GO:0020037);; Biological Process: hydrogen peroxide catabolic process (GO:0042744);; Molecular Function: metal ion binding (GO:0046872);;	K19511|1e-131|dpx:DAPPUDRAFT_42141|K19511 PXDN; peroxidase [EC:1.11.1.7]	[R]	General function prediction only	Animal haem peroxidase	Peroxidasin OS=Xenopus tropicalis OX=8364 GN=pxdn PE=2 SV=1	PREDICTED: eosinophil peroxidase-like [Poecilia latipinna]
TRINITY_DN83430_c0_g1	--	--	Molecular Function: cysteine-type endopeptidase activity (GO:0004197);; Cellular Component: extracellular space (GO:0005615);; Cellular Component: lysosome (GO:0005764);; Biological Process: programmed cell death (GO:0012501);; Biological Process: regulation of catalytic activity (GO:0050790);; Biological Process: proteolysis involved in cellular protein catabolic process (GO:0051603);;	K01275|1e-26|dpx:DAPPUDRAFT_221708|K01275 CTSC; cathepsin C [EC:3.4.14.1]	[O]	Posttranslational modification, protein turnover, chaperones	Papain family cysteine protease	Cathepsin B OS=Gallus gallus OX=9031 GN=CTSB PE=2 SV=1	PREDICTED: cathepsin Z [Larimichthys crocea]
TRINITY_DN75603_c0_g1	--	--	--	--	--	--	--	--	hypothetical protein CIB84_013535 [Bambusicola thoracicus]
TRINITY_DN4444_c4_g1	--	--	--	--	--	--	--	--	hypothetical protein llap_18797 [Limosa lapponica baueri]
TRINITY_DN56404_c0_g2	--	--	Molecular Function: DNA-binding transcription factor activity (GO:0003700);; Cellular Component: nucleus (GO:0005634);; Biological Process: transcription, DNA-templated (GO:0006351);; Molecular Function: sequence-specific DNA binding (GO:0043565);;	--	[WV]	--	--	Transcription factor MafA OS=Xenopus tropicalis OX=8364 GN=mafa PE=2 SV=1	PREDICTED: transcription factor MafB-like [Cyprinus carpio]
TRINITY_DN55948_c0_g1	--	--	Biological Process: mitochondrial fission (GO:0000266);; Cellular Component: mitochondrion (GO:0005739);; Biological Process: mitochondrion organization (GO:0007005);; Biological Process: aerobic respiration (GO:0009060);;	--|3e-24|dpx:DAPPUDRAFT_328424|hypothetical protein	--	--	--	Mitochondrial fission regulator 1 OS=Danio rerio OX=7955 GN=mtfr1 PE=2 SV=1	LOW QUALITY PROTEIN: uncharacterized protein DDB_G0271670-like, partial [Oryzias latipes]
TRINITY_DN85319_c0_g1	[M]	Cell wall/membrane/envelope biogenesis	--	--	--	--	UDP-3-O-acyl N-acetylglycosamine deacetylase	--	--
TRINITY_DN3712_c0_g1	[MI]	--	--	K00968|1e-132|dpx:DAPPUDRAFT_97573|K00968 PCYT1; choline-phosphate cytidylyltransferase [EC:2.7.7.15]	[I]	Lipid transport and metabolism	Cytidylyltransferase-like	--	choline-phosphate cytidylyltransferase B-like [Paramormyrops kingsleyae]
TRINITY_DN130006_c0_g1	[R]	General function prediction only	--	K06910|5e-22|dpx:DAPPUDRAFT_42659|K06910 PEBP1; phosphatidylethanolamine-binding protein	[R]	General function prediction only	Phosphatidylethanolamine-binding protein	--	Phosphatidylethanolamine-binding protein 1 [Salmo salar]
TRINITY_DN5767_c0_g1	[G]	Carbohydrate transport and metabolism	Molecular Function: chromatin binding (GO:0003682);; Molecular Function: DNA-directed DNA polymerase activity (GO:0003887);; Molecular Function: DNA primase activity (GO:0003896);; Cellular Component: nucleus (GO:0005634);; Cellular Component: mitochondrial matrix (GO:0005759);; Biological Process: mitochondrial DNA replication (GO:0006264);; Biological Process: response to UV (GO:0009411);; Biol…	K22761|3e-87|dpx:DAPPUDRAFT_301610|K22761 PRIMPOL; DNA-directed primase/polymerase protein [EC:2.7.7.102 2.7.7.7]	[G]	Carbohydrate transport and metabolism	Herpesviridae UL52/UL70 DNA primase;; Glucosamine-6-phosphate isomerases/6-phosphogluconolactonase	DNA-directed primase/polymerase protein OS=Danio rerio OX=7955 GN=primpol PE=2 SV=2	DNA-directed primase/polymerase protein [Boleophthalmus pectinirostris]
TRINITY_DN955_c0_g2	--	--	--	--	--	--	--	--	unnamed protein product [Oncorhynchus mykiss]
TRINITY_DN62223_c1_g1	--	--	--	--	--	--	--	--	hypothetical protein H355_007853 [Colinus virginianus]
TRINITY_DN13032_c0_g1	[J]	Translation, ribosomal structure and biogenesis	Molecular Function: structural constituent of ribosome (GO:0003735);; Cellular Component: mitochondrial small ribosomal subunit (GO:0005763);; Biological Process: mitochondrial translation (GO:0032543);;	K02992|6e-73|dpx:DAPPUDRAFT_206542|K02992 RP-S7; small subunit ribosomal protein S7	[J]	Translation, ribosomal structure and biogenesis	Ribosomal protein S7p/S5e	28S ribosomal protein S7, mitochondrial OS=Gallus gallus OX=9031 GN=MRPS7 PE=2 SV=2	hypothetical protein N338_10311, partial [Podiceps cristatus]
TRINITY_DN36213_c0_g1	--	--	--	--|9e-09|dpx:DAPPUDRAFT_117834|hypothetical protein	[TV]	--	--	Uncharacterized protein KIAA1211 homolog OS=Danio rerio OX=7955 GN=si:dkeyp-117h8.2 PE=4 SV=3	LOW QUALITY PROTEIN: DNA ligase 1-like, partial [Oncorhynchus tshawytscha]
TRINITY_DN33356_c0_g2	--	--	Cellular Component: nucleus (GO:0005634);; Biological Process: transcription, DNA-templated (GO:0006351);; Biological Process: regulation of transcription, DNA-templated (GO:0006355);; Molecular Function: zinc ion binding (GO:0008270);;	--	--	--	--	Transcription initiation factor TFIID subunit 3 OS=Xenopus laevis OX=8355 GN=taf3 PE=2 SV=1	hypothetical protein CIB84_013535 [Bambusicola thoracicus]
TRINITY_DN5046_c0_g1	--	--	--	K08840|2e-07|dpx:DAPPUDRAFT_301634|K08840 TNIK; TRAF2 and NCK interacting kinase [EC:2.7.11.1]	--	--	--	Genetic suppressor element 1 OS=Danio rerio OX=7955 GN=gse1 PE=4 SV=1	PREDICTED: genetic suppressor element 1-like isoform X3 [Pygocentrus nattereri]
TRINITY_DN27474_c0_g1	--	--	--	--	--	--	--	--	nucleolar protein 58-like, partial [Oncorhynchus tshawytscha]
TRINITY_DN2959_c0_g2	--	--	--	--	--	--	--	--	putative uncharacterized protein DDB_G0283431 [Seriola lalandi dorsalis]
TRINITY_DN122069_c0_g1	--	--	--	--	--	--	--	--	hypothetical protein N340_01132, partial [Tauraco erythrolophus]
TRINITY_DN29770_c0_g1	--	--	--	K18411|5e-18|dpx:DAPPUDRAFT_316385|K18411 MAEL; protein maelstrom	--	--	HMG-box domain;; piRNA pathway germ-plasm component;; HMG (high mobility group) box;; piRNA pathway germ-plasm component	--	--
TRINITY_DN22591_c1_g1	--	--	--	--	--	--	--	--	unnamed protein product [Oncorhynchus mykiss]
TRINITY_DN118287_c0_g2	[M]	Cell wall/membrane/envelope biogenesis	Cellular Component: nucleus (GO:0005634);; Biological Process: mRNA processing (GO:0006397);; Biological Process: RNA splicing (GO:0008380);;	--|7e-09|dpx:DAPPUDRAFT_125227|hypothetical protein	[AR]	--	--	Serine/arginine repetitive matrix protein 1 OS=Gallus gallus OX=9031 GN=SRRM1 PE=2 SV=1	PREDICTED: serine/arginine repetitive matrix protein 1 isoform X3 [Lepisosteus oculatus]
TRINITY_DN80240_c0_g1	[A]	RNA processing and modification	Molecular Function: 3'-5'-exoribonuclease activity (GO:0000175);; Biological Process: nuclear-transcribed mRNA catabolic process, deadenylation-dependent decay (GO:0000288);; Biological Process: nuclear-transcribed mRNA poly(A) tail shortening (GO:0000289);; Molecular Function: RNA binding (GO:0003723);; Molecular Function: exoribonuclease activity (GO:0004532);; Molecular Function: poly(A)-speci…	K12581|1e-52|dpx:DAPPUDRAFT_54175|K12581 CNOT7_8; CCR4-NOT transcription complex subunit 7/8	[A]	RNA processing and modification	--	CCR4-NOT transcription complex subunit 7 OS=Danio rerio OX=7955 GN=cnot7 PE=2 SV=1	CCR4-NOT transcription complex subunit 8 [Salvelinus alpinus]
TRINITY_DN54324_c0_g1	--	--	--	--|2e-09|dpx:DAPPUDRAFT_114842|hypothetical protein	[A]	RNA processing and modification	F5/8 type C domain	--	PREDICTED: LOW QUALITY PROTEIN: mucin-2 [Alligator sinensis]
TRINITY_DN559_c0_g4	--	--	--	--	--	--	--	--	PREDICTED: protein NLRC3-like [Neolamprologus brichardi]
TRINITY_DN17295_c0_g1	--	--	--	--	--	--	--	--	extensin-1-like [Astyanax mexicanus]
TRINITY_DN19508_c0_g1	--	--	--	--|1e-07|dpx:DAPPUDRAFT_100126|hypothetical protein	--	--	--	--	--
TRINITY_DN69927_c0_g1	[M]	Cell wall/membrane/envelope biogenesis	Cellular Component: extracellular region (GO:0005576);;	--|3e-11|dpx:DAPPUDRAFT_262008|hypothetical protein	[M]	Cell wall/membrane/envelope biogenesis	Sucrose synthase	Integumentary mucin C.1 (Fragment) OS=Xenopus laevis OX=8355 PE=2 SV=1	PREDICTED: mucin-2-like, partial [Calidris pugnax]
TRINITY_DN10231_c0_g1	--	--	Cellular Component: extracellular region (GO:0005576);; Biological Process: detection of gravity (GO:0009590);; Biological Process: otic placode formation (GO:0043049);;	K18626|3e-12|dpx:DAPPUDRAFT_105663|K18626 TCHH; trichohyalin	--	--	--	Protein starmaker OS=Danio rerio OX=7955 GN=stm PE=2 SV=1	PREDICTED: glutamic acid-rich protein-like [Lepidothrix coronata]
TRINITY_DN12313_c0_g1	--	--	Molecular Function: nucleotide binding (GO:0000166);; Molecular Function: mRNA binding (GO:0003729);; Cellular Component: nucleus (GO:0005634);; Cellular Component: mRNA cleavage factor complex (GO:0005849);; Biological Process: mRNA polyadenylation (GO:0006378);;	--|2e-36|dpx:DAPPUDRAFT_102792|hypothetical protein	--	--	Mucin-like	Cleavage and polyadenylation specificity factor subunit 6 OS=Xenopus laevis OX=8355 GN=cpsf6 PE=2 SV=1	basic proline-rich protein-like, partial [Astyanax mexicanus]
TRINITY_DN11170_c4_g1	--	--	Molecular Function: DNA-binding transcription factor activity (GO:0003700);; Cellular Component: nucleus (GO:0005634);; Biological Process: transcription, DNA-templated (GO:0006351);; Biological Process: regulation of transcription, DNA-templated (GO:0006355);; Biological Process: nervous system development (GO:0007399);; Molecular Function: sequence-specific DNA binding (GO:0043565);;	K19491|1e-05|dpx:DAPPUDRAFT_290549|K19491 DMRT4_5; doublesex- and mab-3-related transcription factor 4/5	[O]	Posttranslational modification, protein turnover, chaperones	--	Transcription factor MafB OS=Gallus gallus OX=9031 GN=MAFB PE=1 SV=1	homeobox protein Hox-zeta13, partial [Lethenteron camtschaticum]
TRINITY_DN15288_c0_g2	[R]	General function prediction only	--	K08840|6e-06|dpx:DAPPUDRAFT_301634|K08840 TNIK; TRAF2 and NCK interacting kinase [EC:2.7.11.1]	--	--	BAAT / Acyl-CoA thioester hydrolase C terminal;; Prolyl oligopeptidase family;; Acyl-CoA thioester hydrolase/BAAT N-terminal region	--	PREDICTED: bile acid-CoA:amino acid N-acyltransferase [Gekko japonicus]
TRINITY_DN2366_c2_g1	--	--	Molecular Function: DNA binding (GO:0003677);; Cellular Component: nucleus (GO:0005634);; Biological Process: transcription, DNA-templated (GO:0006351);; Biological Process: regulation of transcription, DNA-templated (GO:0006355);; Biological Process: cell cycle (GO:0007049);;	--|1e-68|dpx:DAPPUDRAFT_217492|hypothetical protein	[P]	Inorganic ion transport and metabolism	Tesmin/TSO1-like CXC domain, cysteine-rich domain	Protein lin-54 homolog OS=Danio rerio OX=7955 GN=lin54 PE=1 SV=1	PREDICTED: protein lin-54 homolog isoform X1 [Pseudopodoces humilis]
TRINITY_DN11270_c0_g1	--	--	--	--	--	--	NACHT domain	--	--
TRINITY_DN18688_c0_g1	--	--	Molecular Function: nucleotide binding (GO:0000166);; Cellular Component: commitment complex (GO:0000243);; Biological Process: mRNA splicing, via spliceosome (GO:0000398);; Molecular Function: RNA binding (GO:0003723);; Molecular Function: mRNA binding (GO:0003729);; Cellular Component: spliceosomal complex (GO:0005681);; Cellular Component: U1 snRNP (GO:0005685);; Cellular Component: nuclear sp…	K18626|4e-13|dpx:DAPPUDRAFT_105663|K18626 TCHH; trichohyalin	--	--	--	U1 small nuclear ribonucleoprotein 70 kDa OS=Xenopus tropicalis OX=8364 GN=snrnp70 PE=2 SV=1	Spore wall protein 2, partial [Ophiophagus hannah]
TRINITY_DN5135_c4_g1	--	--	--	K20364|1e-26|dpx:DAPPUDRAFT_306762|K20364 MCFD2; multiple coagulation factor deficiency protein 2	[S]	Function unknown	EF-hand domain	--	PREDICTED: multiple coagulation factor deficiency protein 2 [Esox lucius]
TRINITY_DN24316_c0_g1	--	--	Biological Process: mRNA processing (GO:0006397);; Biological Process: RNA splicing (GO:0008380);; Cellular Component: precatalytic spliceosome (GO:0071011);;	K10750|3e-08|dpx:DAPPUDRAFT_307549|K10750 CHAF1A; chromatin assembly factor 1 subunit A	[TV]	--	--	Pre-mRNA-splicing factor 38B OS=Danio rerio OX=7955 GN=prpf38b PE=2 SV=1	hypothetical protein llap_10387 [Limosa lapponica baueri]
TRINITY_DN120295_c0_g1	--	--	--	--	[K]	Transcription	--	--	--
TRINITY_DN12892_c0_g1	--	--	--	--	--	--	--	--	PREDICTED: zona pellucida sperm-binding protein 4-like, partial [Callorhinchus milii]
TRINITY_DN36132_c0_g1	--	--	--	--|1e-11|dpx:DAPPUDRAFT_63850|hypothetical protein	--	--	Transposase;; Homeodomain-like domain	--	transposase [Rana pipiens]
TRINITY_DN123211_c0_g1	--	--	--	--	--	--	--	--	PREDICTED: L-aminoadipate-semialdehyde dehydrogenase-phosphopantetheinyl transferase isoform X1 [Hippocampus comes]
TRINITY_DN52102_c0_g1	[O]	Posttranslational modification, protein turnover, chaperones	Molecular Function: glutathione transferase activity (GO:0004364);; Cellular Component: cytoplasm (GO:0005737);;	K00799|6e-12|dpx:DAPPUDRAFT_304194|K00799 GST; glutathione S-transferase [EC:2.5.1.18]	[O]	Posttranslational modification, protein turnover, chaperones	Glutathione S-transferase, N-terminal domain;; Glutathione S-transferase, N-terminal domain;; Glutathione S-transferase, N-terminal domain;; Glutathione S-transferase, C-terminal domain;; Glutathione S-transferase, C-terminal domain;; Glutathione S-transferase, C-terminal domain	Glutathione S-transferase A OS=Pleuronectes platessa OX=8262 PE=2 SV=1	PREDICTED: uncharacterized protein LOC104915753 [Meleagris gallopavo]
TRINITY_DN99368_c0_g1	--	--	--	K10750|9e-13|dpx:DAPPUDRAFT_307549|K10750 CHAF1A; chromatin assembly factor 1 subunit A	--	--	--	Uncharacterized protein KIAA1211 homolog OS=Danio rerio OX=7955 GN=si:dkeyp-117h8.2 PE=4 SV=3	hypothetical protein N324_06533, partial [Chlamydotis macqueenii]
TRINITY_DN2486_c5_g1	[D]	Cell cycle control, cell division, chromosome partitioning	Molecular Function: nucleotide binding (GO:0000166);; Molecular Function: mRNA binding (GO:0003729);; Cellular Component: nucleus (GO:0005634);; Cellular Component: mRNA cleavage factor complex (GO:0005849);; Biological Process: mRNA polyadenylation (GO:0006378);;	K11653|3e-09|dpx:DAPPUDRAFT_327651|K11653 ARID1; AT-rich interactive domain-containing protein 1	[K]	Transcription	--	Cleavage and polyadenylation specificity factor subunit 6 OS=Gallus gallus OX=9031 GN=CPSF6 PE=2 SV=1	protein transport protein Sec16A isoform X5 [Monopterus albus]
TRINITY_DN30341_c0_g1	--	--	Biological Process: cell morphogenesis involved in differentiation (GO:0000904);; Biological Process: neuron migration (GO:0001764);; Molecular Function: protein serine/threonine/tyrosine kinase activity (GO:0004712);; Cellular Component: extracellular matrix (GO:0005578);; Cellular Component: extracellular space (GO:0005615);; Cellular Component: cytoplasm (GO:0005737);; Biological Process: cell…	K06249|0.0|dpx:DAPPUDRAFT_315400|K06249 RELN; reelin [EC:3.4.21.-]	--	--	EGF-like domain;; BNR/Asp-box repeat;; Chitobiase/beta-hexosaminidase C-terminal domain	Reelin (Fragment) OS=Gallus gallus OX=9031 GN=RELN PE=2 SV=1	reelin [Corvus cornix cornix]
TRINITY_DN5651_c0_g1	--	--	--	--	--	--	--	--	hypothetical protein N332_03138, partial [Mesitornis unicolor]
TRINITY_DN976_c7_g1	[J]	Translation, ribosomal structure and biogenesis	Biological Process: maturation of LSU-rRNA from tricistronic rRNA transcript (SSU-rRNA, 5.8S rRNA, LSU-rRNA) (GO:0000463);; Biological Process: maturation of 5.8S rRNA from tricistronic rRNA transcript (SSU-rRNA, 5.8S rRNA, LSU-rRNA) (GO:0000466);; Cellular Component: nucleoplasm (GO:0005654);; Cellular Component: nucleolus (GO:0005730);; Biological Process: cell proliferation (GO:0008283);; Cell…	--|3e-07|dpx:DAPPUDRAFT_232495|hypothetical protein	[B]	Chromatin structure and dynamics	--	Pescadillo homolog OS=Xenopus laevis OX=8355 GN=pes1 PE=2 SV=1	PREDICTED: E3 ubiquitin-protein ligase Mdm2-like isoform X2 [Lates calcarifer]
TRINITY_DN833_c2_g1	--	--	--	--|8e-13|dpx:DAPPUDRAFT_304351|hypothetical protein	--	--	--	--	LOW QUALITY PROTEIN: uncharacterized protein DDB_G0271670-like, partial [Oryzias latipes]
TRINITY_DN1125_c2_g1	--	--	--	--	--	--	--	--	unnamed protein product [Oncorhynchus mykiss]
TRINITY_DN15640_c1_g1	[S]	Function unknown	Cellular Component: extracellular region (GO:0005576);;	--|2e-13|dpx:DAPPUDRAFT_262008|hypothetical protein	--	--	--	Integumentary mucin A.1 OS=Xenopus laevis OX=8355 PE=1 SV=1	PREDICTED: mucin-2 isoform X3 [Parus major]
TRINITY_DN33773_c0_g1	[F]	Nucleotide transport and metabolism	Molecular Function: thymidine kinase activity (GO:0004797);; Molecular Function: ATP binding (GO:0005524);; Cellular Component: cytoplasm (GO:0005737);; Biological Process: DNA metabolic process (GO:0006259);; Molecular Function: zinc ion binding (GO:0008270);; Molecular Function: identical protein binding (GO:0042802);; Biological Process: thymidine metabolic process (GO:0046104);; Biological Pr…	K00857|2e-73|dpx:DAPPUDRAFT_200671|K00857 tdk; thymidine kinase [EC:2.7.1.21]	[F]	Nucleotide transport and metabolism	Thymidine kinase	Thymidine kinase, cytosolic OS=Gallus gallus OX=9031 GN=TK1 PE=1 SV=1	PREDICTED: thymidine kinase, cytosolic isoform X1 [Esox lucius]
TRINITY_DN125220_c0_g1	--	--	--	--	--	--	--	--	PREDICTED: uncharacterized protein DDB_G0271670-like, partial [Hippocampus comes]
TRINITY_DN270_c0_g2	--	--	Cellular Component: vacuole (GO:0005773);; Cellular Component: endoplasmic reticulum membrane (GO:0005789);; Biological Process: vacuolar protein processing (GO:0006624);; Biological Process: autophagy (GO:0006914);; Cellular Component: integral component of membrane (GO:0016021);;	--|2e-47|dpx:DAPPUDRAFT_190457|hypothetical protein	[S]	Function unknown	SRP-independent targeting protein 2/TMEM208	Transmembrane protein 208 OS=Danio rerio OX=7955 GN=tmem208 PE=2 SV=1	PREDICTED: transmembrane protein 208 [Stegastes partitus]
TRINITY_DN58195_c0_g1	--	--	--	K09370|3e-07|dpx:DAPPUDRAFT_50562|K09370 ISL1; insulin gene enhancer protein ISL-1	--	--	--	--	GATA zinc finger domain-containing protein 14-like [Danio rerio]
TRINITY_DN85293_c0_g2	[V]	Defense mechanisms	Molecular Function: ATP binding (GO:0005524);; Cellular Component: integral component of plasma membrane (GO:0005887);; Cellular Component: basolateral plasma membrane (GO:0016323);; Molecular Function: ATPase activity, coupled to transmembrane movement of substances (GO:0042626);; Biological Process: transmembrane transport (GO:0055085);;	K05668|1e-114|dpx:DAPPUDRAFT_347295|K05668 ABCC5; ATP-binding cassette, subfamily C (CFTR/MRP), member 5	[Q]	Secondary metabolites biosynthesis, transport and catabolism	ABC transporter transmembrane region;; ABC transporter	Multidrug resistance-associated protein 1 OS=Gallus gallus OX=9031 GN=ABCC1 PE=2 SV=1	PREDICTED: multidrug resistance-associated protein 7-like [Sinocyclocheilus anshuiensis]
TRINITY_DN107725_c2_g1	--	--	--	--	[R]	General function prediction only	--	--	hypothetical protein XENTR_v900078711mg, partial [Xenopus tropicalis]
TRINITY_DN60990_c0_g1	--	--	Cellular Component: nucleus (GO:0005634);; Biological Process: transcription elongation from RNA polymerase II promoter (GO:0006368);; Biological Process: heart development (GO:0007507);; Biological Process: neural crest cell development (GO:0014032);; Biological Process: histone modification (GO:0016570);; Cellular Component: Cdc73/Paf1 complex (GO:0016593);; Biological Process: spinal cord olig…	--	--	--	--	RNA polymerase-associated protein LEO1 OS=Danio rerio OX=7955 GN=leo1 PE=1 SV=1	--
TRINITY_DN132684_c0_g1	[J]	Translation, ribosomal structure and biogenesis	--	K02976|8e-34|dpx:DAPPUDRAFT_92111|K02976 RP-S26e; small subunit ribosomal protein S26e	[J]	Translation, ribosomal structure and biogenesis	Ribosomal protein S26e	--	hypothetical protein cypCar_00033124 [Cyprinus carpio]
TRINITY_DN6374_c1_g1	--	--	Biological Process: mRNA processing (GO:0006397);; Biological Process: RNA splicing (GO:0008380);; Cellular Component: precatalytic spliceosome (GO:0071011);;	K10750|2e-13|dpx:DAPPUDRAFT_307549|K10750 CHAF1A; chromatin assembly factor 1 subunit A	[TV]	--	--	Pre-mRNA-splicing factor 38B OS=Danio rerio OX=7955 GN=prpf38b PE=2 SV=1	hypothetical protein N331_07066, partial [Merops nubicus]
TRINITY_DN31717_c0_g2	--	--	--	--	[R]	General function prediction only	--	--	rna-directed dna polymerase from mobile element jockey-like [Limosa lapponica baueri]
TRINITY_DN51390_c0_g1	[M]	Cell wall/membrane/envelope biogenesis	Cellular Component: microtubule associated complex (GO:0005875);; Biological Process: substrate-dependent cell migration, cell extension (GO:0006930);; Biological Process: Ras protein signal transduction (GO:0007265);; Biological Process: axonogenesis (GO:0007409);; Cellular Component: microtubule cytoskeleton (GO:0015630);; Cellular Component: lamellipodium (GO:0030027);; Cellular Component: fil…	--	[E]	Amino acid transport and metabolism	--	Shootin-1 OS=Danio rerio OX=7955 GN=shtn1 PE=2 SV=2	basic proline-rich protein-like, partial [Oncorhynchus tshawytscha]
TRINITY_DN44501_c0_g1	--	--	--	--	--	--	--	--	hypothetical protein N302_05541, partial [Corvus brachyrhynchos]
TRINITY_DN49190_c0_g1	--	--	--	--	--	--	Endonuclease-reverse transcriptase	--	rna-directed dna polymerase from mobile element jockey-like [Limosa lapponica baueri]
TRINITY_DN34998_c1_g1	--	--	--	--	--	--	--	--	unnamed protein product [Oncorhynchus mykiss]
TRINITY_DN9666_c0_g1	--	--	--	--	[R]	General function prediction only	--	--	PREDICTED: RNA-directed DNA polymerase from mobile element jockey-like [Nanorana parkeri]
TRINITY_DN47916_c0_g1	--	--	--	--|2e-20|dpx:DAPPUDRAFT_310452|hypothetical protein	[K]	Transcription	--	--	PREDICTED: protein inscuteable homolog [Cyprinus carpio]
TRINITY_DN25843_c0_g1	--	--	--	K10750|5e-06|dpx:DAPPUDRAFT_322245|K10750 CHAF1A; chromatin assembly factor 1 subunit A	--	--	--	--	LOW QUALITY PROTEIN: DNA ligase 1-like, partial [Oncorhynchus tshawytscha]
TRINITY_DN11282_c0_g1	[J]	Translation, ribosomal structure and biogenesis	Molecular Function: nucleotide binding (GO:0000166);; Cellular Component: commitment complex (GO:0000243);; Biological Process: mRNA splicing, via spliceosome (GO:0000398);; Molecular Function: RNA binding (GO:0003723);; Molecular Function: mRNA binding (GO:0003729);; Cellular Component: spliceosomal complex (GO:0005681);; Cellular Component: U1 snRNP (GO:0005685);; Cellular Component: nuclear sp…	--|5e-13|dpx:DAPPUDRAFT_304847|hypothetical protein	[K]	Transcription	--	U1 small nuclear ribonucleoprotein 70 kDa OS=Xenopus tropicalis OX=8364 GN=snrnp70 PE=2 SV=1	Antho-RFamide neuropeptides type 1, partial [Cuculus canorus]
TRINITY_DN602_c2_g1	--	--	Cellular Component: P-body (GO:0000932);; Cellular Component: cytosol (GO:0005829);; Cellular Component: SCF ubiquitin ligase complex (GO:0019005);; Biological Process: regulation of proteolysis (GO:0030162);; Molecular Function: ubiquitin protein ligase binding (GO:0031625);; Biological Process: ubiquitin-dependent protein catabolic process (GO:0042787);; Biological Process: proteasome-mediated …	--|4e-17|dpx:DAPPUDRAFT_64737|hypothetical protein	[S]	Function unknown	BTB/POZ domain;; BTB And C-terminal Kelch	BTB/POZ domain-containing protein 6-A OS=Danio rerio OX=7955 GN=btbd6a PE=1 SV=2	proline-rich protein 36-like, partial [Oncorhynchus tshawytscha]
TRINITY_DN58312_c0_g4	--	--	Molecular Function: voltage-gated calcium channel activity (GO:0005245);; Cellular Component: voltage-gated calcium channel complex (GO:0005891);;	K04851|3e-23|dpx:DAPPUDRAFT_310458|K04851 CACNA1D; voltage-dependent calcium channel L type alpha-1D	[PT]	--	Ion transport protein	Voltage-dependent L-type calcium channel subunit alpha-1S (Fragment) OS=Gallus gallus OX=9031 GN=CACNA1S PE=2 SV=1	PREDICTED: dihydropyridine-sensitive L-type skeletal muscle calcium channel subunit alpha-1-like, partial [Neolamprologus brichardi]
TRINITY_DN18523_c0_g1	--	--	Molecular Function: calcium ion binding (GO:0005509);; Molecular Function: profilin binding (GO:0005522);; Molecular Function: calcium-dependent phospholipid binding (GO:0005544);; Biological Process: cytoskeleton organization (GO:0007010);; Biological Process: synapse assembly (GO:0007416);; Cellular Component: cell junction (GO:0030054);; Cellular Component: synapse (GO:0045202);; Cellular Comp…	--|1e-06|dpx:DAPPUDRAFT_260953|hypothetical protein	--	--	--	Protein piccolo (Fragment) OS=Gallus gallus OX=9031 GN=PCLO PE=2 SV=1	unnamed protein product [Oncorhynchus mykiss]
TRINITY_DN7860_c2_g1	--	--	Molecular Function: p53 binding (GO:0002039);; Molecular Function: chromatin binding (GO:0003682);; Cellular Component: nucleus (GO:0005634);; Cellular Component: chromosome (GO:0005694);; Biological Process: transcription, DNA-templated (GO:0006351);; Biological Process: covalent chromatin modification (GO:0016569);; Biological Process: positive regulation of transcription elongation from RNA po…	--|3e-06|dpx:DAPPUDRAFT_95713|hypothetical protein	--	--	--	Bromodomain-containing protein 4B OS=Xenopus laevis OX=8355 GN=brd4-b PE=2 SV=1	unnamed protein product [Tetraodon nigroviridis]
TRINITY_DN81764_c0_g1	[J]	Translation, ribosomal structure and biogenesis	Molecular Function: translation elongation factor activity (GO:0003746);; Molecular Function: GTPase activity (GO:0003924);; Molecular Function: GTP binding (GO:0005525);; Cellular Component: cytoplasm (GO:0005737);;	K03234|1e-124|dpx:DAPPUDRAFT_307476|K03234 EEF2; elongation factor 2	[J]	Translation, ribosomal structure and biogenesis	Elongation Factor G, domain III;; Elongation factor Tu domain 2	Elongation factor 2 OS=Gallus gallus OX=9031 GN=EEF2 PE=1 SV=3	hypothetical protein H355_005476 [Colinus virginianus]
TRINITY_DN5542_c5_g1	--	--	--	--	--	--	--	--	unnamed protein product [Oncorhynchus mykiss]
TRINITY_DN17296_c0_g1	--	--	--	--	--	--	--	--	hypothetical protein N332_01853, partial [Mesitornis unicolor]
TRINITY_DN53582_c0_g1	--	--	Biological Process: establishment of planar polarity (GO:0001736);; Molecular Function: protein tyrosine kinase activity (GO:0004713);; Molecular Function: ATP binding (GO:0005524);; Cellular Component: integral component of plasma membrane (GO:0005887);; Biological Process: cell adhesion (GO:0007155);; Biological Process: convergent extension (GO:0060026);; Molecular Function: coreceptor activit…	K05094|5e-37|dpx:DAPPUDRAFT_300042|K05094 FGFR3; fibroblast growth factor receptor 3 [EC:2.7.10.1]	[TU]	--	Protein tyrosine and serine/threonine kinase;; Immunoglobulin domain;; Immunoglobulin I-set domain;; Immunoglobulin domain;; Immunoglobulin domain;; Protein kinase domain;; Immunoglobulin V-set domain;; Immunoglobulin domain	Inactive tyrosine-protein kinase 7 OS=Gallus gallus OX=9031 GN=PTK7 PE=2 SV=1	inactive tyrosine-protein kinase 7 precursor [Gallus gallus]
TRINITY_DN28140_c0_g1	--	--	--	--	--	--	--	--	hypothetical protein CIB84_013535 [Bambusicola thoracicus]
TRINITY_DN2423_c0_g1	--	--	Biological Process: osteoblast differentiation (GO:0001649);; Molecular Function: transmembrane signaling receptor activity (GO:0004888);; Cellular Component: integral component of plasma membrane (GO:0005887);; Biological Process: G-protein coupled receptor signaling pathway (GO:0007186);; Biological Process: spermatogenesis (GO:0007283);; Biological Process: Wnt signaling pathway (GO:0016055);;…	--|2e-41|dpx:DAPPUDRAFT_47504|hypothetical protein	[R]	General function prediction only	Leucine rich repeat;; Leucine Rich repeats (2 copies);; BspA type Leucine rich repeat region (6 copies)	Leucine-rich repeat-containing G-protein coupled receptor 4 OS=Xenopus tropicalis OX=8364 GN=lgr4 PE=1 SV=1	PREDICTED: leucine-rich repeat-containing protein 15-like, partial [Larimichthys crocea]
TRINITY_DN35117_c0_g1	[RTKL]	--	Biological Process: G2/M transition of mitotic cell cycle (GO:0000086);; Biological Process: negative regulation of transcription by RNA polymerase II (GO:0000122);; Biological Process: mitotic cytokinesis (GO:0000281);; Cellular Component: kinetochore (GO:0000776);; Biological Process: oocyte maturation (GO:0001556);; Biological Process: microtubule bundle formation (GO:0001578);; Molecular Func…	K06631|6e-35|dpx:DAPPUDRAFT_309099|K06631 PLK1; polo-like kinase 1 [EC:2.7.11.21]	[D]	Cell cycle control, cell division, chromosome partitioning	POLO box duplicated region;; POLO box duplicated region	Serine/threonine-protein kinase PLK1 OS=Xenopus laevis OX=8355 GN=plk1 PE=1 SV=1	PREDICTED: serine/threonine-protein kinase PLK1-like, partial [Paralichthys olivaceus]
TRINITY_DN41382_c2_g1	--	--	Cellular Component: nucleus (GO:0005634);; Molecular Function: zinc ion binding (GO:0008270);; Biological Process: protein ubiquitination (GO:0016567);; Biological Process: covalent chromatin modification (GO:0016569);; Molecular Function: transferase activity (GO:0016740);; Cellular Component: HULC complex (GO:0033503);;	K13165|1e-09|dpx:DAPPUDRAFT_310457|K13165 SFRS12; splicing factor, arginine/serine-rich 12	--	--	--	E3 ubiquitin-protein ligase BRE1A OS=Gallus gallus OX=9031 GN=RNF20 PE=2 SV=1	axoneme-associated protein mst101(2)-like, partial [Oncorhynchus tshawytscha]
TRINITY_DN6891_c0_g2	--	--	Cellular Component: nucleus (GO:0005634);; Biological Process: mRNA processing (GO:0006397);; Biological Process: RNA splicing (GO:0008380);;	--|1e-160|dpx:DAPPUDRAFT_319730|hypothetical protein	[U]	Intracellular trafficking, secretion, and vesicular transport	Major Facilitator Superfamily	Serine/arginine repetitive matrix protein 1 OS=Gallus gallus OX=9031 GN=SRRM1 PE=2 SV=1	putative MFS-type transporter C6orf192, partial [Anas platyrhynchos]
TRINITY_DN55866_c0_g1	[E]	Amino acid transport and metabolism	Cellular Component: extracellular region (GO:0005576);;	K19970|7e-09|dpx:DAPPUDRAFT_221707|K19970 NT5E; 5'-nucleotidase [EC:3.1.3.5]	[R]	General function prediction only	--	Integumentary mucin C.1 (Fragment) OS=Xenopus laevis OX=8355 PE=2 SV=1	FoxD-A, partial [Petromyzon marinus]
TRINITY_DN13397_c0_g1	--	--	--	--	--	--	--	--	hypothetical protein XELAEV_18041006mg [Xenopus laevis]
TRINITY_DN67880_c0_g1	--	--	--	--	--	--	--	--	PREDICTED: nucleolar protein 56 [Stegastes partitus]
TRINITY_DN19752_c1_g1	--	--	Molecular Function: potassium channel activity (GO:0005267);; Cellular Component: plasma membrane (GO:0005886);; Cellular Component: integral component of membrane (GO:0016021);;	--|8e-44|dpx:DAPPUDRAFT_324399|hypothetical protein	[P]	Inorganic ion transport and metabolism	Ion channel;; Ion transport protein	Potassium channel subfamily K member 9 OS=Xenopus laevis OX=8355 GN=kcnk9 PE=2 SV=1	PREDICTED: potassium channel subfamily K member 2-like [Sinocyclocheilus rhinocerous]
TRINITY_DN4684_c0_g2	--	--	--	--	--	--	--	--	PREDICTED: uncharacterized protein LOC104057446 [Cuculus canorus]
TRINITY_DN129044_c0_g1	[R]	General function prediction only	--	--	[R]	General function prediction only	--	--	--
TRINITY_DN128796_c0_g1	--	--	Molecular Function: actin binding (GO:0003779);; Cellular Component: cell (GO:0005623);; Cellular Component: cytoskeleton (GO:0005856);; Biological Process: muscle contraction (GO:0006936);; Cellular Component: myofibril (GO:0030016);; Molecular Function: S100 protein binding (GO:0044548);; Molecular Function: myosin II binding (GO:0045159);; Biological Process: negative regulation of calcium-dep…	K10750|2e-10|dpx:DAPPUDRAFT_307549|K10750 CHAF1A; chromatin assembly factor 1 subunit A	--	--	--	Caldesmon OS=Gallus gallus OX=9031 GN=CALD1 PE=1 SV=2	PREDICTED: LOW QUALITY PROTEIN: uncharacterized protein DDB_G0271670-like, partial [Zonotrichia albicollis]
TRINITY_DN12097_c4_g1	--	--	Biological Process: lymphangiogenesis (GO:0001946);; Molecular Function: DNA-binding transcription factor activity (GO:0003700);; Cellular Component: nucleus (GO:0005634);; Biological Process: transcription, DNA-templated (GO:0006351);; Biological Process: regulation of transcription, DNA-templated (GO:0006355);; Biological Process: embryonic pattern specification (GO:0009880);; Biological Proces…	--	[K]	Transcription	--	Transcription factor MafB OS=Danio rerio OX=7955 GN=mafb PE=2 SV=1	uncharacterized histidine-rich protein DDB_G0274557-like [Oryzias melastigma]
TRINITY_DN2927_c0_g1	--	--	Cellular Component: ruffle (GO:0001726);; Biological Process: transport (GO:0006810);; Molecular Function: microtubule binding (GO:0008017);; Cellular Component: cytoplasmic vesicle membrane (GO:0030659);; Cellular Component: microtubule plus-end (GO:0035371);; Molecular Function: metal ion binding (GO:0046872);;	K19539|7e-17|dpx:DAPPUDRAFT_70203|K19539 SECISBP2; selenocysteine insertion sequence-binding protein 2	[Z]	Cytoskeleton	--	CAP-Gly domain-containing linker protein 1 OS=Gallus gallus OX=9031 GN=CLIP1 PE=2 SV=1	inositol hexakisphosphate and diphosphoinositol-pentakisphosphate kinase 1 isoform X1 [Xiphophorus maculatus]
TRINITY_DN15563_c2_g1	--	--	--	--	--	--	--	--	hypothetical protein N325_04503, partial [Colius striatus]
TRINITY_DN7180_c0_g1	--	--	--	--	--	--	--	--	hypothetical protein N338_08629, partial [Podiceps cristatus]
TRINITY_DN24315_c0_g1	[R]	General function prediction only	Cellular Component: nucleus (GO:0005634);; Biological Process: transcription, DNA-templated (GO:0006351);; Biological Process: regulation of transcription, DNA-templated (GO:0006355);; Molecular Function: zinc ion binding (GO:0008270);; Molecular Function: sequence-specific DNA binding (GO:0043565);;	--|1e-10|dpx:DAPPUDRAFT_220975|hypothetical protein	--	--	--	Zinc finger homeobox protein 4 OS=Gallus gallus OX=9031 GN=ZFHX4 PE=2 SV=2	unnamed protein product, partial [Tetraodon nigroviridis]
TRINITY_DN8206_c0_g2	--	--	--	--	--	--	--	--	hypothetical protein N332_14871, partial [Mesitornis unicolor]
TRINITY_DN6228_c5_g1	--	--	Molecular Function: calcium ion binding (GO:0005509);; Cellular Component: mitochondrial matrix (GO:0005759);; Cellular Component: sarcoplasmic reticulum membrane (GO:0033017);; Cellular Component: sarcoplasmic reticulum lumen (GO:0033018);;	--|4e-06|dpx:DAPPUDRAFT_233207|hypothetical protein	--	--	--	Calsequestrin-1 OS=Pelophylax esculentus OX=8401 PE=1 SV=1	unnamed protein product, partial [Tetraodon nigroviridis]
TRINITY_DN60620_c0_g1	[L]	Replication, recombination and repair	--	--	[R]	General function prediction only	--	--	PREDICTED: uncharacterized protein K02A2.6-like [Salmo salar]
TRINITY_DN11872_c0_g2	--	--	Biological Process: negative regulation of transcription by RNA polymerase II (GO:0000122);; Biological Process: transcription, DNA-templated (GO:0006351);; Cellular Component: Cdc73/Paf1 complex (GO:0016593);; Biological Process: positive regulation of transcription elongation from RNA polymerase II promoter (GO:0032968);; Cellular Component: transcriptionally active chromatin (GO:0035327);; Bio…	K18626|8e-10|dpx:DAPPUDRAFT_105663|K18626 TCHH; trichohyalin	--	--	--	RNA polymerase-associated protein CTR9 homolog OS=Xenopus laevis OX=8355 GN=ctr9 PE=2 SV=1	hypothetical protein llap_3270 [Limosa lapponica baueri]
TRINITY_DN57_c2_g1	[T]	Signal transduction mechanisms	Cellular Component: nucleus (GO:0005634);; Cellular Component: cytoplasm (GO:0005737);;	K11800|1e-103|dpx:DAPPUDRAFT_56912|K11800 DCAF5; DDB1- and CUL4-associated factor 5	[R]	General function prediction only	WD domain, G-beta repeat	DDB1- and CUL4-associated factor 8 OS=Xenopus laevis OX=8355 GN=dcaf8 PE=2 SV=1	PREDICTED: DDB1- and CUL4-associated factor 5-like [Xenopus laevis]
TRINITY_DN78747_c0_g2	--	--	--	--|2e-25|dpx:DAPPUDRAFT_331415|hypothetical protein	--	--	--	--	PREDICTED: uncharacterized protein LOC109083224 [Cyprinus carpio]
TRINITY_DN39862_c0_g1	--	--	Molecular Function: DNA binding (GO:0003677);; Cellular Component: nucleus (GO:0005634);; Biological Process: transcription, DNA-templated (GO:0006351);; Biological Process: regulation of transcription, DNA-templated (GO:0006355);;	--	--	--	--	Max-binding protein MNT OS=Xenopus laevis OX=8355 GN=mnt PE=2 SV=1	PREDICTED: protein PRRC2C [Ficedula albicollis]
TRINITY_DN121506_c0_g1	--	--	--	--	--	--	--	--	hypothetical protein XELAEV_18046647mg [Xenopus laevis]
TRINITY_DN7991_c1_g1	[P]	Inorganic ion transport and metabolism	Cellular Component: early endosome (GO:0005769);; Cellular Component: cytosol (GO:0005829);; Biological Process: protein transport (GO:0015031);; Biological Process: endosomal transport (GO:0016197);; Cellular Component: early endosome membrane (GO:0031901);; Biological Process: Arp2/3 complex-mediated actin nucleation (GO:0034314);; Biological Process: retrograde transport, endosome to Golgi (GO…	--|1e-08|dpx:DAPPUDRAFT_120119|hypothetical protein	[O]	Posttranslational modification, protein turnover, chaperones	--	WASH complex subunit 1 OS=Gallus gallus OX=9031 GN=WASHC1 PE=2 SV=1	unnamed protein product, partial [Tetraodon nigroviridis]
TRINITY_DN39420_c0_g1	[E]	Amino acid transport and metabolism	Molecular Function: catalytic activity (GO:0003824);; Cellular Component: nucleus (GO:0005634);; Cellular Component: cytoplasm (GO:0005737);; Cellular Component: cis-Golgi network (GO:0005801);; Cellular Component: trans-Golgi network (GO:0005802);; Biological Process: polyamine biosynthetic process (GO:0006596);; Molecular Function: putrescine transmembrane transporter activity (GO:0015489);; Bi…	K01581|1e-146|dpx:DAPPUDRAFT_204767|K01581 E4.1.1.17; ornithine decarboxylase [EC:4.1.1.17]	[E]	Amino acid transport and metabolism	Pyridoxal-dependent decarboxylase, pyridoxal binding domain;; Pyridoxal-dependent decarboxylase, C-terminal sheet domain	Antizyme inhibitor 2 OS=Xenopus laevis OX=8355 GN=azin2 PE=2 SV=1	PREDICTED: ornithine decarboxylase [Crocodylus porosus]
TRINITY_DN63349_c0_g1	--	--	Cellular Component: extracellular region (GO:0005576);;	--|5e-10|dpx:DAPPUDRAFT_241415|hypothetical protein	--	--	--	Integumentary mucin C.1 (Fragment) OS=Xenopus laevis OX=8355 PE=2 SV=1	probable GPI-anchored adhesin-like protein PGA18 [Xiphophorus maculatus]
TRINITY_DN3564_c0_g3	--	--	--	--	--	--	--	--	unnamed protein product [Tetraodon nigroviridis]
TRINITY_DN5123_c2_g1	--	--	Molecular Function: calcium ion binding (GO:0005509);; Cellular Component: cytoplasm (GO:0005737);; Cellular Component: plasma membrane (GO:0005886);; Biological Process: Wnt signaling pathway (GO:0016055);; Biological Process: Spemann organizer formation (GO:0060061);; Biological Process: Kupffer's vesicle development (GO:0070121);; Biological Process: negative regulation of canonical Wnt signal…	--	--	--	--	Protein naked cuticle homolog 2 OS=Danio rerio OX=7955 GN=nkd2 PE=2 SV=1	unnamed protein product [Oncorhynchus mykiss]
TRINITY_DN89908_c0_g1	--	--	--	--	--	--	Photosystem II reaction centre W protein (PsbW)	--	--
TRINITY_DN1282_c0_g2	[G]	Carbohydrate transport and metabolism	Cellular Component: nucleus (GO:0005634);; Biological Process: transcription, DNA-templated (GO:0006351);; Biological Process: regulation of transcription, DNA-templated (GO:0006355);; Molecular Function: zinc ion binding (GO:0008270);; Molecular Function: oxidoreductase activity, acting on paired donors, with incorporation or reduction of molecular oxygen, 2-oxoglutarate as one donor, and incorp…	K15779|0.0|dpx:DAPPUDRAFT_314497|K15779 PGM2; phosphoglucomutase / phosphopentomutase [EC:5.4.2.2 5.4.2.7]	[G]	Carbohydrate transport and metabolism	Phosphoglucomutase/phosphomannomutase, alpha/beta/alpha domain I;; Phosphoglucomutase/phosphomannomutase, alpha/beta/alpha domain II;; Phosphoglucomutase/phosphomannomutase, alpha/beta/alpha domain III;; Phosphoglucomutase/phosphomannomutase, C-terminal domain	Lysine-specific demethylase 7B OS=Danio rerio OX=7955 GN=jhdm1db PE=2 SV=1	PREDICTED: phosphoglucomutase-2 [Clupea harengus]
TRINITY_DN24739_c0_g1	--	--	Molecular Function: nucleotide binding (GO:0000166);; Molecular Function: RNA binding (GO:0003723);; Biological Process: mRNA processing (GO:0006397);; Biological Process: negative regulation of phosphatase activity (GO:0010923);; Molecular Function: metal ion binding (GO:0046872);;	--|2e-08|dpx:DAPPUDRAFT_321283|hypothetical protein	[T]	Signal transduction mechanisms	--	RNA-binding protein 26 OS=Xenopus laevis OX=8355 GN=rbm26 PE=2 SV=2	PREDICTED: uncharacterized protein LOC109069697 [Cyprinus carpio]
TRINITY_DN18806_c0_g1	[R]	General function prediction only	Molecular Function: neurotransmitter:sodium symporter activity (GO:0005328);; Cellular Component: plasma membrane (GO:0005886);; Cellular Component: integral component of membrane (GO:0016021);; Molecular Function: metal ion binding (GO:0046872);;	K05038|0.0|dpx:DAPPUDRAFT_315258|K05038 SLC6A5_9; solute carrier family 6 (neurotransmitter transporter, glycine) member 5/9	[T]	Signal transduction mechanisms	Sodium:neurotransmitter symporter family	Sodium- and chloride-dependent glycine transporter 2 OS=Xenopus laevis OX=8355 GN=slc6a5 PE=2 SV=1	PREDICTED: sodium-dependent proline transporter [Mesitornis unicolor]
TRINITY_DN12194_c0_g2	--	--	--	--	[R]	General function prediction only	Reverse transcriptase (RNA-dependent DNA polymerase);; Reverse transcriptase (RNA-dependent DNA polymerase)	--	reverse transcriptase-like protein [Takifugu rubripes]
TRINITY_DN74039_c0_g1	--	--	--	--|1e-14|dpx:DAPPUDRAFT_267663|hypothetical protein	--	--	--	--	--
TRINITY_DN124111_c0_g1	--	--	--	--	--	--	--	--	PREDICTED: anthrax toxin receptor 1-like [Poecilia reticulata]
TRINITY_DN44354_c0_g1	--	--	--	--	--	--	--	--	unnamed protein product, partial [Oncorhynchus mykiss]
TRINITY_DN31404_c0_g1	[RTKL]	--	Molecular Function: calmodulin-dependent protein kinase activity (GO:0004683);; Molecular Function: calmodulin binding (GO:0005516);; Molecular Function: ATP binding (GO:0005524);; Cellular Component: cytoplasm (GO:0005737);; Biological Process: nervous system development (GO:0007399);; Biological Process: peptidyl-serine phosphorylation (GO:0018105);; Biological Process: peptidyl-threonine phosp…	K08794|8e-67|dpx:DAPPUDRAFT_327956|K08794 CAMK1; calcium/calmodulin-dependent protein kinase I [EC:2.7.11.17]	[T]	Signal transduction mechanisms	Protein kinase domain;; Protein tyrosine and serine/threonine kinase;; EF hand;; EF-hand domain pair;; EF-hand domain;; EF hand;; EF-hand domain pair;; Cytoskeletal-regulatory complex EF hand;; Lipopolysaccharide kinase (Kdo/WaaP) family;; Secreted protein acidic and rich in cysteine Ca binding region	Calcium/calmodulin-dependent protein kinase type II delta chain OS=Gallus gallus OX=9031 GN=CAMK2D PE=2 SV=1	hypothetical protein H355_014957 [Colinus virginianus]
TRINITY_DN273_c13_g1	[P]	Inorganic ion transport and metabolism	Cellular Component: nucleus (GO:0005634);; Biological Process: transcription, DNA-templated (GO:0006351);; Biological Process: regulation of transcription, DNA-templated (GO:0006355);; Molecular Function: zinc ion binding (GO:0008270);; Molecular Function: oxidoreductase activity, acting on paired donors, with incorporation or reduction of molecular oxygen, 2-oxoglutarate as one donor, and incorp…	--|5e-09|dpx:DAPPUDRAFT_301239|hypothetical protein	[O]	Posttranslational modification, protein turnover, chaperones	--	Lysine-specific demethylase 7B OS=Danio rerio OX=7955 GN=jhdm1db PE=2 SV=1	unnamed protein product, partial [Tetraodon nigroviridis]
TRINITY_DN24426_c0_g1	--	--	--	--|4e-07|dpx:DAPPUDRAFT_20705|hypothetical protein	[R]	General function prediction only	--	--	uncharacterized protein LOC110478460 [Lonchura striata domestica]
TRINITY_DN64248_c0_g1	--	--	--	--	--	--	--	--	PREDICTED: uncharacterized protein LOC108242774 [Kryptolebias marmoratus]
TRINITY_DN12423_c0_g1	--	--	--	--	--	--	--	--	PREDICTED: receptor-transporting protein 3-like [Haplochromis burtoni]
TRINITY_DN115764_c0_g1	--	--	--	--	--	--	--	--	unnamed protein product [Oncorhynchus mykiss]
TRINITY_DN86363_c1_g2	--	--	--	--|6e-15|dpx:DAPPUDRAFT_337474|hypothetical protein	[R]	General function prediction only	Endonuclease-reverse transcriptase;; Endonuclease/Exonuclease/phosphatase family	--	PREDICTED: uncharacterized protein LOC107749570 [Sinocyclocheilus rhinocerous]
TRINITY_DN80249_c0_g1	[I]	Lipid transport and metabolism	--	K00232|8e-55|dpx:DAPPUDRAFT_300149|K00232 E1.3.3.6; acyl-CoA oxidase [EC:1.3.3.6]	[I]	Lipid transport and metabolism	Acyl-CoA oxidase	--	PREDICTED: peroxisomal acyl-coenzyme A oxidase 1 isoform X2 [Nanorana parkeri]
TRINITY_DN2902_c2_g1	--	--	--	K12666|0.0|dpx:DAPPUDRAFT_226428|K12666 OST1; oligosaccharyltransferase complex subunit alpha (ribophorin I)	[O]	Posttranslational modification, protein turnover, chaperones	Ribophorin I	--	PREDICTED: dolichyl-diphosphooligosaccharide--protein glycosyltransferase subunit 1 [Kryptolebias marmoratus]
TRINITY_DN82106_c0_g1	--	--	--	--	--	--	--	--	High mobility group nucleosome-binding domain-containing protein 5, partial [Ophiophagus hannah]
TRINITY_DN87_c5_g1	--	--	Molecular Function: extracellular matrix structural constituent (GO:0005201);; Cellular Component: extracellular matrix (GO:0005578);; Cellular Component: collagen trimer (GO:0005581);; Molecular Function: metal ion binding (GO:0046872);;	K17606|2e-81|dpx:DAPPUDRAFT_301783|K17606 IGBP1; immunoglobulin-binding protein 1	[T]	Signal transduction mechanisms	TAP42-like family	Collagen alpha-1(I) chain OS=Cynops pyrrhogaster OX=8330 GN=COL1A1 PE=2 SV=1	PREDICTED: immunoglobulin-binding protein 1 [Clupea harengus]
TRINITY_DN38669_c1_g1	[J]	Translation, ribosomal structure and biogenesis	Molecular Function: structural constituent of ribosome (GO:0003735);; Biological Process: translation (GO:0006412);; Cellular Component: large ribosomal subunit (GO:0015934);; Molecular Function: rRNA binding (GO:0019843);;	K02938|1e-128|dpx:DAPPUDRAFT_231628|K02938 RP-L8e; large subunit ribosomal protein L8e	[J]	Translation, ribosomal structure and biogenesis	Ribosomal Proteins L2, C-terminal domain;; Ribosomal Proteins L2, RNA binding domain;; Ribosomal Proteins L2, C-terminal domain;; Ribosomal Proteins L2, RNA binding domain	60S ribosomal protein L8 OS=Xenopus laevis OX=8355 GN=rpl8 PE=2 SV=3	PREDICTED: 60S ribosomal protein L8 [Clupea harengus]
TRINITY_DN663_c3_g3	--	--	--	--	--	--	--	--	unnamed protein product [Oncorhynchus mykiss]
TRINITY_DN4106_c1_g2	--	--	Cellular Component: nucleus (GO:0005634);; Biological Process: DNA replication (GO:0006260);; Biological Process: DNA repair (GO:0006281);; Biological Process: nucleosome assembly (GO:0006334);; Biological Process: cell cycle (GO:0007049);; Biological Process: chromatin assembly (GO:0031497);; Cellular Component: CAF-1 complex (GO:0033186);;	K10750|4e-07|dpx:DAPPUDRAFT_307549|K10750 CHAF1A; chromatin assembly factor 1 subunit A	--	--	--	Chromatin assembly factor 1 subunit A OS=Danio rerio OX=7955 GN=chaf1a PE=1 SV=1	hypothetical protein L345_17903, partial [Ophiophagus hannah]
TRINITY_DN3327_c0_g2	--	--	Cellular Component: integral component of membrane (GO:0016021);;	--|4e-60|dpx:DAPPUDRAFT_231239|hypothetical protein	[S]	Function unknown	TLC domain	TLC domain-containing protein 2 OS=Danio rerio OX=7955 GN=tlcd2 PE=2 SV=1	PREDICTED: TLC domain-containing protein 2 [Cynoglossus semilaevis]
TRINITY_DN2516_c1_g1	--	--	Molecular Function: calcium ion binding (GO:0005509);; Cellular Component: extracellular region (GO:0005576);; Biological Process: biomineral tissue development (GO:0031214);;	--|2e-14|dpx:DAPPUDRAFT_303722|hypothetical protein	--	--	Insect cuticle protein	Osteocalcin 2 OS=Diplodus sargus OX=38941 GN=bglap2 PE=1 SV=1	PREDICTED: LOW QUALITY PROTEIN: sarcoplasmic reticulum histidine-rich calcium-binding protein-like, partial [Gavia stellata]
TRINITY_DN7404_c0_g1	[R]	General function prediction only	Cellular Component: nucleus (GO:0005634);; Cellular Component: cytoplasm (GO:0005737);; Cellular Component: Cdc73/Paf1 complex (GO:0016593);; Biological Process: positive regulation of transcription elongation from RNA polymerase II promoter (GO:0032968);; Cellular Component: transcriptionally active chromatin (GO:0035327);; Biological Process: negative regulation of myeloid cell differentiation …	K14553|1e-84|dpx:DAPPUDRAFT_306709|K14553 UTP18; U3 small nucleolar RNA-associated protein 18	[R]	General function prediction only	WD domain, G-beta repeat;; Anaphase-promoting complex subunit 4 WD40 domain	WD repeat-containing protein 61 OS=Xenopus laevis OX=8355 GN=wdr61 PE=2 SV=1	U3 small nucleolar RNA-associated protein 18 homolog isoform X2 [Rhincodon typus]
TRINITY_DN6785_c0_g4	--	--	--	--	[R]	General function prediction only	--	--	--
TRINITY_DN1024_c13_g1	--	--	Cellular Component: nucleus (GO:0005634);; Biological Process: transcription, DNA-templated (GO:0006351);; Biological Process: regulation of transcription, DNA-templated (GO:0006355);; Molecular Function: zinc ion binding (GO:0008270);; Molecular Function: sequence-specific DNA binding (GO:0043565);;	--	--	--	--	Zinc finger homeobox protein 4 OS=Gallus gallus OX=9031 GN=ZFHX4 PE=2 SV=2	PREDICTED: SET domain-containing protein 5 isoform X2 [Parus major]
TRINITY_DN3168_c5_g1	--	--	--	--	[TV]	--	--	--	hypothetical protein CIB84_013535 [Bambusicola thoracicus]
TRINITY_DN7467_c3_g1	--	--	Molecular Function: DNA binding (GO:0003677);; Molecular Function: DNA-binding transcription factor activity (GO:0003700);; Molecular Function: helicase activity (GO:0004386);; Molecular Function: ATP binding (GO:0005524);; Cellular Component: nucleus (GO:0005634);; Molecular Function: metal ion binding (GO:0046872);;	--|7e-06|dpx:DAPPUDRAFT_236264|hypothetical protein	--	--	--	Probable helicase with zinc finger domain OS=Danio rerio OX=7955 GN=helz PE=2 SV=1	unnamed protein product [Oncorhynchus mykiss]
TRINITY_DN3588_c3_g1	[R]	General function prediction only	Molecular Function: DNA binding (GO:0003677);; Cellular Component: nucleus (GO:0005634);; Biological Process: transcription, DNA-templated (GO:0006351);; Biological Process: regulation of transcription, DNA-templated (GO:0006355);; Molecular Function: metal ion binding (GO:0046872);;	--|1e-54|dpx:DAPPUDRAFT_30981|hypothetical protein	[R]	General function prediction only	Zinc-finger double domain;; Zinc finger, C2H2 type;; C2H2-type zinc finger;; Zinc-finger double-stranded RNA-binding;; Zinc-finger of C2H2 type;; C2H2-type zinc finger;; zinc-finger C2H2-type	Gastrula zinc finger protein XlCGF26.1 (Fragment) OS=Xenopus laevis OX=8355 PE=3 SV=1	zinc finger protein 160-like [Acanthochromis polyacanthus]
TRINITY_DN2474_c0_g1	--	--	Biological Process: snoRNA guided rRNA pseudouridine synthesis (GO:0000454);; Cellular Component: box H/ACA snoRNP complex (GO:0031429);; Molecular Function: box H/ACA snoRNA binding (GO:0034513);;	--	--	--	--	H/ACA ribonucleoprotein complex subunit 1 OS=Xenopus tropicalis OX=8364 GN=gar1 PE=2 SV=1	PREDICTED: zinc finger protein 40 isoform X2 [Ficedula albicollis]
TRINITY_DN80315_c0_g1	[J]	Translation, ribosomal structure and biogenesis	--	K02943|7e-23|dpx:DAPPUDRAFT_231539|K02943 RP-LP2; large subunit ribosomal protein LP2	[J]	Translation, ribosomal structure and biogenesis	60s Acidic ribosomal protein	--	ribosomal protein P2 [Ictalurus punctatus]
TRINITY_DN15484_c0_g1	--	--	--	--	--	--	--	--	unnamed protein product, partial [Oncorhynchus mykiss]
TRINITY_DN14413_c1_g1	--	--	--	--	--	--	--	--	PREDICTED: RNA-directed DNA polymerase from mobile element jockey-like [Nanorana parkeri]
[truncated: 53,343 more rows]

## Sheet: Function_anno.stat
#Anno_Database	Annotated_Number	300<=length<1000	length>=1000
COG_Annotation	11485	5949	5536
GO_Annotation	24766	12300	12466
KEGG_Annotation	33035	17300	15735
KOG_Annotation	23573	11778	11795
Pfam_Annotation	19666	7636	12030
Swissprot_Annotation	27260	13980	13280
nr_Annotation	50246	29795	20451
All_Annotated	54441	33177	21264

## Sheet: GO.list
TRINITY_DN0_c0_g1	GO:0004748	GO:0005524	GO:0005737	GO:0006260	GO:0009263
TRINITY_DN0_c13_g1	GO:0005576
[truncated: 24,764 more rows]
[truncated: 58 more columns]

## Sheet: GO_tree.stat
#GO_Function	Unigene_number	Unigene_ID
[truncated: 6,351 more rows]

[truncated: 2 more sheets: Kegg.pathway, Kegg.ko]
