# Supplementary material for: Integrated Analysis of Transcriptomics and Metabolomics Unveil the Novel Insight of One-Year-Old Precocious Mechanism in the Chinese Mitten Crab, Eriocheir sinensis
Source: Int J Mol Sci. 2023 Jul 6;24(13):11171. doi: 10.3390/ijms241311171 (PMC10342783; doi:10.3390/ijms241311171)
Supplement: Supplementary file 1 [file ijms-24-11171-s001.zip › Table S2 all.annotation.xlsx]

## Sheet: PFE_vs_NFE.all.annotat
#id	PFG1-Count	PFG2-Count	PFG3-Count	NFG1-Count	NFG2-Count	NFG3-Count	PFG1-FPKM	PFG2-FPKM	PFG3-FPKM	NFG1-FPKM	NFG2-FPKM	NFG3-FPKM	log2FoldChange	pvalue	qvalue	significant	COG_class	COG_class_annotation	GO_annotation	KEGG_annotation	KOG_class	KOG_class_annotation	Pfam_annotation	Swissprot_annotation	nr_annotation
TRINITY_DN17231_c0_g1	0	0	0	28	58.71	27.48	0	0	0	0.969	2.16	0.997	7.63388	3.3e-06	0.00114401	up	--	--	Cellular Component: cytoplasm (GO:0005737);; Cellular Component: plasma membrane (GO:0005886);; Biological Process: proteolysis (GO:0006508);; Biological Process: signal transduction (GO:0007165);; Biological Process: cell-cell signaling (GO:0007267);; Biological Process: regulation of blood pressure (GO:0008217);; Molecular Function: zinc ion binding (GO:0008270);; Cellular Component: integral c…	--|7e-07|dpx:DAPPUDRAFT_316954|hypothetical protein	--	--	--	Aminopeptidase Ey OS=Gallus gallus OX=9031 GN=ANPEP PE=1 SV=2	hypothetical protein H355_001682 [Colinus virginianus]
TRINITY_DN1390_c8_g1	45.82	38.37	25.78	538.96	1750.86	81.29	1.643	1.449	0.934	18.66	64.426	2.95	4.36965	4.99e-06	0.00159593	up	--	--	Biological Process: mRNA splicing, via spliceosome (GO:0000398);; Molecular Function: RNA binding (GO:0003723);; Cellular Component: spliceosomal complex (GO:0005681);; Cellular Component: U2-type catalytic step 1 spliceosome (GO:0071006);; Cellular Component: catalytic step 2 spliceosome (GO:0071013);;	--|1e-14|dpx:DAPPUDRAFT_122224|hypothetical protein	--	--	--	Pre-mRNA-splicing factor CWC22 homolog OS=Danio rerio OX=7955 GN=cwc22 PE=2 SV=1	PREDICTED: serine/arginine repetitive matrix protein 2-like [Clupea harengus]
TRINITY_DN4106_c1_g2	160.55	0	252.42	0	0	0	5.758	0	9.147	0	0	0	-9.54082	0.000190067	0.0309885	down	--	--	Cellular Component: nucleus (GO:0005634);; Biological Process: DNA replication (GO:0006260);; Biological Process: DNA repair (GO:0006281);; Biological Process: nucleosome assembly (GO:0006334);; Biological Process: cell cycle (GO:0007049);; Biological Process: chromatin assembly (GO:0031497);; Cellular Component: CAF-1 complex (GO:0033186);;	K10750|4e-07|dpx:DAPPUDRAFT_307549|K10750 CHAF1A; chromatin assembly factor 1 subunit A	--	--	--	Chromatin assembly factor 1 subunit A OS=Danio rerio OX=7955 GN=chaf1a PE=1 SV=1	hypothetical protein L345_17903, partial [Ophiophagus hannah]
TRINITY_DN65845_c0_g1	54.92	132.57	103.73	0	0	0	1.969	5.008	3.759	0	0	0	-9.13349	2.62e-10	4.9e-07	down	--	--	--	K18626|1e-06|dpx:DAPPUDRAFT_105663|K18626 TCHH; trichohyalin	--	--	--	--	PREDICTED: GTPase IMAP family member 8-like [Poecilia reticulata]
TRINITY_DN735_c7_g1	135.54	68.68	61.04	0	0	5.31	4.861	2.595	2.212	0	0	0.193	-5.78659	9.03e-06	0.00269149	down	[P]	Inorganic ion transport and metabolism	--	K23214|1e-10|dpx:DAPPUDRAFT_101871|K23214 AUTS2; autism susceptibility gene 2 protein	[B]	Chromatin structure and dynamics	--	Hepatoma-derived growth factor-related protein 2 OS=Danio rerio OX=7955 GN=hdgfl2 PE=2 SV=2	HMG domain-containing protein 4 [Patagioenas fasciata monilis]
TRINITY_DN3941_c0_g1	38.48	78.66	12.17	0	0	0	1.38	2.971	0.441	0	0	0	-7.99058	1.17e-05	0.00329153	down	--	--	--	--	--	--	--	--	hypothetical protein N307_07208, partial [Picoides pubescens]
TRINITY_DN7330_c1_g2	245.9	98.04	0	0	0	0	8.818	3.703	0	0	0	0	-9.35028	0.000347418	0.0470612	down	--	--	Molecular Function: nucleotide binding (GO:0000166);; Cellular Component: commitment complex (GO:0000243);; Biological Process: mRNA splicing, via spliceosome (GO:0000398);; Molecular Function: RNA binding (GO:0003723);; Molecular Function: mRNA binding (GO:0003729);; Cellular Component: spliceosomal complex (GO:0005681);; Cellular Component: U1 snRNP (GO:0005685);; Cellular Component: nuclear sp…	K10750|3e-09|dpx:DAPPUDRAFT_322245|K10750 CHAF1A; chromatin assembly factor 1 subunit A	[TV]	--	--	U1 small nuclear ribonucleoprotein 70 kDa OS=Xenopus tropicalis OX=8364 GN=snrnp70 PE=2 SV=1	TRAF3-interacting protein 1, partial [Ophiophagus hannah]
TRINITY_DN2341_c0_g2	42.32	34.73	80.63	0	0	0	1.518	1.312	2.922	0	0	0	-8.20052	6.93e-08	4.74e-05	down	[K]	Transcription	--	K03145|2e-08|dpx:DAPPUDRAFT_53771|K03145 TFIIS; transcription elongation factor S-II	[K]	Transcription	--	--	transcription elongation factor S-II, partial [Xenopus laevis]
TRINITY_DN31218_c1_g1	0	0	0	325.47	76.55	0	0	0	0	11.268	2.817	0	9.43349	0.000343509	0.0467499	up	[K]	Transcription	Cellular Component: nuclear chromatin (GO:0000790);; Molecular Function: DNA-binding transcription factor activity (GO:0003700);; Molecular Function: steroid hormone receptor activity (GO:0003707);; Cellular Component: extracellular region (GO:0005576);; Cellular Component: nucleus (GO:0005634);; Cellular Component: cytosol (GO:0005829);; Biological Process: transcription, DNA-templated (GO:00063…	--|3e-12|dpx:DAPPUDRAFT_120275|hypothetical protein	--	--	--	Progesterone receptor OS=Gallus gallus OX=9031 GN=PGR PE=1 SV=1	hypothetical protein AS28_06628, partial [Pygoscelis adeliae]
TRINITY_DN34532_c0_g1	24.48	31.66	19.18	0	0	0	0.878	1.196	0.695	0	0	0	-7.17009	3.05e-05	0.00712383	down	--	--	--	--	[R]	General function prediction only	--	--	rna-directed dna polymerase from mobile element jockey-like [Limosa lapponica baueri]
TRINITY_DN50702_c0_g1	42.5	41.44	44.34	0	0	0	1.524	1.565	1.607	0	0	0	-7.90879	1.02e-07	6.52e-05	down	--	--	--	--	[R]	General function prediction only	--	--	hypothetical protein N340_08378, partial [Tauraco erythrolophus]
TRINITY_DN570_c1_g1	194.48	168.07	247.06	78.75	84.43	57.42	6.974	6.349	8.953	2.726	3.107	2.083	-1.52111	6.92e-06	0.00216895	down	--	--	Biological Process: somitogenesis (GO:0001756);; Biological Process: regulation of systemic arterial blood pressure (GO:0003073);; Cellular Component: extracellular matrix (GO:0005578);;	--|4e-07|dpx:DAPPUDRAFT_316954|hypothetical protein	--	--	--	Coiled-coil domain-containing protein 80 OS=Danio rerio OX=7955 GN=ccdc80 PE=2 SV=1	hypothetical protein H355_001682 [Colinus virginianus]
TRINITY_DN7419_c0_g1	0	0	0	31.42	4.56	56.66	0	0	0	1.088	0.168	2.056	7.33041	0.000285345	0.0401848	up	--	--	--	--	--	--	--	--	PREDICTED: solute carrier family 12 member 9-like [Ictalurus punctatus]
TRINITY_DN15201_c0_g1	39.18	85.18	101.46	14.9	12.24	14.97	1.405	3.218	3.677	0.516	0.45	0.543	-2.49136	9.94e-05	0.0187921	down	--	--	--	K08840|5e-08|dpx:DAPPUDRAFT_301634|K08840 TNIK; TRAF2 and NCK interacting kinase [EC:2.7.11.1]	--	--	--	Genetic suppressor element 1 OS=Danio rerio OX=7955 GN=gse1 PE=4 SV=1	PREDICTED: putative uncharacterized protein DDB_G0271982, partial [Serinus canaria]
TRINITY_DN22365_c0_g1	43.55	12.09	12.99	0	0	0	1.562	0.457	0.471	0	0	0	-7.00658	0.000275176	0.039677	down	--	--	--	--	--	--	Fibroblast growth factor receptor 3 transmembrane domain;; Fibroblast growth factor receptor 3 transmembrane domain	--	--
TRINITY_DN60_c8_g1	22.39	13.81	11.96	82.17	85.47	65.75	0.803	0.522	0.433	2.845	3.145	2.386	2.21978	1.86e-05	0.00478818	up	--	--	Cellular Component: cytoplasm (GO:0005737);; Cellular Component: cytoskeleton (GO:0005856);; Cellular Component: plasma membrane (GO:0005886);; Biological Process: signal transduction (GO:0007165);;	--|2e-17|dpx:DAPPUDRAFT_114842|hypothetical protein	--	--	--	Amyloid beta A4 precursor protein-binding family B member 1-interacting protein OS=Danio rerio OX=7955 GN=apbb1ip PE=2 SV=1	mucin-2-like [Xiphophorus maculatus]
TRINITY_DN723_c0_g1	34.63	15.73	86	4.23	4.15	4.36	1.242	0.594	3.116	0.146	0.153	0.158	-3.52986	0.000211473	0.0334678	down	--	--	--	--	--	--	--	--	PREDICTED: zinc finger protein 280D [Lates calcarifer]
TRINITY_DN121648_c0_g1	0	0	0	24.97	8.3	44.53	0	0	0	0.865	0.305	1.616	7.07779	0.000249636	0.0374347	up	--	--	--	--	--	--	--	--	hypothetical protein CIB84_013535 [Bambusicola thoracicus]
TRINITY_DN43869_c0_g1	364.65	224.28	544.64	101.71	143.76	134.35	13.077	8.472	19.736	3.521	5.29	4.875	-1.61062	9.8e-05	0.0186004	down	--	--	Molecular Function: RNA polymerase I core binding (GO:0001042);; Molecular Function: DNA binding (GO:0003677);; Cellular Component: nucleolus (GO:0005730);; Biological Process: nucleosome assembly (GO:0006334);; Biological Process: regulation of transcription, DNA-templated (GO:0006355);; Biological Process: transcription by RNA polymerase I (GO:0006360);; Biological Process: regulation of chroma…	--|1e-12|dpx:DAPPUDRAFT_302671|hypothetical protein	[YU]	--	--	Protein SPT2 homolog OS=Gallus gallus OX=9031 GN=SPTY2D1 PE=1 SV=3	PREDICTED: LOW QUALITY PROTEIN: formin-2 [Manacus vitellinus]
TRINITY_DN50853_c1_g1	17.31	30.12	33.61	0	0	0	0.621	1.138	1.218	0	0	0	-7.26621	2.06e-05	0.00522134	down	--	--	--	K23214|9e-06|dpx:DAPPUDRAFT_101871|K23214 AUTS2; autism susceptibility gene 2 protein	--	--	--	--	PREDICTED: putative uncharacterized protein DDB_G0271982 [Salmo salar]
TRINITY_DN1207_c3_g1	4.55	0	0	132.32	156	27.29	0.163	0	0	4.581	5.74	0.99	5.94854	4.06e-05	0.00891646	up	--	--	--	--	[W]	Extracellular structures	--	--	hypothetical protein XENTR_v900160602mg, partial [Xenopus tropicalis]
TRINITY_DN4046_c0_g1	0	0	0	11.08	33.4	21.79	0	0	0	0.384	1.229	0.791	6.84685	0.00025487	0.0377533	up	--	--	Cellular Component: nucleus (GO:0005634);; Biological Process: transcription, DNA-templated (GO:0006351);; Biological Process: regulation of transcription, DNA-templated (GO:0006355);; Molecular Function: zinc ion binding (GO:0008270);; Molecular Function: sequence-specific DNA binding (GO:0043565);;	--|8e-06|dpx:DAPPUDRAFT_249030|hypothetical protein	[R]	General function prediction only	--	Zinc finger homeobox protein 4 OS=Gallus gallus OX=9031 GN=ZFHX4 PE=2 SV=2	PREDICTED: LOW QUALITY PROTEIN: tubby-related protein 4-like [Clupea harengus]
TRINITY_DN36403_c0_g1	318.83	0	81.46	0	0	0	11.434	0	2.952	0	0	0	-9.50798	0.000276687	0.039677	down	[L]	Replication, recombination and repair	--	--|8e-06|dpx:DAPPUDRAFT_121154|hypothetical protein	--	--	--	--	PREDICTED: proline-rich protein 36-like [Lepisosteus oculatus]
TRINITY_DN1839_c2_g1	391.06	70.99	123.74	0	0	0	14.024	2.682	4.484	0	0	0	-10.0818	3.5e-11	1.7e-07	down	--	--	Cellular Component: nucleus (GO:0005634);; Biological Process: transcription, DNA-templated (GO:0006351);; Biological Process: regulation of transcription, DNA-templated (GO:0006355);; Molecular Function: zinc ion binding (GO:0008270);; Molecular Function: sequence-specific DNA binding (GO:0043565);;	--|2e-14|dpx:DAPPUDRAFT_306237|hypothetical protein	--	--	--	Zinc finger homeobox protein 4 OS=Gallus gallus OX=9031 GN=ZFHX4 PE=2 SV=2	formin-2-like [Boleophthalmus pectinirostris]
TRINITY_DN944_c7_g1	0	100.72	237.57	0	0	0	0	3.805	8.609	0	0	0	-9.30955	0.000364801	0.0486929	down	--	--	--	K23214|4e-08|dpx:DAPPUDRAFT_101871|K23214 AUTS2; autism susceptibility gene 2 protein	--	--	--	Genetic suppressor element 1 OS=Danio rerio OX=7955 GN=gse1 PE=4 SV=1	Zinc finger CCCH domain-containing protein 13, partial [Ophiophagus hannah]
TRINITY_DN63030_c0_g1	0	0	0	61.83	66.38	59.88	0	0	0	2.141	2.443	2.173	8.35093	2.53e-09	3.15e-06	up	--	--	--	--|9e-09|dpx:DAPPUDRAFT_270714|hypothetical protein	[TZ]	--	--	--	--
TRINITY_DN44922_c0_g1	69.96	52.95	62.49	140.78	172.8	193.66	2.509	2	2.264	4.874	6.359	7.027	1.40196	2.48e-05	0.00600003	up	[R]	General function prediction only	Molecular Function: DNA binding (GO:0003677);; Cellular Component: nucleus (GO:0005634);; Biological Process: transcription, DNA-templated (GO:0006351);; Biological Process: regulation of transcription, DNA-templated (GO:0006355);; Molecular Function: metal ion binding (GO:0046872);;	--|1e-25|dpx:DAPPUDRAFT_56189|hypothetical protein	[R]	General function prediction only	Zinc-finger double domain;; Zinc finger, C2H2 type;; C2H2-type zinc finger	Oocyte zinc finger protein XlCOF6 (Fragment) OS=Xenopus laevis OX=8355 PE=3 SV=1	PREDICTED: zinc finger protein 850-like [Gekko japonicus]
TRINITY_DN4305_c0_g1	27.28	65.23	100.02	7.45	3.32	2.65	0.978	2.464	3.624	0.258	0.122	0.096	-3.9487	8.52e-06	0.00258768	down	[E]	Amino acid transport and metabolism	--	--	--	--	FAD dependent oxidoreductase	--	PREDICTED: peroxisomal sarcosine oxidase [Stegastes partitus]
TRINITY_DN8701_c5_g1	632.58	663.44	657.65	107.75	54.77	141.55	22.686	25.062	23.831	3.731	2.015	5.136	-2.74813	6.65e-11	2.31e-07	down	--	--	--	--|1e-09|dpx:DAPPUDRAFT_198005|hypothetical protein	[R]	General function prediction only	--	--	hypothetical protein N309_02819, partial [Tinamus guttatus]
TRINITY_DN4191_c7_g1	448.95	259.77	274.69	973.99	892.44	686.34	16.1	9.813	9.954	33.722	32.839	24.903	1.32015	5.99e-05	0.0123813	up	[E]	Amino acid transport and metabolism	Molecular Function: aspartate 1-decarboxylase activity (GO:0004068);; Molecular Function: sulfinoalanine decarboxylase activity (GO:0004782);; Biological Process: carboxylic acid metabolic process (GO:0019752);; Molecular Function: pyridoxal phosphate binding (GO:0030170);;	K01593|0.0|dpx:DAPPUDRAFT_300121|K01593 DDC; aromatic-L-amino-acid/L-tryptophan decarboxylase [EC:4.1.1.28 4.1.1.105]	[E]	Amino acid transport and metabolism	Pyridoxal-dependent decarboxylase conserved domain	Acidic amino acid decarboxylase GADL1 (Fragment) OS=Xenopus tropicalis OX=8364 GN=gadl1 PE=2 SV=2	PREDICTED: aromatic-L-amino-acid decarboxylase [Pygocentrus nattereri]
TRINITY_DN71666_c0_g1	46	13.81	15.05	0	0	0	1.65	0.522	0.546	0	0	0	-7.12885	0.00013044	0.0230456	down	--	--	Biological Process: mRNA splicing, via spliceosome (GO:0000398);; Molecular Function: mRNA binding (GO:0003729);; Cellular Component: nucleus (GO:0005634);; Biological Process: adenosine to inosine editing (GO:0006382);; Molecular Function: RNA methyltransferase activity (GO:0008173);; Molecular Function: mRNA (2'-O-methyladenosine-N6-)-methyltransferase activity (GO:0016422);; Cellular Component…	K05925|2e-10|dpx:DAPPUDRAFT_66395|K05925 METTL3_14; mRNA m6A methyltransferase [EC:2.1.1.348]	[A]	RNA processing and modification	--	N6-adenosine-methyltransferase subunit METTL3 OS=Danio rerio OX=7955 GN=mettl3 PE=2 SV=1	PREDICTED: N6-adenosine-methyltransferase 70 kDa subunit [Meleagris gallopavo]
TRINITY_DN2919_c0_g2	0	0	0	99.29	41.07	39.04	0	0	0	3.438	1.511	1.416	8.27304	1.05e-07	6.55e-05	up	--	--	--	--	--	--	--	--	IQ motif and SEC7 domain-containing protein 2 [Larimichthys crocea]
TRINITY_DN56242_c0_g1	0	0	0	55.18	118.45	53.63	0	0	0	1.911	4.359	1.946	8.62769	6.08e-09	6.43e-06	up	--	--	--	--	--	--	--	--	hypothetical protein AS27_09800, partial [Aptenodytes forsteri]
TRINITY_DN3183_c0_g1	173.14	47.39	127.45	345.61	592.26	521.67	6.209	1.79	4.618	11.966	21.793	18.928	2.04816	0.000131489	0.0231469	up	--	--	--	--	--	--	--	--	PREDICTED: zinc finger and SCAN domain-containing protein 22-like isoform X2 [Salmo salar]
TRINITY_DN5142_c1_g2	0	0	0	101.91	54.56	196.88	0	0	0	3.528	2.008	7.144	9.26161	4.5e-10	7.8e-07	up	[R]	General function prediction only	Molecular Function: DNA binding (GO:0003677);; Cellular Component: nucleus (GO:0005634);; Biological Process: transcription, DNA-templated (GO:0006351);; Biological Process: regulation of transcription, DNA-templated (GO:0006355);; Molecular Function: metal ion binding (GO:0046872);;	--|5e-35|dpx:DAPPUDRAFT_44266|hypothetical protein	[R]	General function prediction only	--	Gastrula zinc finger protein XlCGF7.1 (Fragment) OS=Xenopus laevis OX=8355 PE=3 SV=1	PREDICTED: gastrula zinc finger protein XlCGF17.1-like, partial [Gekko japonicus]
TRINITY_DN6152_c0_g3	25.71	108.4	24.75	0	0	0	0.922	4.095	0.897	0	0	0	-8.30207	2.59e-06	0.000951464	down	--	--	--	K23214|4e-11|dpx:DAPPUDRAFT_101871|K23214 AUTS2; autism susceptibility gene 2 protein	--	--	--	Genetic suppressor element 1 OS=Danio rerio OX=7955 GN=gse1 PE=4 SV=1	Cyclin-dependent kinase 11B, partial [Ophiophagus hannah]
TRINITY_DN4332_c6_g1	111.06	353.78	526.7	27.79	84.85	54.76	3.983	13.364	19.086	0.962	3.122	1.987	-2.6183	0.000318675	0.0439862	down	--	--	--	K23214|3e-07|dpx:DAPPUDRAFT_101871|K23214 AUTS2; autism susceptibility gene 2 protein	--	--	--	Genetic suppressor element 1 OS=Danio rerio OX=7955 GN=gse1 PE=4 SV=1	PREDICTED: putative uncharacterized protein DDB_G0271982, partial [Pseudopodoces humilis]
TRINITY_DN4669_c0_g1	0	0	0	5.84	39.62	37.71	0	0	0	0.202	1.458	1.368	7.1966	0.000260808	0.0385156	up	--	--	Molecular Function: DNA-binding transcription factor activity (GO:0003700);; Cellular Component: nucleus (GO:0005634);; Biological Process: transcription, DNA-templated (GO:0006351);; Biological Process: regulation of transcription, DNA-templated (GO:0006355);; Biological Process: nervous system development (GO:0007399);; Molecular Function: sequence-specific DNA binding (GO:0043565);;	K19871|2e-09|dpx:DAPPUDRAFT_111734|K19871 SALL; sal-like protein	--	--	--	Transcription factor MafB OS=Xenopus tropicalis OX=8364 GN=mafb PE=2 SV=1	PREDICTED: extensin-like [Salmo salar]
TRINITY_DN34736_c0_g1	0	0	0	237.46	0	127.34	0	0	0	8.221	0	4.62	9.29061	0.000354916	0.0477672	up	--	--	--	--	--	--	--	--	hypothetical protein XELAEV_18026059mg, partial [Xenopus laevis]
TRINITY_DN3527_c9_g3	5.6	5.18	5.57	28.6	39.62	74.28	0.201	0.196	0.202	0.99	1.458	2.695	3.01679	9.3e-05	0.0178625	up	--	--	--	--	--	--	--	--	hypothetical protein N303_05216, partial [Cuculus canorus]
TRINITY_DN61718_c0_g1	75.2	340.74	0	0	0	0	2.697	12.871	0	0	0	0	-9.71958	0.000218937	0.0344248	down	--	--	Cellular Component: extracellular region (GO:0005576);;	--|6e-09|dpx:DAPPUDRAFT_99502|hypothetical protein	--	--	--	Integumentary mucin C.1 (Fragment) OS=Xenopus laevis OX=8355 PE=2 SV=1	PREDICTED: integumentary mucin C.1-like, partial [Notothenia coriiceps]
TRINITY_DN1806_c2_g2	174.37	46.62	109.51	0	0	0	6.253	1.761	3.968	0	0	0	-9.25813	2.95e-10	5.31e-07	down	[R]	General function prediction only	--	--	--	--	--	--	hypothetical protein H355_001682 [Colinus virginianus]
TRINITY_DN2473_c1_g1	40.4	99.38	76.72	0	0	0	1.449	3.754	2.78	0	0	0	-8.69899	6.06e-09	6.43e-06	down	--	--	--	K08840|5e-07|dpx:DAPPUDRAFT_301634|K08840 TNIK; TRAF2 and NCK interacting kinase [EC:2.7.11.1]	--	--	--	Genetic suppressor element 1 OS=Danio rerio OX=7955 GN=gse1 PE=4 SV=1	hypothetical protein XELAEV_18032826mg [Xenopus laevis]
TRINITY_DN7781_c0_g1	379.34	343.23	283.15	699.48	798.05	812.16	13.604	12.966	10.26	24.217	29.366	29.468	1.13368	6.48e-06	0.00204549	up	--	--	--	--	[W]	Extracellular structures	--	--	PREDICTED: classical arabinogalactan protein 9-like, partial [Colius striatus]
TRINITY_DN6751_c0_g1	0	0	0	12.29	12.45	86.22	0	0	0	0.425	0.458	3.128	7.57866	0.000161678	0.027181	up	--	--	--	--	--	--	--	--	unnamed protein product [Oncorhynchus mykiss]
TRINITY_DN63537_c0_g1	0	0	0	19.13	39.83	56.85	0	0	0	0.662	1.466	2.063	7.65796	4.51e-06	0.0014713	up	--	--	--	K05313|8e-16|dpx:DAPPUDRAFT_313288|K05313 GRIN; glutamate receptor, ionotropic, invertebrate	[PET]	--	--	--	--
TRINITY_DN44832_c0_g1	19.41	13.43	23.72	0	0	0	0.696	0.507	0.859	0	0	0	-6.70877	0.000251769	0.0376382	down	--	--	Cellular Component: early endosome (GO:0005769);; Cellular Component: cytosol (GO:0005829);; Biological Process: protein transport (GO:0015031);; Biological Process: endosomal transport (GO:0016197);; Cellular Component: early endosome membrane (GO:0031901);; Biological Process: Arp2/3 complex-mediated actin nucleation (GO:0034314);; Biological Process: retrograde transport, endosome to Golgi (GO…	--	--	--	--	WASH complex subunit 1 OS=Xenopus laevis OX=8355 GN=washc1 PE=2 SV=1	WAS/WASL-interacting protein family member 3 [Pogona vitticeps]
TRINITY_DN6289_c0_g2	189.06	117.22	145.18	42.3	5.6	8.53	6.78	4.428	5.261	1.464	0.206	0.309	-3.04765	0.000239234	0.0362101	down	--	--	--	K10750|2e-06|dpx:DAPPUDRAFT_307549|K10750 CHAF1A; chromatin assembly factor 1 subunit A	--	--	--	--	hypothetical protein L345_18078, partial [Ophiophagus hannah]
TRINITY_DN1600_c6_g1	213.19	81.54	281.09	45.52	31.95	14.97	7.646	3.08	10.186	1.576	1.176	0.543	-2.65883	6.3e-05	0.012866	down	--	--	--	--	--	--	--	--	PREDICTED: membrane-associated guanylate kinase, WW and PDZ domain-containing protein 3-like [Takifugu rubripes]
TRINITY_DN48970_c0_g1	165.8	163.46	0	0	0	0	5.946	6.175	0	0	0	0	-9.32414	0.000329347	0.0452025	down	--	--	--	--	--	--	--	--	PREDICTED: RNA-directed DNA polymerase from mobile element jockey-like [Nanorana parkeri]
TRINITY_DN25677_c0_g2	15.74	27.24	30.32	0	0	0	0.564	1.029	1.099	0	0	0	-7.11634	4.21e-05	0.00916461	down	--	--	--	--	--	--	--	--	Neurofilament heavy polypeptide, partial [Picoides pubescens]
TRINITY_DN12131_c0_g1	130.29	51.8	183.33	0	0	0	4.673	1.957	6.643	0	0	0	-9.39394	7.68e-11	2.49e-07	down	--	--	--	--	[C]	Energy production and conversion	--	--	--
TRINITY_DN32931_c0_g1	0	0	0	20.14	20.95	19.9	0	0	0	0.697	0.771	0.722	6.727	0.000155411	0.0263094	up	[D]	Cell cycle control, cell division, chromosome partitioning	Molecular Function: transcription coactivator activity (GO:0001105);; Biological Process: kidney development (GO:0001822);; Biological Process: regulation of myeloid leukocyte differentiation (GO:0002761);; Molecular Function: DNA-binding transcription factor activity (GO:0003700);; Biological Process: endoderm development (GO:0007492);; Biological Process: heart development (GO:0007507);; Biolog…	--|1e-07|dpx:DAPPUDRAFT_309396|hypothetical protein	[R]	General function prediction only	--	Mediator of RNA polymerase II transcription subunit 12 OS=Danio rerio OX=7955 GN=med12 PE=2 SV=1	ZP2 [Cyprinus carpio]
TRINITY_DN37443_c1_g1	29.21	13.81	15.47	0	0	0	1.047	0.522	0.56	0	0	0	-6.76621	0.000264853	0.0389729	down	--	--	--	--|5e-07|dpx:DAPPUDRAFT_305258|hypothetical protein	[R]	General function prediction only	--	--	hypothetical protein llap_8389 [Limosa lapponica baueri]
TRINITY_DN18341_c1_g1	0	0	0	24.57	24.89	12.13	0	0	0	0.851	0.916	0.44	6.74974	0.000254458	0.0377533	up	--	--	--	--	[R]	General function prediction only	Reverse transcriptase (RNA-dependent DNA polymerase)	--	unnamed protein product [Oncorhynchus mykiss]
TRINITY_DN60264_c0_g1	0	0	0	337.15	34.23	126.58	0	0	0	11.673	1.26	4.593	9.7435	3.13e-09	3.7e-06	up	--	--	Cellular Component: Golgi membrane (GO:0000139);; Molecular Function: 4-hydroxyphenylpyruvate dioxygenase activity (GO:0003868);; Molecular Function: lactoylglutathione lyase activity (GO:0004462);; Cellular Component: endoplasmic reticulum membrane (GO:0005789);; Biological Process: L-phenylalanine catabolic process (GO:0006559);; Biological Process: tyrosine catabolic process (GO:0006572);; Mol…	K00457|1e-13|dpx:DAPPUDRAFT_327131|K00457 HPD; 4-hydroxyphenylpyruvate dioxygenase [EC:1.13.11.27]	[E]	Amino acid transport and metabolism	--	4-hydroxyphenylpyruvate dioxygenase OS=Danio rerio OX=7955 GN=hpd PE=2 SV=1	4-hydroxyphenylpyruvate dioxygenase isoform X1 [Terrapene mexicana triunguis]
TRINITY_DN47862_c0_g1	62.79	26.28	30.11	0	0	0	2.252	0.993	1.091	0	0	0	-7.79906	1.39e-06	0.000593259	down	[M]	Cell wall/membrane/envelope biogenesis	Cellular Component: nucleus (GO:0005634);; Biological Process: transcription, DNA-templated (GO:0006351);; Biological Process: regulation of transcription, DNA-templated (GO:0006355);; Molecular Function: zinc ion binding (GO:0008270);; Molecular Function: sequence-specific DNA binding (GO:0043565);;	--|2e-11|dpx:DAPPUDRAFT_239164|hypothetical protein	--	--	--	Zinc finger homeobox protein 4 OS=Gallus gallus OX=9031 GN=ZFHX4 PE=2 SV=2	PREDICTED: lysine-specific demethylase 2A-like isoform X2 [Kryptolebias marmoratus]
TRINITY_DN75137_c0_g1	0	0	0	57.4	34.85	60.83	0	0	0	1.987	1.282	2.207	8.05074	7.19e-08	4.85e-05	up	--	--	--	--	--	--	--	--	unnamed protein product [Oncorhynchus mykiss]
TRINITY_DN14878_c0_g2	108.78	124.71	244.58	6.24	9.96	37.52	3.901	4.711	8.863	0.216	0.366	1.361	-3.1926	0.00012142	0.0217686	down	--	--	--	--	--	--	Integrase zinc binding domain	--	uncharacterized protein LOC110438360 [Danio rerio]
TRINITY_DN50409_c0_g1	16.79	22.83	24.75	0	0	0	0.602	0.862	0.897	0	0	0	-6.94681	7.44e-05	0.0149973	down	--	--	--	--	--	--	--	--	PREDICTED: myosin-IIIa-like [Sinocyclocheilus rhinocerous]
TRINITY_DN5605_c3_g1	16.44	17.27	10.31	62.44	232.96	75.8	0.59	0.652	0.374	2.162	8.572	2.75	3.04155	7.67e-05	0.0153998	up	--	--	--	--	--	--	--	--	nucleolar protein 58-like, partial [Oncorhynchus tshawytscha]
TRINITY_DN14628_c0_g1	69.08	14.2	79.19	594.35	420.91	493.81	2.477	0.536	2.87	20.577	15.488	17.917	3.20042	1.99e-07	0.000113985	up	--	--	--	--	--	--	--	--	hypothetical protein llap_6894 [Limosa lapponica baueri]
TRINITY_DN31382_c1_g1	29.56	13.05	28.87	0	0	0	1.06	0.493	1.046	0	0	0	-7.06273	6.21e-05	0.0127836	down	--	--	--	--|1e-09|dpx:DAPPUDRAFT_300527|hypothetical protein	[S]	Function unknown	Laminin G domain	--	--
TRINITY_DN40189_c1_g1	0	0	0	14.3	29.04	42.07	0	0	0	0.495	1.069	1.526	7.20928	4.71e-05	0.0100773	up	--	--	--	--	--	--	--	Genetic suppressor element 1 OS=Danio rerio OX=7955 GN=gse1 PE=4 SV=1	reverse hypothetical protein [Limosa lapponica baueri]
TRINITY_DN23711_c0_g1	50.72	32.81	46.61	303.52	103.52	156.33	1.819	1.239	1.689	10.508	3.809	5.672	2.04903	0.000204857	0.0326333	up	--	--	Cellular Component: nucleus (GO:0005634);; Biological Process: transcription, DNA-templated (GO:0006351);; Biological Process: regulation of transcription, DNA-templated (GO:0006355);; Molecular Function: zinc ion binding (GO:0008270);; Molecular Function: oxidoreductase activity, acting on paired donors, with incorporation or reduction of molecular oxygen, 2-oxoglutarate as one donor, and incorp…	--|1e-06|dpx:DAPPUDRAFT_107910|hypothetical protein	[O]	Posttranslational modification, protein turnover, chaperones	--	Lysine-specific demethylase 7A OS=Danio rerio OX=7955 GN=kdm7a PE=2 SV=2	unnamed protein product, partial [Tetraodon nigroviridis]
TRINITY_DN1447_c7_g1	190.28	377.38	202.51	75.73	39	55.9	6.824	14.256	7.338	2.622	1.435	2.028	-2.26961	1.86e-05	0.00478818	down	--	--	Molecular Function: DNA-binding transcription factor activity (GO:0003700);; Cellular Component: nucleus (GO:0005634);; Biological Process: transcription, DNA-templated (GO:0006351);; Biological Process: regulation of transcription, DNA-templated (GO:0006355);; Molecular Function: sequence-specific DNA binding (GO:0043565);;	--|1e-06|dpx:DAPPUDRAFT_301239|hypothetical protein	[J]	Translation, ribosomal structure and biogenesis	--	Transcription factor MafB OS=Coturnix japonica OX=93934 GN=MAFB PE=1 SV=1	PREDICTED: forkhead box protein D2 [Protobothrops mucrosquamatus]
TRINITY_DN25874_c1_g1	65.06	51.8	305.63	0	0	0	2.333	1.957	11.075	0	0	0	-9.5956	2.51e-09	3.15e-06	down	--	--	--	--	--	--	--	--	hypothetical protein XELAEV_18024372mg, partial [Xenopus laevis]
TRINITY_DN42287_c0_g2	18.01	74.25	51.35	0	0	0	0.646	2.805	1.861	0	0	0	-8.11453	1.52e-06	0.000625812	down	--	--	Molecular Function: DNA binding (GO:0003677);; Cellular Component: nucleus (GO:0005634);; Biological Process: transcription, DNA-templated (GO:0006351);; Biological Process: regulation of transcription, DNA-templated (GO:0006355);;	--|7e-06|dpx:DAPPUDRAFT_234485|hypothetical protein	--	--	--	Max-binding protein MNT OS=Xenopus laevis OX=8355 GN=mnt PE=2 SV=1	hypothetical protein L345_09414, partial [Ophiophagus hannah]
TRINITY_DN38360_c0_g1	0	0	0	89.22	41.07	5.12	0	0	0	3.089	1.511	0.186	7.86478	8.26e-05	0.016384	up	--	--	--	--	--	--	--	--	hypothetical protein N332_04239, partial [Mesitornis unicolor]
TRINITY_DN9240_c0_g1	23.79	28.78	80.43	0	0	0	0.853	1.087	2.914	0	0	0	-7.94849	1.8e-06	0.000720513	down	--	--	Cellular Component: endoplasmic reticulum (GO:0005783);; Biological Process: protein K69-linked ufmylation (GO:1990592);;	K10750|2e-10|dpx:DAPPUDRAFT_307549|K10750 CHAF1A; chromatin assembly factor 1 subunit A	[TV]	--	--	DDRGK domain-containing protein 1 OS=Danio rerio OX=7955 GN=ddrgk1 PE=2 SV=1	hypothetical protein AV530_012356 [Patagioenas fasciata monilis]
TRINITY_DN36458_c0_g2	10.14	2.69	9.49	86.2	36.1	65	0.364	0.101	0.344	2.984	1.328	2.358	3.04666	5.96e-05	0.0123677	up	--	--	--	--|5e-08|dpx:DAPPUDRAFT_304847|hypothetical protein	[R]	General function prediction only	--	Uncharacterized protein KIAA1211 homolog OS=Danio rerio OX=7955 GN=si:dkeyp-117h8.2 PE=4 SV=3	PREDICTED: LOW QUALITY PROTEIN: RNA-directed DNA polymerase from mobile element jockey-like [Lepidothrix coronata]
TRINITY_DN7217_c0_g1	68.03	39.91	46.81	152.66	155.17	188.17	2.44	1.507	1.696	5.286	5.71	6.827	1.62508	1.14e-05	0.00321376	up	--	--	--	--	--	--	THAP domain	--	--
TRINITY_DN15005_c0_g1	40.57	6.14	33.2	0	0	0	1.455	0.232	1.203	0	0	0	-7.19459	0.000217668	0.0343365	down	--	--	--	--	--	--	--	--	hypothetical protein N334_01813, partial [Pelecanus crispus]
TRINITY_DN69043_c0_g1	115.43	41.63	7.42	0	0	0	4.14	1.573	0.269	0	0	0	-8.27498	1.83e-05	0.00478818	down	--	--	Biological Process: ossification (GO:0001503);; Cellular Component: nucleus (GO:0005634);; Biological Process: multicellular organism development (GO:0007275);; Biological Process: BMP signaling pathway (GO:0030509);; Molecular Function: sequence-specific DNA binding (GO:0043565);;	K09341|6e-16|dpx:DAPPUDRAFT_347226|K09341 MSX; homeobox protein MSX	[R]	General function prediction only	Homeodomain	Homeobox protein MSX-1 OS=Gallus gallus OX=9031 GN=MSX1 PE=2 SV=1	unnamed protein product, partial [Tetraodon nigroviridis]
TRINITY_DN134228_c0_g1	0	0	0	10.07	30.7	40.36	0	0	0	0.349	1.13	1.464	7.14137	0.000117591	0.0213182	up	--	--	--	K09497|3e-06|dpx:DAPPUDRAFT_200182|K09497 CCT5; T-complex protein 1 subunit epsilon	[O]	Posttranslational modification, protein turnover, chaperones	--	--	--
TRINITY_DN3027_c2_g2	317.25	597.82	820.37	120.04	120.94	227.96	11.377	22.583	29.727	4.156	4.45	8.271	-1.94928	0.000137389	0.0236709	down	--	--	--	K18626|2e-06|dpx:DAPPUDRAFT_105663|K18626 TCHH; trichohyalin	--	--	--	Transmembrane channel-like protein 1 OS=Danio rerio OX=7955 GN=tmc1 PE=1 SV=2	Axoneme-associated protein, partial [Ophiophagus hannah]
TRINITY_DN8507_c0_g1	138.34	226.01	6.6	0	0	0	4.961	8.537	0.239	0	0	0	-9.51698	5.32e-07	0.000253603	down	--	--	--	--	--	--	--	--	hypothetical protein CIB84_013535 [Bambusicola thoracicus]
TRINITY_DN7792_c0_g1	34.28	14.2	24.33	222.75	96.46	85.84	1.229	0.536	0.882	7.712	3.55	3.115	2.44351	0.00012718	0.0226627	up	--	--	Molecular Function: cyclin-dependent protein serine/threonine kinase activity (GO:0004693);; Molecular Function: ATP binding (GO:0005524);; Cellular Component: chromosome (GO:0005694);; Biological Process: transcription elongation from RNA polymerase II promoter (GO:0006368);; Biological Process: mRNA processing (GO:0006397);; Cellular Component: cyclin/CDK positive transcription elongation facto…	--|5e-08|dpx:DAPPUDRAFT_302188|hypothetical protein	--	--	--	Cyclin-dependent kinase 12 OS=Xenopus tropicalis OX=8364 GN=cdk12 PE=2 SV=1	hypothetical protein L345_15094, partial [Ophiophagus hannah]
TRINITY_DN8178_c2_g1	32.01	41.06	99.4	359.71	159.53	278.93	1.148	1.551	3.602	12.454	5.87	10.121	2.17006	0.000278158	0.039677	up	[K]	Transcription	Molecular Function: nucleotide binding (GO:0000166);; Molecular Function: RNA binding (GO:0003723);; Cellular Component: chromosome (GO:0005694);; Biological Process: transcription, DNA-templated (GO:0006351);; Biological Process: regulation of transcription, DNA-templated (GO:0006355);; Cellular Component: nuclear speck (GO:0016607);; Molecular Function: histone-lysine N-methyltransferase activi…	--|2e-61|dpx:DAPPUDRAFT_237108|hypothetical protein	[T]	Signal transduction mechanisms	Spaetzle	Histone-lysine N-methyltransferase SETD1B OS=Gallus gallus OX=9031 GN=SETD1B PE=2 SV=1	mucin-2-like [Maylandia zebra]
TRINITY_DN914_c0_g1	47.57	28.2	63.93	450.54	1279.12	86.41	1.706	1.065	2.317	15.599	47.067	3.135	3.66858	4.24e-05	0.00918996	up	--	--	Cellular Component: nucleus (GO:0005634);; Cellular Component: cytoplasm (GO:0005737);; Molecular Function: peptidase activity (GO:0008233);;	K22762|7e-60|dpx:DAPPUDRAFT_198868|K22762 DESI1; desumoylating isopeptidase 1 [EC:3.4.-.-]	[S]	Function unknown	PPPDE putative peptidase domain	Desumoylating isopeptidase 1 OS=Xenopus laevis OX=8355 GN=desi1 PE=2 SV=1	desumoylating isopeptidase 1b [Danio rerio]
TRINITY_DN16333_c0_g2	0	0	0	25.38	25.93	13.26	0	0	0	0.879	0.954	0.481	6.79588	0.000189828	0.0309885	up	--	--	--	--	--	--	--	--	putative uncharacterized protein YKL083W, partial [Amphiprion ocellaris]
TRINITY_DN12688_c3_g1	370.42	774.52	1141.05	97.88	127.58	167.89	13.284	29.258	41.348	3.389	4.695	6.092	-2.59546	4.28e-07	0.000212393	down	--	--	Biological Process: lymphangiogenesis (GO:0001946);; Molecular Function: DNA-binding transcription factor activity (GO:0003700);; Cellular Component: nucleus (GO:0005634);; Biological Process: transcription, DNA-templated (GO:0006351);; Biological Process: regulation of transcription, DNA-templated (GO:0006355);; Biological Process: embryonic pattern specification (GO:0009880);; Biological Proces…	--	--	--	--	Transcription factor MafB OS=Danio rerio OX=7955 GN=mafb PE=2 SV=1	--
TRINITY_DN19495_c1_g1	46.52	21.68	22.89	0	0	0	1.668	0.819	0.829	0	0	0	-7.43163	9.53e-06	0.00280978	down	[J]	Translation, ribosomal structure and biogenesis	Cellular Component: nucleus (GO:0005634);; Biological Process: transcription, DNA-templated (GO:0006351);; Biological Process: regulation of transcription, DNA-templated (GO:0006355);; Molecular Function: zinc ion binding (GO:0008270);; Molecular Function: oxidoreductase activity, acting on paired donors, with incorporation or reduction of molecular oxygen, 2-oxoglutarate as one donor, and incorp…	K05706|6e-06|dpx:DAPPUDRAFT_347447|K05706 SNAI2; snail 2	--	--	--	Lysine-specific demethylase 7A OS=Danio rerio OX=7955 GN=kdm7a PE=2 SV=2	hypothetical protein AS28_03958, partial [Pygoscelis adeliae]
TRINITY_DN43552_c0_g1	46.87	20.91	22.89	0	0	0	1.681	0.79	0.829	0	0	0	-7.41426	1.11e-05	0.00316355	down	--	--	--	--|2e-10|dpx:DAPPUDRAFT_335831|hypothetical protein	--	--	--	--	--
TRINITY_DN14894_c0_g2	0	0	3.3	74.12	154.55	229.66	0	0	0.12	2.566	5.687	8.333	7.22846	1.62e-09	2.32e-06	up	--	--	Molecular Function: nuclease activity (GO:0004518);; Cellular Component: nucleus (GO:0005634);; Cellular Component: cytoplasm (GO:0005737);; Molecular Function: metal ion binding (GO:0046872);;	K23222|2e-16|dpx:DAPPUDRAFT_334309|K23222 HARBI1; nuclease HARBI1 [EC:3.1.-.-]	[L]	Replication, recombination and repair	DDE superfamily endonuclease;; Plant transposon protein;; Helix-turn-helix of DDE superfamily endonuclease;; Transposase DDE domain	Putative nuclease HARBI1 OS=Xenopus laevis OX=8355 GN=harbi1 PE=2 SV=1	protein ALP1-like [Paramormyrops kingsleyae]
TRINITY_DN7521_c0_g1	936.2	677.64	915.23	143.8	19.29	190.44	33.574	25.598	33.165	4.979	0.71	6.91	-2.89905	0.000111185	0.0206184	down	--	--	--	--	--	--	--	--	basic proline-rich protein-like [Oncorhynchus kisutch]
TRINITY_DN13885_c1_g1	25.71	38.75	111.77	0	0	0	0.922	1.464	4.05	0	0	0	-8.36013	3.91e-07	0.000198059	down	--	--	--	--	--	--	--	--	unnamed protein product [Oncorhynchus mykiss]
TRINITY_DN6588_c0_g1	40.23	171.9	292.84	26.38	26.97	19.33	1.443	6.494	10.612	0.913	0.992	0.701	-2.86857	0.000305316	0.0425046	down	--	--	Molecular Function: nucleotide binding (GO:0000166);; Molecular Function: RNA binding (GO:0003723);; Cellular Component: nucleus (GO:0005634);; Cellular Component: ribonucleoprotein complex (GO:0030529);;	--|6e-12|dpx:DAPPUDRAFT_222035|hypothetical protein	--	--	--	Heterogeneous nuclear ribonucleoprotein A3 homolog 1 OS=Xenopus laevis OX=8355 PE=2 SV=1	scale keratin-like [Cyanistes caeruleus]
TRINITY_DN4202_c0_g1	503.69	505.16	348.32	87.21	90.24	191.58	18.063	19.083	12.622	3.019	3.321	6.951	-1.95214	3.88e-05	0.00860345	down	--	--	--	--	--	--	Domain of unknown function (DUF3885);; Chitinase W immunoglobulin-like domain	--	hypothetical protein XELAEV_18011311mg [Xenopus laevis]
TRINITY_DN49625_c0_g1	0	0	0	29	39	19.14	0	0	0	1.004	1.435	0.694	7.24081	1.86e-05	0.00478818	up	--	--	Biological Process: maturation of LSU-rRNA from tricistronic rRNA transcript (SSU-rRNA, 5.8S rRNA, LSU-rRNA) (GO:0000463);; Biological Process: maturation of 5.8S rRNA from tricistronic rRNA transcript (SSU-rRNA, 5.8S rRNA, LSU-rRNA) (GO:0000466);; Molecular Function: RNA binding (GO:0003723);; Cellular Component: nucleoplasm (GO:0005654);; Cellular Component: nucleolus (GO:0005730);; Biological …	--|7e-06|dpx:DAPPUDRAFT_106067|hypothetical protein	--	--	--	Pescadillo homolog OS=Xenopus tropicalis OX=8364 GN=pes1 PE=2 SV=1	YTH domain-containing protein 1, partial [Merops nubicus]
TRINITY_DN59001_c1_g1	0	0	0	12.49	25.31	36.95	0	0	0	0.432	0.931	1.341	7.00934	0.00012734	0.0226627	up	--	--	--	--	--	--	--	--	uncharacterized protein LOC112061054 [Chrysemys picta bellii]
TRINITY_DN42303_c0_g1	265.31	124.32	344.6	44.11	43.98	64.05	9.515	4.696	12.487	1.527	1.618	2.324	-2.30204	2.94e-06	0.00105001	down	--	--	Molecular Function: thyrotropin-releasing hormone receptor activity (GO:0004997);; Cellular Component: plasma membrane (GO:0005886);; Cellular Component: integral component of membrane (GO:0016021);;	K04284|9e-97|dpx:DAPPUDRAFT_1192|K04284 GHSR; growth hormone secretagogue receptor	[R]	General function prediction only	7 transmembrane receptor (rhodopsin family);; Serpentine type 7TM GPCR chemoreceptor Srx;; Serpentine type 7TM GPCR chemoreceptor Srsx	Thyrotropin-releasing hormone receptor OS=Gallus gallus OX=9031 GN=TRHR PE=2 SV=1	PREDICTED: growth hormone secretagogue receptor type 1 [Anolis carolinensis]
TRINITY_DN328_c9_g1	488.82	605.11	527.53	15.91	96.05	118.62	17.53	22.858	19.116	0.551	3.534	4.304	-2.87683	5.83e-05	0.0122109	down	--	--	Biological Process: liver development (GO:0001889);; Cellular Component: endoplasmic reticulum membrane (GO:0005789);; Biological Process: endoplasmic reticulum organization (GO:0007029);; Cellular Component: ER to Golgi transport vesicle membrane (GO:0012507);; Biological Process: protein transport (GO:0015031);; Biological Process: vesicle-mediated transport (GO:0016192);; Cellular Component: C…	--	--	--	--	Protein transport protein Sec31A OS=Danio rerio OX=7955 GN=sec31a PE=2 SV=1	histone-lysine N-methyltransferase SETD1A [Boleophthalmus pectinirostris]
TRINITY_DN4499_c2_g1	59.99	85.57	120.44	13.49	26.35	18.19	2.151	3.232	4.364	0.467	0.969	0.66	-2.27801	8.55e-05	0.016675	down	--	--	--	--|3e-34|dpx:DAPPUDRAFT_307452|hypothetical protein	--	--	Sleepless protein	--	--
TRINITY_DN32935_c1_g1	0	0	0	56.8	42.53	22.55	0	0	0	1.966	1.565	0.818	7.73581	1.55e-06	0.000631792	up	--	--	--	--	--	--	--	--	hypothetical protein Y956_07932, partial [Nipponia nippon]
TRINITY_DN163_c2_g1	949.49	812.51	908.84	285.39	522.14	384.1	34.051	30.693	32.933	9.881	19.213	13.937	-1.2206	0.000120249	0.021719	down	--	--	--	--	--	--	--	--	PREDICTED: cytochrome c oxidase subunit 7A-related protein, mitochondrial [Nanorana parkeri]
TRINITY_DN15008_c1_g1	7.87	2.49	2.68	32.43	41.9	61.77	0.282	0.094	0.097	1.123	1.542	2.241	3.34493	0.000112625	0.0206491	up	--	--	--	--	[TV]	--	--	Protein FAM133 OS=Danio rerio OX=7955 GN=fam133 PE=2 SV=2	hypothetical protein N300_00723, partial [Calypte anna]
TRINITY_DN13486_c0_g1	152.16	41.06	47.84	0	0	0	5.457	1.551	1.734	0	0	0	-8.8097	2.3e-08	1.93e-05	down	--	--	--	--	--	--	--	--	hypothetical protein N321_00489, partial [Antrostomus carolinensis]
TRINITY_DN37887_c0_g1	163.17	24.17	90.33	0	0	0	5.852	0.913	3.273	0	0	0	-8.99092	2.91e-08	2.4e-05	down	--	--	Molecular Function: zinc ion transmembrane transporter activity (GO:0005385);; Cellular Component: endoplasmic reticulum membrane (GO:0005789);; Cellular Component: Golgi apparatus (GO:0005794);; Biological Process: zinc ion transport (GO:0006829);; Biological Process: cellular zinc ion homeostasis (GO:0006882);; Cellular Component: integral component of membrane (GO:0016021);; Biological Process…	--	--	--	--	Zinc transporter Slc39a7 (Fragment) OS=Danio rerio OX=7955 GN=slc39a7 PE=2 SV=1	unnamed protein product [Oncorhynchus mykiss]
TRINITY_DN1175_c0_g1	1583.12	1580.32	1216.32	492.03	446.63	535.31	56.774	59.697	44.075	17.035	16.435	19.423	-1.64276	9.16e-11	2.62e-07	down	--	--	--	K08875|1e-82|dpx:DAPPUDRAFT_308604|K08875 NRBP; nuclear receptor-binding protein	[T]	Signal transduction mechanisms	Protein kinase domain;; Protein kinase domain;; Protein tyrosine and serine/threonine kinase	--	hypothetical protein CIB84_012225, partial [Bambusicola thoracicus]
TRINITY_DN9769_c0_g1	763.75	650.58	701.99	399.79	357.22	280.45	27.39	24.576	25.438	13.841	13.145	10.176	-1.09061	3.81e-06	0.00129609	down	--	--	--	--	--	--	--	--	unnamed protein product [Oncorhynchus mykiss]
TRINITY_DN30886_c0_g1	7.17	19.57	63.11	0	0	0	0.257	0.739	2.287	0	0	0	-7.38262	0.000201954	0.032603	down	--	--	--	K23214|3e-10|dpx:DAPPUDRAFT_101871|K23214 AUTS2; autism susceptibility gene 2 protein	--	--	--	Genetic suppressor element 1 OS=Danio rerio OX=7955 GN=gse1 PE=4 SV=1	unnamed protein product [Oncorhynchus mykiss]
TRINITY_DN460_c37_g1	107.56	173.82	136.73	31.82	57.05	38.28	3.857	6.566	4.955	1.102	2.099	1.389	-1.79786	0.000229533	0.0350695	down	--	--	--	--	--	--	--	--	unnamed protein product, partial [Tetraodon nigroviridis]
TRINITY_DN41228_c0_g1	27.46	17.84	19.39	0	0	0	0.985	0.674	0.702	0	0	0	-6.91421	8.41e-05	0.0165371	down	--	--	--	--	--	--	--	--	Nucleolar protein 58, partial [Ophiophagus hannah]
TRINITY_DN30968_c0_g1	38.83	9.02	19.18	0	0	0	1.392	0.341	0.695	0	0	0	-6.95399	0.000278425	0.039677	down	--	--	--	--	--	--	--	--	unnamed protein product [Oncorhynchus mykiss]
TRINITY_DN8825_c0_g1	6682.97	5863.32	7554.46	3771.31	2784.15	2974.64	239.666	221.489	273.748	130.57	102.448	107.931	-1.13456	7.07e-09	7.16e-06	down	--	--	--	--	--	--	--	--	PREDICTED: leucine-rich repeat extensin-like protein 1, partial [Salmo salar]
TRINITY_DN65470_c0_g1	39.35	439.35	18.97	0	0	0	1.411	16.597	0.688	0	0	0	-9.9859	2.72e-07	0.000148454	down	--	--	--	--|4e-26|dpx:DAPPUDRAFT_68692|hypothetical protein	--	--	--	--	Hemoglobin subunit alpha-2 [Anoplopoma fimbria]
TRINITY_DN27289_c1_g1	0	0	0	22.76	39.83	27.67	0	0	0	0.788	1.466	1.004	7.30732	9.88e-06	0.00285802	up	--	--	--	--	--	--	--	--	PREDICTED: putative F-box protein At1g47300, partial [Cynoglossus semilaevis]
TRINITY_DN68_c0_g1	26126.2	23758.3	39721.6	12533.4	13429.1	12524.8	936.943	897.48	1439.38	433.932	494.147	454.448	-1.26749	1.64e-07	9.48e-05	down	[G]	Carbohydrate transport and metabolism	Molecular Function: nucleotide binding (GO:0000166);; Molecular Function: RNA binding (GO:0003723);; Cellular Component: nucleus (GO:0005634);; Cellular Component: ribonucleoprotein complex (GO:0030529);;	--|2e-18|dpx:DAPPUDRAFT_302671|hypothetical protein	--	--	--	Heterogeneous nuclear ribonucleoprotein A3 homolog 1 OS=Xenopus laevis OX=8355 PE=2 SV=1	PREDICTED: glycine-rich cell wall structural protein 2-like, partial [Sinocyclocheilus rhinocerous]
TRINITY_DN42631_c0_g1	299.24	198	247.88	142.59	123.22	114.07	10.731	7.479	8.982	4.937	4.534	4.139	-1.02507	0.00031037	0.0430671	down	--	--	Cellular Component: extracellular region (GO:0005576);;	--	--	--	--	Integumentary mucin C.1 (Fragment) OS=Xenopus laevis OX=8355 PE=2 SV=1	voltage-dependent L-type calcium channel subunit alpha-1D-like [Boleophthalmus pectinirostris]
TRINITY_DN2426_c0_g1	0	0	3.51	707.94	143.76	3.03	0	0	0.127	24.51	5.29	0.11	7.72342	3.54e-05	0.00803197	up	--	--	Cellular Component: chromosome, centromeric region (GO:0000775);; Cellular Component: condensed chromosome kinetochore (GO:0000777);; Biological Process: cytokinesis (GO:0000910);; Cellular Component: nucleus (GO:0005634);; Cellular Component: chromosome (GO:0005694);; Cellular Component: pericentric heterochromatin (GO:0005721);; Cellular Component: cytoplasm (GO:0005737);; Cellular Component: s…	K18626|2e-11|dpx:DAPPUDRAFT_105663|K18626 TCHH; trichohyalin	[S]	Function unknown	--	Inner centromere protein A OS=Xenopus laevis OX=8355 GN=incenp-a PE=1 SV=1	axoneme-associated protein mst101(2)-like, partial [Oncorhynchus tshawytscha]
TRINITY_DN68968_c0_g1	95.14	38.95	153.64	7.65	7.47	0	3.412	1.471	5.567	0.265	0.275	0	-4.28686	9.48e-05	0.0181252	down	--	--	Biological Process: cilium movement (GO:0003341);; Molecular Function: ATP binding (GO:0005524);; Cellular Component: cytoplasm (GO:0005737);; Cellular Component: microtubule (GO:0005874);; Cellular Component: cilium (GO:0005929);; Molecular Function: tubulin binding (GO:0015631);; Biological Process: protein polyglutamylation (GO:0018095);; Biological Process: axoneme assembly (GO:0035082);; Cel…	K16599|2e-17|dpx:DAPPUDRAFT_324141|K16599 TTLL1; tubulin polyglutamylase TTLL1 [EC:6.-.-.-]	[O]	Posttranslational modification, protein turnover, chaperones	Tubulin-tyrosine ligase family	Tubulin polyglutamylase ttll6 OS=Danio rerio OX=7955 GN=ttll6 PE=2 SV=1	PREDICTED: probable tubulin polyglutamylase TTLL1 isoform X1 [Cyprinus carpio]
TRINITY_DN119219_c0_g1	27.81	116.65	53.21	0	0	0	0.997	4.406	1.928	0	0	0	-8.59978	1.53e-07	9.27e-05	down	--	--	--	--	--	--	--	--	unnamed protein product, partial [Oncorhynchus mykiss]
TRINITY_DN3853_c10_g1	12.59	11.13	24.54	125.68	63.89	137	0.452	0.42	0.889	4.351	2.351	4.971	2.69175	9.6e-06	0.00280978	up	[R]	General function prediction only	Molecular Function: calcium ion binding (GO:0005509);; Cellular Component: extracellular region (GO:0005576);; Biological Process: biomineral tissue development (GO:0031214);;	--|2e-06|dpx:DAPPUDRAFT_302188|hypothetical protein	--	--	--	Osteocalcin 2 OS=Diplodus sargus OX=38941 GN=bglap2 PE=1 SV=1	nucleolin [Salvelinus alpinus]
TRINITY_DN1448_c19_g1	0	0	0	37.86	40.04	36.95	0	0	0	1.311	1.473	1.341	7.64176	5.6e-07	0.000264131	up	--	--	--	--	--	--	--	--	hypothetical protein N332_04238, partial [Mesitornis unicolor]
TRINITY_DN35138_c1_g2	290.5	93.05	0	0	0	0	10.418	3.515	0	0	0	0	-9.49747	0.000271566	0.0395039	down	--	--	--	--	--	--	--	--	PREDICTED: putative glycosyltransferase ALG1-like, partial [Notothenia coriiceps]
TRINITY_DN10595_c0_g1	115.78	158.28	189.11	64.65	52.69	43.01	4.152	5.979	6.853	2.238	1.939	1.561	-1.58903	0.000102475	0.0191495	down	--	--	Cellular Component: spliceosomal complex (GO:0005681);; Cellular Component: cytoplasm (GO:0005737);; Biological Process: rRNA processing (GO:0006364);; Biological Process: mRNA cis splicing, via spliceosome (GO:0045292);;	K14563|2e-07|dpx:DAPPUDRAFT_333298|K14563 NOP1; rRNA 2'-O-methyltransferase fibrillarin [EC:2.1.1.-]	--	--	--	WW domain-binding protein 11 OS=Danio rerio OX=7955 GN=wbp11 PE=1 SV=1	basic proline-rich protein-like, partial [Oncorhynchus tshawytscha]
TRINITY_DN8041_c0_g1	123.65	126.63	154.05	448.73	274.25	315.69	4.434	4.783	5.582	15.536	10.091	11.455	1.29627	5.55e-05	0.0117242	up	--	--	--	--	--	--	--	--	unnamed protein product [Oncorhynchus mykiss]
TRINITY_DN11413_c1_g1	17.49	13.62	48.67	0	0	0	0.627	0.515	1.764	0	0	0	-7.20699	8.5e-05	0.0166513	down	--	--	--	K01273|8e-06|dpx:DAPPUDRAFT_54823|K01273 DPEP; membrane dipeptidase [EC:3.4.13.19]	--	--	--	--	--
TRINITY_DN4549_c0_g1	51.94	45.85	118.79	13.29	9.75	3.41	1.863	1.732	4.304	0.46	0.359	0.124	-3.0997	0.000127991	0.0226955	down	--	--	--	--	--	--	--	--	hypothetical protein CIB84_013535 [Bambusicola thoracicus]
TRINITY_DN7019_c0_g2	0	0	0	44.91	47.71	43.58	0	0	0	1.555	1.756	1.581	7.89439	8.86e-08	5.82e-05	up	--	--	--	--	[R]	General function prediction only	--	--	PREDICTED: craniofacial development protein 2-like [Nothobranchius furzeri]
TRINITY_DN121071_c1_g1	0	0	0	180.06	192.72	58.17	0	0	0	6.234	7.091	2.111	9.54751	6.04e-11	2.26e-07	up	--	--	--	--	--	--	--	--	protein FAM3C-like isoform X2 [Paramormyrops kingsleyae]
TRINITY_DN9597_c0_g1	516.28	177.08	263.14	0	0	0	18.515	6.689	9.535	0	0	0	-10.798	1.18e-15	2.86e-11	down	--	--	Cellular Component: nucleus (GO:0005634);;	--|1e-13|dpx:DAPPUDRAFT_234485|hypothetical protein	[T]	Signal transduction mechanisms	--	Zinc finger CCCH domain-containing protein 18 OS=Danio rerio OX=7955 GN=zc3h18 PE=1 SV=1	PREDICTED: vegetative cell wall protein gp1-like [Pygoscelis adeliae]
TRINITY_DN716_c5_g1	58.94	31.27	22.89	0	0	0	2.114	1.181	0.829	0	0	0	-7.73598	2.38e-06	0.00090209	down	--	--	--	--	--	--	--	--	unnamed protein product [Oncorhynchus mykiss]
TRINITY_DN61420_c0_g1	29.73	26.67	9.69	0	0	0	1.066	1.007	0.351	0	0	0	-7.00644	0.000175875	0.0292639	down	--	--	--	--	--	--	--	--	PREDICTED: uncharacterized protein LOC102461666 [Pelodiscus sinensis]
TRINITY_DN42287_c0_g1	18.01	74.25	51.35	0	0	0	0.646	2.805	1.861	0	0	0	-8.11453	1.52e-06	0.000625812	down	--	--	Molecular Function: DNA binding (GO:0003677);; Cellular Component: nucleus (GO:0005634);; Biological Process: transcription, DNA-templated (GO:0006351);; Biological Process: regulation of transcription, DNA-templated (GO:0006355);;	--|7e-06|dpx:DAPPUDRAFT_234485|hypothetical protein	--	--	--	Max-binding protein MNT OS=Xenopus laevis OX=8355 GN=mnt PE=2 SV=1	hypothetical protein L345_09414, partial [Ophiophagus hannah]
TRINITY_DN79907_c0_g1	20.64	70.79	99.81	0	0	0	0.74	2.674	3.617	0	0	0	-8.50829	2.04e-07	0.000115148	down	--	--	--	K10624|2e-07|dpx:DAPPUDRAFT_309825|K10624 RBBP6; E3 ubiquitin-protein ligase RBBP6 [EC:2.3.2.27]	[K]	Transcription	--	--	hypothetical protein XELAEV_18036147mg [Xenopus laevis]
TRINITY_DN255_c2_g1	36.38	75.59	35.06	490.62	316.56	142.31	1.305	2.855	1.27	16.986	11.649	5.163	2.58943	8.4e-05	0.0165371	up	--	--	--	--	[M]	Cell wall/membrane/envelope biogenesis	--	--	PREDICTED: uncharacterized protein DDB_G0271670-like, partial [Pseudopodoces humilis]
TRINITY_DN6330_c0_g1	1627.54	1170.32	2095.87	3479.67	3735.5	4399.99	58.367	44.209	75.947	120.473	137.454	159.649	1.20311	3.96e-06	0.00133566	up	--	--	--	--|2e-07|dpx:DAPPUDRAFT_108211|hypothetical protein	[WV]	--	--	--	basic proline-rich protein-like [Oncorhynchus tshawytscha]
TRINITY_DN4873_c0_g1	35.68	46.43	69.29	0	0	0	1.279	1.754	2.511	0	0	0	-8.15191	5.25e-08	3.75e-05	down	--	--	--	--	--	--	--	--	hypothetical protein N339_08017, partial [Pterocles gutturalis]
TRINITY_DN16258_c0_g1	42.67	24.94	57.95	0	0	0	1.53	0.942	2.1	0	0	0	-7.87151	4.44e-07	0.000217985	down	--	--	--	--	--	--	--	--	hypothetical protein N307_01253, partial [Picoides pubescens]
TRINITY_DN7688_c3_g1	101.44	163.85	95.69	0	0	0	3.638	6.189	3.467	0	0	0	-9.44197	7.2e-12	4.37e-08	down	--	--	--	--	[R]	General function prediction only	Reverse transcriptase (RNA-dependent DNA polymerase)	--	receptor-type tyrosine-protein phosphatase F-like [Seriola lalandi dorsalis]
TRINITY_DN3969_c4_g1	84.12	73.29	84.97	757.89	2253.29	111.8	3.017	2.769	3.079	26.24	82.914	4.057	3.64015	5.86e-05	0.0122289	up	--	--	Cellular Component: nucleus (GO:0005634);; Biological Process: transcription, DNA-templated (GO:0006351);; Biological Process: regulation of transcription, DNA-templated (GO:0006355);; Molecular Function: zinc ion binding (GO:0008270);; Molecular Function: sequence-specific DNA binding (GO:0043565);;	K22762|5e-97|dpx:DAPPUDRAFT_198868|K22762 DESI1; desumoylating isopeptidase 1 [EC:3.4.-.-]	--	--	--	Zinc finger homeobox protein 4 OS=Gallus gallus OX=9031 GN=ZFHX4 PE=2 SV=2	proline-rich protein 36-like, partial [Oncorhynchus tshawytscha]

## Sheet: PFG_vs_NFG.all.annotation
#id	PFG1-Count	PFG2-Count	PFG3-Count	NFG1-Count	NFG2-Count	NFG3-Count	PFG1-FPKM	PFG2-FPKM	PFG3-FPKM	NFG1-FPKM	NFG2-FPKM	NFG3-FPKM	log2FoldChange	pvalue	qvalue	significant	COG_class	COG_class_annotation	GO_annotation	KEGG_annotation	KOG_class	KOG_class_annotation	Pfam_annotation	Swissprot_annotation	nr_annotation
TRINITY_DN17231_c0_g1	0	0	0	28	58.71	27.48	0	0	0	0.969	2.16	0.997	7.63388	3.29644e-06	0.00114401	up	--	--	Cellular Component: cytoplasm (GO:0005737);; Cellular Component: plasma membrane (GO:0005886);; Biological Process: proteolysis (GO:0006508);; Biological Process: signal transduction (GO:0007165);; Biological Process: cell-cell signaling (GO:0007267);; Biological Process: regulation of blood pressure (GO:0008217);; Molecular Function: zinc ion binding (GO:0008270);; Cellular Component: integral c…	--|7e-07|dpx:DAPPUDRAFT_316954|hypothetical protein	--	--	--	Aminopeptidase Ey OS=Gallus gallus OX=9031 GN=ANPEP PE=1 SV=2	hypothetical protein H355_001682 [Colinus virginianus]
TRINITY_DN1390_c8_g1	45.82	38.37	25.78	538.96	1750.86	81.29	1.643	1.449	0.934	18.66	64.426	2.95	4.36965	4.99283e-06	0.00159593	up	--	--	Biological Process: mRNA splicing, via spliceosome (GO:0000398);; Molecular Function: RNA binding (GO:0003723);; Cellular Component: spliceosomal complex (GO:0005681);; Cellular Component: U2-type catalytic step 1 spliceosome (GO:0071006);; Cellular Component: catalytic step 2 spliceosome (GO:0071013);;	--|1e-14|dpx:DAPPUDRAFT_122224|hypothetical protein	--	--	--	Pre-mRNA-splicing factor CWC22 homolog OS=Danio rerio OX=7955 GN=cwc22 PE=2 SV=1	PREDICTED: serine/arginine repetitive matrix protein 2-like [Clupea harengus]
TRINITY_DN4106_c1_g2	160.55	0	252.42	0	0	0	5.758	0	9.147	0	0	0	-9.54082	0.000190067	0.0309885	down	--	--	Cellular Component: nucleus (GO:0005634);; Biological Process: DNA replication (GO:0006260);; Biological Process: DNA repair (GO:0006281);; Biological Process: nucleosome assembly (GO:0006334);; Biological Process: cell cycle (GO:0007049);; Biological Process: chromatin assembly (GO:0031497);; Cellular Component: CAF-1 complex (GO:0033186);;	K10750|4e-07|dpx:DAPPUDRAFT_307549|K10750 CHAF1A; chromatin assembly factor 1 subunit A	--	--	--	Chromatin assembly factor 1 subunit A OS=Danio rerio OX=7955 GN=chaf1a PE=1 SV=1	hypothetical protein L345_17903, partial [Ophiophagus hannah]
TRINITY_DN65845_c0_g1	54.92	132.57	103.73	0	0	0	1.969	5.008	3.759	0	0	0	-9.13349	2.62303e-10	4.90163e-07	down	--	--	--	K18626|1e-06|dpx:DAPPUDRAFT_105663|K18626 TCHH; trichohyalin	--	--	--	--	PREDICTED: GTPase IMAP family member 8-like [Poecilia reticulata]
TRINITY_DN735_c7_g1	135.54	68.68	61.04	0	0	5.31	4.861	2.595	2.212	0	0	0.193	-5.78659	9.02961e-06	0.00269149	down	[P]	Inorganic ion transport and metabolism	--	K23214|1e-10|dpx:DAPPUDRAFT_101871|K23214 AUTS2; autism susceptibility gene 2 protein	[B]	Chromatin structure and dynamics	--	Hepatoma-derived growth factor-related protein 2 OS=Danio rerio OX=7955 GN=hdgfl2 PE=2 SV=2	HMG domain-containing protein 4 [Patagioenas fasciata monilis]
TRINITY_DN3941_c0_g1	38.48	78.66	12.17	0	0	0	1.38	2.971	0.441	0	0	0	-7.99058	1.17201e-05	0.00329152	down	--	--	--	--	--	--	--	--	hypothetical protein N307_07208, partial [Picoides pubescens]
TRINITY_DN7330_c1_g2	245.9	98.04	0	0	0	0	8.818	3.703	0	0	0	0	-9.35028	0.000347418	0.0470612	down	--	--	Molecular Function: nucleotide binding (GO:0000166);; Cellular Component: commitment complex (GO:0000243);; Biological Process: mRNA splicing, via spliceosome (GO:0000398);; Molecular Function: RNA binding (GO:0003723);; Molecular Function: mRNA binding (GO:0003729);; Cellular Component: spliceosomal complex (GO:0005681);; Cellular Component: U1 snRNP (GO:0005685);; Cellular Component: nuclear sp…	K10750|3e-09|dpx:DAPPUDRAFT_322245|K10750 CHAF1A; chromatin assembly factor 1 subunit A	[TV]	--	--	U1 small nuclear ribonucleoprotein 70 kDa OS=Xenopus tropicalis OX=8364 GN=snrnp70 PE=2 SV=1	TRAF3-interacting protein 1, partial [Ophiophagus hannah]
TRINITY_DN2341_c0_g2	42.32	34.73	80.63	0	0	0	1.518	1.312	2.922	0	0	0	-8.20052	6.93158e-08	4.74335e-05	down	[K]	Transcription	--	K03145|2e-08|dpx:DAPPUDRAFT_53771|K03145 TFIIS; transcription elongation factor S-II	[K]	Transcription	--	--	transcription elongation factor S-II, partial [Xenopus laevis]
TRINITY_DN31218_c1_g1	0	0	0	325.47	76.55	0	0	0	0	11.268	2.817	0	9.43349	0.000343509	0.0467499	up	[K]	Transcription	Cellular Component: nuclear chromatin (GO:0000790);; Molecular Function: DNA-binding transcription factor activity (GO:0003700);; Molecular Function: steroid hormone receptor activity (GO:0003707);; Cellular Component: extracellular region (GO:0005576);; Cellular Component: nucleus (GO:0005634);; Cellular Component: cytosol (GO:0005829);; Biological Process: transcription, DNA-templated (GO:00063…	--|3e-12|dpx:DAPPUDRAFT_120275|hypothetical protein	--	--	--	Progesterone receptor OS=Gallus gallus OX=9031 GN=PGR PE=1 SV=1	hypothetical protein AS28_06628, partial [Pygoscelis adeliae]
TRINITY_DN34532_c0_g1	24.48	31.66	19.18	0	0	0	0.878	1.196	0.695	0	0	0	-7.17009	3.04976e-05	0.00712383	down	--	--	--	--	[R]	General function prediction only	--	--	rna-directed dna polymerase from mobile element jockey-like [Limosa lapponica baueri]
TRINITY_DN50702_c0_g1	42.5	41.44	44.34	0	0	0	1.524	1.565	1.607	0	0	0	-7.90879	1.0209e-07	6.52438e-05	down	--	--	--	--	[R]	General function prediction only	--	--	hypothetical protein N340_08378, partial [Tauraco erythrolophus]
TRINITY_DN570_c1_g1	194.48	168.07	247.06	78.75	84.43	57.42	6.974	6.349	8.953	2.726	3.107	2.083	-1.52111	6.91944e-06	0.00216895	down	--	--	Biological Process: somitogenesis (GO:0001756);; Biological Process: regulation of systemic arterial blood pressure (GO:0003073);; Cellular Component: extracellular matrix (GO:0005578);;	--|4e-07|dpx:DAPPUDRAFT_316954|hypothetical protein	--	--	--	Coiled-coil domain-containing protein 80 OS=Danio rerio OX=7955 GN=ccdc80 PE=2 SV=1	hypothetical protein H355_001682 [Colinus virginianus]
TRINITY_DN7419_c0_g1	0	0	0	31.42	4.56	56.66	0	0	0	1.088	0.168	2.056	7.33041	0.000285345	0.0401848	up	--	--	--	--	--	--	--	--	PREDICTED: solute carrier family 12 member 9-like [Ictalurus punctatus]
TRINITY_DN15201_c0_g1	39.18	85.18	101.46	14.9	12.24	14.97	1.405	3.218	3.677	0.516	0.45	0.543	-2.49136	9.94493e-05	0.0187921	down	--	--	--	K08840|5e-08|dpx:DAPPUDRAFT_301634|K08840 TNIK; TRAF2 and NCK interacting kinase [EC:2.7.11.1]	--	--	--	Genetic suppressor element 1 OS=Danio rerio OX=7955 GN=gse1 PE=4 SV=1	PREDICTED: putative uncharacterized protein DDB_G0271982, partial [Serinus canaria]
TRINITY_DN22365_c0_g1	43.55	12.09	12.99	0	0	0	1.562	0.457	0.471	0	0	0	-7.00658	0.000275176	0.039677	down	--	--	--	--	--	--	Fibroblast growth factor receptor 3 transmembrane domain;; Fibroblast growth factor receptor 3 transmembrane domain	--	--
TRINITY_DN60_c8_g1	22.39	13.81	11.96	82.17	85.47	65.75	0.803	0.522	0.433	2.845	3.145	2.386	2.21978	1.86475e-05	0.00478818	up	--	--	Cellular Component: cytoplasm (GO:0005737);; Cellular Component: cytoskeleton (GO:0005856);; Cellular Component: plasma membrane (GO:0005886);; Biological Process: signal transduction (GO:0007165);;	--|2e-17|dpx:DAPPUDRAFT_114842|hypothetical protein	--	--	--	Amyloid beta A4 precursor protein-binding family B member 1-interacting protein OS=Danio rerio OX=7955 GN=apbb1ip PE=2 SV=1	mucin-2-like [Xiphophorus maculatus]
TRINITY_DN723_c0_g1	34.63	15.73	86	4.23	4.15	4.36	1.242	0.594	3.116	0.146	0.153	0.158	-3.52986	0.000211473	0.0334678	down	--	--	--	--	--	--	--	--	PREDICTED: zinc finger protein 280D [Lates calcarifer]
TRINITY_DN121648_c0_g1	0	0	0	24.97	8.3	44.53	0	0	0	0.865	0.305	1.616	7.07779	0.000249636	0.0374347	up	--	--	--	--	--	--	--	--	hypothetical protein CIB84_013535 [Bambusicola thoracicus]
TRINITY_DN43869_c0_g1	364.65	224.28	544.64	101.71	143.76	134.35	13.077	8.472	19.736	3.521	5.29	4.875	-1.61062	9.80058e-05	0.0186004	down	--	--	Molecular Function: RNA polymerase I core binding (GO:0001042);; Molecular Function: DNA binding (GO:0003677);; Cellular Component: nucleolus (GO:0005730);; Biological Process: nucleosome assembly (GO:0006334);; Biological Process: regulation of transcription, DNA-templated (GO:0006355);; Biological Process: transcription by RNA polymerase I (GO:0006360);; Biological Process: regulation of chroma…	--|1e-12|dpx:DAPPUDRAFT_302671|hypothetical protein	[YU]	--	--	Protein SPT2 homolog OS=Gallus gallus OX=9031 GN=SPTY2D1 PE=1 SV=3	PREDICTED: LOW QUALITY PROTEIN: formin-2 [Manacus vitellinus]
TRINITY_DN50853_c1_g1	17.31	30.12	33.61	0	0	0	0.621	1.138	1.218	0	0	0	-7.26621	2.06335e-05	0.00522134	down	--	--	--	K23214|9e-06|dpx:DAPPUDRAFT_101871|K23214 AUTS2; autism susceptibility gene 2 protein	--	--	--	--	PREDICTED: putative uncharacterized protein DDB_G0271982 [Salmo salar]
TRINITY_DN1207_c3_g1	4.55	0	0	132.32	156	27.29	0.163	0	0	4.581	5.74	0.99	5.94854	4.05577e-05	0.00891646	up	--	--	--	--	[W]	Extracellular structures	--	--	hypothetical protein XENTR_v900160602mg, partial [Xenopus tropicalis]
TRINITY_DN4046_c0_g1	0	0	0	11.08	33.4	21.79	0	0	0	0.384	1.229	0.791	6.84685	0.00025487	0.0377533	up	--	--	Cellular Component: nucleus (GO:0005634);; Biological Process: transcription, DNA-templated (GO:0006351);; Biological Process: regulation of transcription, DNA-templated (GO:0006355);; Molecular Function: zinc ion binding (GO:0008270);; Molecular Function: sequence-specific DNA binding (GO:0043565);;	--|8e-06|dpx:DAPPUDRAFT_249030|hypothetical protein	[R]	General function prediction only	--	Zinc finger homeobox protein 4 OS=Gallus gallus OX=9031 GN=ZFHX4 PE=2 SV=2	PREDICTED: LOW QUALITY PROTEIN: tubby-related protein 4-like [Clupea harengus]
TRINITY_DN36403_c0_g1	318.83	0	81.46	0	0	0	11.434	0	2.952	0	0	0	-9.50798	0.000276687	0.039677	down	[L]	Replication, recombination and repair	--	--|8e-06|dpx:DAPPUDRAFT_121154|hypothetical protein	--	--	--	--	PREDICTED: proline-rich protein 36-like [Lepisosteus oculatus]
TRINITY_DN1839_c2_g1	391.06	70.99	123.74	0	0	0	14.024	2.682	4.484	0	0	0	-10.0818	3.4967e-11	1.69891e-07	down	--	--	Cellular Component: nucleus (GO:0005634);; Biological Process: transcription, DNA-templated (GO:0006351);; Biological Process: regulation of transcription, DNA-templated (GO:0006355);; Molecular Function: zinc ion binding (GO:0008270);; Molecular Function: sequence-specific DNA binding (GO:0043565);;	--|2e-14|dpx:DAPPUDRAFT_306237|hypothetical protein	--	--	--	Zinc finger homeobox protein 4 OS=Gallus gallus OX=9031 GN=ZFHX4 PE=2 SV=2	formin-2-like [Boleophthalmus pectinirostris]
TRINITY_DN944_c7_g1	0	100.72	237.57	0	0	0	0	3.805	8.609	0	0	0	-9.30955	0.000364801	0.0486929	down	--	--	--	K23214|4e-08|dpx:DAPPUDRAFT_101871|K23214 AUTS2; autism susceptibility gene 2 protein	--	--	--	Genetic suppressor element 1 OS=Danio rerio OX=7955 GN=gse1 PE=4 SV=1	Zinc finger CCCH domain-containing protein 13, partial [Ophiophagus hannah]
TRINITY_DN63030_c0_g1	0	0	0	61.83	66.38	59.88	0	0	0	2.141	2.443	2.173	8.35093	2.52892e-09	3.15051e-06	up	--	--	--	--|9e-09|dpx:DAPPUDRAFT_270714|hypothetical protein	[TZ]	--	--	--	--
TRINITY_DN44922_c0_g1	69.96	52.95	62.49	140.78	172.8	193.66	2.509	2	2.264	4.874	6.359	7.027	1.40196	2.48385e-05	0.00600003	up	[R]	General function prediction only	Molecular Function: DNA binding (GO:0003677);; Cellular Component: nucleus (GO:0005634);; Biological Process: transcription, DNA-templated (GO:0006351);; Biological Process: regulation of transcription, DNA-templated (GO:0006355);; Molecular Function: metal ion binding (GO:0046872);;	--|1e-25|dpx:DAPPUDRAFT_56189|hypothetical protein	[R]	General function prediction only	Zinc-finger double domain;; Zinc finger, C2H2 type;; C2H2-type zinc finger	Oocyte zinc finger protein XlCOF6 (Fragment) OS=Xenopus laevis OX=8355 PE=3 SV=1	PREDICTED: zinc finger protein 850-like [Gekko japonicus]
TRINITY_DN4305_c0_g1	27.28	65.23	100.02	7.45	3.32	2.65	0.978	2.464	3.624	0.258	0.122	0.096	-3.9487	8.52156e-06	0.00258768	down	[E]	Amino acid transport and metabolism	--	--	--	--	FAD dependent oxidoreductase	--	PREDICTED: peroxisomal sarcosine oxidase [Stegastes partitus]
TRINITY_DN8701_c5_g1	632.58	663.44	657.65	107.75	54.77	141.55	22.686	25.062	23.831	3.731	2.015	5.136	-2.74813	6.6483e-11	2.30724e-07	down	--	--	--	--|1e-09|dpx:DAPPUDRAFT_198005|hypothetical protein	[R]	General function prediction only	--	--	hypothetical protein N309_02819, partial [Tinamus guttatus]
TRINITY_DN4191_c7_g1	448.95	259.77	274.69	973.99	892.44	686.34	16.1	9.813	9.954	33.722	32.839	24.903	1.32015	5.98858e-05	0.0123813	up	[E]	Amino acid transport and metabolism	Molecular Function: aspartate 1-decarboxylase activity (GO:0004068);; Molecular Function: sulfinoalanine decarboxylase activity (GO:0004782);; Biological Process: carboxylic acid metabolic process (GO:0019752);; Molecular Function: pyridoxal phosphate binding (GO:0030170);;	K01593|0.0|dpx:DAPPUDRAFT_300121|K01593 DDC; aromatic-L-amino-acid/L-tryptophan decarboxylase [EC:4.1.1.28 4.1.1.105]	[E]	Amino acid transport and metabolism	Pyridoxal-dependent decarboxylase conserved domain	Acidic amino acid decarboxylase GADL1 (Fragment) OS=Xenopus tropicalis OX=8364 GN=gadl1 PE=2 SV=2	PREDICTED: aromatic-L-amino-acid decarboxylase [Pygocentrus nattereri]
TRINITY_DN71666_c0_g1	46	13.81	15.05	0	0	0	1.65	0.522	0.546	0	0	0	-7.12885	0.00013044	0.0230456	down	--	--	Biological Process: mRNA splicing, via spliceosome (GO:0000398);; Molecular Function: mRNA binding (GO:0003729);; Cellular Component: nucleus (GO:0005634);; Biological Process: adenosine to inosine editing (GO:0006382);; Molecular Function: RNA methyltransferase activity (GO:0008173);; Molecular Function: mRNA (2'-O-methyladenosine-N6-)-methyltransferase activity (GO:0016422);; Cellular Component…	K05925|2e-10|dpx:DAPPUDRAFT_66395|K05925 METTL3_14; mRNA m6A methyltransferase [EC:2.1.1.348]	[A]	RNA processing and modification	--	N6-adenosine-methyltransferase subunit METTL3 OS=Danio rerio OX=7955 GN=mettl3 PE=2 SV=1	PREDICTED: N6-adenosine-methyltransferase 70 kDa subunit [Meleagris gallopavo]
TRINITY_DN2919_c0_g2	0	0	0	99.29	41.07	39.04	0	0	0	3.438	1.511	1.416	8.27304	1.05197e-07	6.55272e-05	up	--	--	--	--	--	--	--	--	IQ motif and SEC7 domain-containing protein 2 [Larimichthys crocea]
TRINITY_DN56242_c0_g1	0	0	0	55.18	118.45	53.63	0	0	0	1.911	4.359	1.946	8.62769	6.08371e-09	6.42572e-06	up	--	--	--	--	--	--	--	--	hypothetical protein AS27_09800, partial [Aptenodytes forsteri]
TRINITY_DN3183_c0_g1	173.14	47.39	127.45	345.61	592.26	521.67	6.209	1.79	4.618	11.966	21.793	18.928	2.04816	0.000131489	0.0231469	up	--	--	--	--	--	--	--	--	PREDICTED: zinc finger and SCAN domain-containing protein 22-like isoform X2 [Salmo salar]
TRINITY_DN5142_c1_g2	0	0	0	101.91	54.56	196.88	0	0	0	3.528	2.008	7.144	9.26161	4.4959e-10	7.80135e-07	up	[R]	General function prediction only	Molecular Function: DNA binding (GO:0003677);; Cellular Component: nucleus (GO:0005634);; Biological Process: transcription, DNA-templated (GO:0006351);; Biological Process: regulation of transcription, DNA-templated (GO:0006355);; Molecular Function: metal ion binding (GO:0046872);;	--|5e-35|dpx:DAPPUDRAFT_44266|hypothetical protein	[R]	General function prediction only	--	Gastrula zinc finger protein XlCGF7.1 (Fragment) OS=Xenopus laevis OX=8355 PE=3 SV=1	PREDICTED: gastrula zinc finger protein XlCGF17.1-like, partial [Gekko japonicus]
TRINITY_DN6152_c0_g3	25.71	108.4	24.75	0	0	0	0.922	4.095	0.897	0	0	0	-8.30207	2.58997e-06	0.000951464	down	--	--	--	K23214|4e-11|dpx:DAPPUDRAFT_101871|K23214 AUTS2; autism susceptibility gene 2 protein	--	--	--	Genetic suppressor element 1 OS=Danio rerio OX=7955 GN=gse1 PE=4 SV=1	Cyclin-dependent kinase 11B, partial [Ophiophagus hannah]
TRINITY_DN4332_c6_g1	111.06	353.78	526.7	27.79	84.85	54.76	3.983	13.364	19.086	0.962	3.122	1.987	-2.6183	0.000318675	0.0439862	down	--	--	--	K23214|3e-07|dpx:DAPPUDRAFT_101871|K23214 AUTS2; autism susceptibility gene 2 protein	--	--	--	Genetic suppressor element 1 OS=Danio rerio OX=7955 GN=gse1 PE=4 SV=1	PREDICTED: putative uncharacterized protein DDB_G0271982, partial [Pseudopodoces humilis]
TRINITY_DN4669_c0_g1	0	0	0	5.84	39.62	37.71	0	0	0	0.202	1.458	1.368	7.1966	0.000260808	0.0385156	up	--	--	Molecular Function: DNA-binding transcription factor activity (GO:0003700);; Cellular Component: nucleus (GO:0005634);; Biological Process: transcription, DNA-templated (GO:0006351);; Biological Process: regulation of transcription, DNA-templated (GO:0006355);; Biological Process: nervous system development (GO:0007399);; Molecular Function: sequence-specific DNA binding (GO:0043565);;	K19871|2e-09|dpx:DAPPUDRAFT_111734|K19871 SALL; sal-like protein	--	--	--	Transcription factor MafB OS=Xenopus tropicalis OX=8364 GN=mafb PE=2 SV=1	PREDICTED: extensin-like [Salmo salar]
TRINITY_DN34736_c0_g1	0	0	0	237.46	0	127.34	0	0	0	8.221	0	4.62	9.29061	0.000354916	0.0477672	up	--	--	--	--	--	--	--	--	hypothetical protein XELAEV_18026059mg, partial [Xenopus laevis]
TRINITY_DN3527_c9_g3	5.6	5.18	5.57	28.6	39.62	74.28	0.201	0.196	0.202	0.99	1.458	2.695	3.01679	9.30146e-05	0.0178625	up	--	--	--	--	--	--	--	--	hypothetical protein N303_05216, partial [Cuculus canorus]
TRINITY_DN61718_c0_g1	75.2	340.74	0	0	0	0	2.697	12.871	0	0	0	0	-9.71958	0.000218937	0.0344248	down	--	--	Cellular Component: extracellular region (GO:0005576);;	--|6e-09|dpx:DAPPUDRAFT_99502|hypothetical protein	--	--	--	Integumentary mucin C.1 (Fragment) OS=Xenopus laevis OX=8355 PE=2 SV=1	PREDICTED: integumentary mucin C.1-like, partial [Notothenia coriiceps]
TRINITY_DN1806_c2_g2	174.37	46.62	109.51	0	0	0	6.253	1.761	3.968	0	0	0	-9.25813	2.95304e-10	5.31394e-07	down	[R]	General function prediction only	--	--	--	--	--	--	hypothetical protein H355_001682 [Colinus virginianus]
TRINITY_DN2473_c1_g1	40.4	99.38	76.72	0	0	0	1.449	3.754	2.78	0	0	0	-8.69899	6.05957e-09	6.42572e-06	down	--	--	--	K08840|5e-07|dpx:DAPPUDRAFT_301634|K08840 TNIK; TRAF2 and NCK interacting kinase [EC:2.7.11.1]	--	--	--	Genetic suppressor element 1 OS=Danio rerio OX=7955 GN=gse1 PE=4 SV=1	hypothetical protein XELAEV_18032826mg [Xenopus laevis]
TRINITY_DN7781_c0_g1	379.34	343.23	283.15	699.48	798.05	812.16	13.604	12.966	10.26	24.217	29.366	29.468	1.13368	6.48347e-06	0.00204549	up	--	--	--	--	[W]	Extracellular structures	--	--	PREDICTED: classical arabinogalactan protein 9-like, partial [Colius striatus]
TRINITY_DN6751_c0_g1	0	0	0	12.29	12.45	86.22	0	0	0	0.425	0.458	3.128	7.57866	0.000161678	0.027181	up	--	--	--	--	--	--	--	--	unnamed protein product [Oncorhynchus mykiss]
TRINITY_DN63537_c0_g1	0	0	0	19.13	39.83	56.85	0	0	0	0.662	1.466	2.063	7.65796	4.51206e-06	0.0014713	up	--	--	--	K05313|8e-16|dpx:DAPPUDRAFT_313288|K05313 GRIN; glutamate receptor, ionotropic, invertebrate	[PET]	--	--	--	--
TRINITY_DN44832_c0_g1	19.41	13.43	23.72	0	0	0	0.696	0.507	0.859	0	0	0	-6.70877	0.000251769	0.0376382	down	--	--	Cellular Component: early endosome (GO:0005769);; Cellular Component: cytosol (GO:0005829);; Biological Process: protein transport (GO:0015031);; Biological Process: endosomal transport (GO:0016197);; Cellular Component: early endosome membrane (GO:0031901);; Biological Process: Arp2/3 complex-mediated actin nucleation (GO:0034314);; Biological Process: retrograde transport, endosome to Golgi (GO…	--	--	--	--	WASH complex subunit 1 OS=Xenopus laevis OX=8355 GN=washc1 PE=2 SV=1	WAS/WASL-interacting protein family member 3 [Pogona vitticeps]
TRINITY_DN6289_c0_g2	189.06	117.22	145.18	42.3	5.6	8.53	6.78	4.428	5.261	1.464	0.206	0.309	-3.04765	0.000239234	0.0362101	down	--	--	--	K10750|2e-06|dpx:DAPPUDRAFT_307549|K10750 CHAF1A; chromatin assembly factor 1 subunit A	--	--	--	--	hypothetical protein L345_18078, partial [Ophiophagus hannah]
TRINITY_DN1600_c6_g1	213.19	81.54	281.09	45.52	31.95	14.97	7.646	3.08	10.186	1.576	1.176	0.543	-2.65883	6.30245e-05	0.012866	down	--	--	--	--	--	--	--	--	PREDICTED: membrane-associated guanylate kinase, WW and PDZ domain-containing protein 3-like [Takifugu rubripes]
TRINITY_DN48970_c0_g1	165.8	163.46	0	0	0	0	5.946	6.175	0	0	0	0	-9.32414	0.000329347	0.0452025	down	--	--	--	--	--	--	--	--	PREDICTED: RNA-directed DNA polymerase from mobile element jockey-like [Nanorana parkeri]
TRINITY_DN25677_c0_g2	15.74	27.24	30.32	0	0	0	0.564	1.029	1.099	0	0	0	-7.11634	4.20637e-05	0.00916461	down	--	--	--	--	--	--	--	--	Neurofilament heavy polypeptide, partial [Picoides pubescens]
TRINITY_DN12131_c0_g1	130.29	51.8	183.33	0	0	0	4.673	1.957	6.643	0	0	0	-9.39394	7.67967e-11	2.4875e-07	down	--	--	--	--	[C]	Energy production and conversion	--	--	--
TRINITY_DN32931_c0_g1	0	0	0	20.14	20.95	19.9	0	0	0	0.697	0.771	0.722	6.727	0.000155411	0.0263094	up	[D]	Cell cycle control, cell division, chromosome partitioning	Molecular Function: transcription coactivator activity (GO:0001105);; Biological Process: kidney development (GO:0001822);; Biological Process: regulation of myeloid leukocyte differentiation (GO:0002761);; Molecular Function: DNA-binding transcription factor activity (GO:0003700);; Biological Process: endoderm development (GO:0007492);; Biological Process: heart development (GO:0007507);; Biolog…	--|1e-07|dpx:DAPPUDRAFT_309396|hypothetical protein	[R]	General function prediction only	--	Mediator of RNA polymerase II transcription subunit 12 OS=Danio rerio OX=7955 GN=med12 PE=2 SV=1	ZP2 [Cyprinus carpio]
TRINITY_DN37443_c1_g1	29.21	13.81	15.47	0	0	0	1.047	0.522	0.56	0	0	0	-6.76621	0.000264853	0.0389729	down	--	--	--	--|5e-07|dpx:DAPPUDRAFT_305258|hypothetical protein	[R]	General function prediction only	--	--	hypothetical protein llap_8389 [Limosa lapponica baueri]
TRINITY_DN18341_c1_g1	0	0	0	24.57	24.89	12.13	0	0	0	0.851	0.916	0.44	6.74974	0.000254458	0.0377533	up	--	--	--	--	[R]	General function prediction only	Reverse transcriptase (RNA-dependent DNA polymerase)	--	unnamed protein product [Oncorhynchus mykiss]
TRINITY_DN60264_c0_g1	0	0	0	337.15	34.23	126.58	0	0	0	11.673	1.26	4.593	9.7435	3.12522e-09	3.70347e-06	up	--	--	Cellular Component: Golgi membrane (GO:0000139);; Molecular Function: 4-hydroxyphenylpyruvate dioxygenase activity (GO:0003868);; Molecular Function: lactoylglutathione lyase activity (GO:0004462);; Cellular Component: endoplasmic reticulum membrane (GO:0005789);; Biological Process: L-phenylalanine catabolic process (GO:0006559);; Biological Process: tyrosine catabolic process (GO:0006572);; Mol…	K00457|1e-13|dpx:DAPPUDRAFT_327131|K00457 HPD; 4-hydroxyphenylpyruvate dioxygenase [EC:1.13.11.27]	[E]	Amino acid transport and metabolism	--	4-hydroxyphenylpyruvate dioxygenase OS=Danio rerio OX=7955 GN=hpd PE=2 SV=1	4-hydroxyphenylpyruvate dioxygenase isoform X1 [Terrapene mexicana triunguis]
TRINITY_DN47862_c0_g1	62.79	26.28	30.11	0	0	0	2.252	0.993	1.091	0	0	0	-7.79906	1.392e-06	0.000593259	down	[M]	Cell wall/membrane/envelope biogenesis	Cellular Component: nucleus (GO:0005634);; Biological Process: transcription, DNA-templated (GO:0006351);; Biological Process: regulation of transcription, DNA-templated (GO:0006355);; Molecular Function: zinc ion binding (GO:0008270);; Molecular Function: sequence-specific DNA binding (GO:0043565);;	--|2e-11|dpx:DAPPUDRAFT_239164|hypothetical protein	--	--	--	Zinc finger homeobox protein 4 OS=Gallus gallus OX=9031 GN=ZFHX4 PE=2 SV=2	PREDICTED: lysine-specific demethylase 2A-like isoform X2 [Kryptolebias marmoratus]
TRINITY_DN75137_c0_g1	0	0	0	57.4	34.85	60.83	0	0	0	1.987	1.282	2.207	8.05074	7.1927e-08	4.85368e-05	up	--	--	--	--	--	--	--	--	unnamed protein product [Oncorhynchus mykiss]
TRINITY_DN14878_c0_g2	108.78	124.71	244.58	6.24	9.96	37.52	3.901	4.711	8.863	0.216	0.366	1.361	-3.1926	0.00012142	0.0217686	down	--	--	--	--	--	--	Integrase zinc binding domain	--	uncharacterized protein LOC110438360 [Danio rerio]
TRINITY_DN50409_c0_g1	16.79	22.83	24.75	0	0	0	0.602	0.862	0.897	0	0	0	-6.94681	7.43906e-05	0.0149973	down	--	--	--	--	--	--	--	--	PREDICTED: myosin-IIIa-like [Sinocyclocheilus rhinocerous]
TRINITY_DN5605_c3_g1	16.44	17.27	10.31	62.44	232.96	75.8	0.59	0.652	0.374	2.162	8.572	2.75	3.04155	7.67043e-05	0.0153998	up	--	--	--	--	--	--	--	--	nucleolar protein 58-like, partial [Oncorhynchus tshawytscha]
TRINITY_DN14628_c0_g1	69.08	14.2	79.19	594.35	420.91	493.81	2.477	0.536	2.87	20.577	15.488	17.917	3.20042	1.99414e-07	0.000113985	up	--	--	--	--	--	--	--	--	hypothetical protein llap_6894 [Limosa lapponica baueri]
TRINITY_DN31382_c1_g1	29.56	13.05	28.87	0	0	0	1.06	0.493	1.046	0	0	0	-7.06273	6.20947e-05	0.0127836	down	--	--	--	--|1e-09|dpx:DAPPUDRAFT_300527|hypothetical protein	[S]	Function unknown	Laminin G domain	--	--
TRINITY_DN40189_c1_g1	0	0	0	14.3	29.04	42.07	0	0	0	0.495	1.069	1.526	7.20928	4.70822e-05	0.0100773	up	--	--	--	--	--	--	--	Genetic suppressor element 1 OS=Danio rerio OX=7955 GN=gse1 PE=4 SV=1	reverse hypothetical protein [Limosa lapponica baueri]
TRINITY_DN23711_c0_g1	50.72	32.81	46.61	303.52	103.52	156.33	1.819	1.239	1.689	10.508	3.809	5.672	2.04903	0.000204857	0.0326333	up	--	--	Cellular Component: nucleus (GO:0005634);; Biological Process: transcription, DNA-templated (GO:0006351);; Biological Process: regulation of transcription, DNA-templated (GO:0006355);; Molecular Function: zinc ion binding (GO:0008270);; Molecular Function: oxidoreductase activity, acting on paired donors, with incorporation or reduction of molecular oxygen, 2-oxoglutarate as one donor, and incorp…	--|1e-06|dpx:DAPPUDRAFT_107910|hypothetical protein	[O]	Posttranslational modification, protein turnover, chaperones	--	Lysine-specific demethylase 7A OS=Danio rerio OX=7955 GN=kdm7a PE=2 SV=2	unnamed protein product, partial [Tetraodon nigroviridis]
TRINITY_DN1447_c7_g1	190.28	377.38	202.51	75.73	39	55.9	6.824	14.256	7.338	2.622	1.435	2.028	-2.26961	1.85864e-05	0.00478818	down	--	--	Molecular Function: DNA-binding transcription factor activity (GO:0003700);; Cellular Component: nucleus (GO:0005634);; Biological Process: transcription, DNA-templated (GO:0006351);; Biological Process: regulation of transcription, DNA-templated (GO:0006355);; Molecular Function: sequence-specific DNA binding (GO:0043565);;	--|1e-06|dpx:DAPPUDRAFT_301239|hypothetical protein	[J]	Translation, ribosomal structure and biogenesis	--	Transcription factor MafB OS=Coturnix japonica OX=93934 GN=MAFB PE=1 SV=1	PREDICTED: forkhead box protein D2 [Protobothrops mucrosquamatus]
TRINITY_DN25874_c1_g1	65.06	51.8	305.63	0	0	0	2.333	1.957	11.075	0	0	0	-9.5956	2.51393e-09	3.15051e-06	down	--	--	--	--	--	--	--	--	hypothetical protein XELAEV_18024372mg, partial [Xenopus laevis]
TRINITY_DN42287_c0_g2	18.01	74.25	51.35	0	0	0	0.646	2.805	1.861	0	0	0	-8.11453	1.5199e-06	0.000625812	down	--	--	Molecular Function: DNA binding (GO:0003677);; Cellular Component: nucleus (GO:0005634);; Biological Process: transcription, DNA-templated (GO:0006351);; Biological Process: regulation of transcription, DNA-templated (GO:0006355);;	--|7e-06|dpx:DAPPUDRAFT_234485|hypothetical protein	--	--	--	Max-binding protein MNT OS=Xenopus laevis OX=8355 GN=mnt PE=2 SV=1	hypothetical protein L345_09414, partial [Ophiophagus hannah]
TRINITY_DN38360_c0_g1	0	0	0	89.22	41.07	5.12	0	0	0	3.089	1.511	0.186	7.86478	8.26181e-05	0.016384	up	--	--	--	--	--	--	--	--	hypothetical protein N332_04239, partial [Mesitornis unicolor]
TRINITY_DN9240_c0_g1	23.79	28.78	80.43	0	0	0	0.853	1.087	2.914	0	0	0	-7.94849	1.79808e-06	0.000720513	down	--	--	Cellular Component: endoplasmic reticulum (GO:0005783);; Biological Process: protein K69-linked ufmylation (GO:1990592);;	K10750|2e-10|dpx:DAPPUDRAFT_307549|K10750 CHAF1A; chromatin assembly factor 1 subunit A	[TV]	--	--	DDRGK domain-containing protein 1 OS=Danio rerio OX=7955 GN=ddrgk1 PE=2 SV=1	hypothetical protein AV530_012356 [Patagioenas fasciata monilis]
TRINITY_DN36458_c0_g2	10.14	2.69	9.49	86.2	36.1	65	0.364	0.101	0.344	2.984	1.328	2.358	3.04666	5.95654e-05	0.0123677	up	--	--	--	--|5e-08|dpx:DAPPUDRAFT_304847|hypothetical protein	[R]	General function prediction only	--	Uncharacterized protein KIAA1211 homolog OS=Danio rerio OX=7955 GN=si:dkeyp-117h8.2 PE=4 SV=3	PREDICTED: LOW QUALITY PROTEIN: RNA-directed DNA polymerase from mobile element jockey-like [Lepidothrix coronata]
TRINITY_DN7217_c0_g1	68.03	39.91	46.81	152.66	155.17	188.17	2.44	1.507	1.696	5.286	5.71	6.827	1.62508	1.13771e-05	0.00321376	up	--	--	--	--	--	--	THAP domain	--	--
TRINITY_DN15005_c0_g1	40.57	6.14	33.2	0	0	0	1.455	0.232	1.203	0	0	0	-7.19459	0.000217668	0.0343365	down	--	--	--	--	--	--	--	--	hypothetical protein N334_01813, partial [Pelecanus crispus]
TRINITY_DN69043_c0_g1	115.43	41.63	7.42	0	0	0	4.14	1.573	0.269	0	0	0	-8.27498	1.82965e-05	0.00478818	down	--	--	Biological Process: ossification (GO:0001503);; Cellular Component: nucleus (GO:0005634);; Biological Process: multicellular organism development (GO:0007275);; Biological Process: BMP signaling pathway (GO:0030509);; Molecular Function: sequence-specific DNA binding (GO:0043565);;	K09341|6e-16|dpx:DAPPUDRAFT_347226|K09341 MSX; homeobox protein MSX	[R]	General function prediction only	Homeodomain	Homeobox protein MSX-1 OS=Gallus gallus OX=9031 GN=MSX1 PE=2 SV=1	unnamed protein product, partial [Tetraodon nigroviridis]
TRINITY_DN134228_c0_g1	0	0	0	10.07	30.7	40.36	0	0	0	0.349	1.13	1.464	7.14137	0.000117591	0.0213182	up	--	--	--	K09497|3e-06|dpx:DAPPUDRAFT_200182|K09497 CCT5; T-complex protein 1 subunit epsilon	[O]	Posttranslational modification, protein turnover, chaperones	--	--	--
TRINITY_DN3027_c2_g2	317.25	597.82	820.37	120.04	120.94	227.96	11.377	22.583	29.727	4.156	4.45	8.271	-1.94928	0.000137389	0.0236709	down	--	--	--	K18626|2e-06|dpx:DAPPUDRAFT_105663|K18626 TCHH; trichohyalin	--	--	--	Transmembrane channel-like protein 1 OS=Danio rerio OX=7955 GN=tmc1 PE=1 SV=2	Axoneme-associated protein, partial [Ophiophagus hannah]
TRINITY_DN8507_c0_g1	138.34	226.01	6.6	0	0	0	4.961	8.537	0.239	0	0	0	-9.51698	5.32407e-07	0.000253603	down	--	--	--	--	--	--	--	--	hypothetical protein CIB84_013535 [Bambusicola thoracicus]
TRINITY_DN7792_c0_g1	34.28	14.2	24.33	222.75	96.46	85.84	1.229	0.536	0.882	7.712	3.55	3.115	2.44351	0.00012718	0.0226627	up	--	--	Molecular Function: cyclin-dependent protein serine/threonine kinase activity (GO:0004693);; Molecular Function: ATP binding (GO:0005524);; Cellular Component: chromosome (GO:0005694);; Biological Process: transcription elongation from RNA polymerase II promoter (GO:0006368);; Biological Process: mRNA processing (GO:0006397);; Cellular Component: cyclin/CDK positive transcription elongation facto…	--|5e-08|dpx:DAPPUDRAFT_302188|hypothetical protein	--	--	--	Cyclin-dependent kinase 12 OS=Xenopus tropicalis OX=8364 GN=cdk12 PE=2 SV=1	hypothetical protein L345_15094, partial [Ophiophagus hannah]
TRINITY_DN8178_c2_g1	32.01	41.06	99.4	359.71	159.53	278.93	1.148	1.551	3.602	12.454	5.87	10.121	2.17006	0.000278158	0.039677	up	[K]	Transcription	Molecular Function: nucleotide binding (GO:0000166);; Molecular Function: RNA binding (GO:0003723);; Cellular Component: chromosome (GO:0005694);; Biological Process: transcription, DNA-templated (GO:0006351);; Biological Process: regulation of transcription, DNA-templated (GO:0006355);; Cellular Component: nuclear speck (GO:0016607);; Molecular Function: histone-lysine N-methyltransferase activi…	--|2e-61|dpx:DAPPUDRAFT_237108|hypothetical protein	[T]	Signal transduction mechanisms	Spaetzle	Histone-lysine N-methyltransferase SETD1B OS=Gallus gallus OX=9031 GN=SETD1B PE=2 SV=1	mucin-2-like [Maylandia zebra]
TRINITY_DN914_c0_g1	47.57	28.2	63.93	450.54	1279.12	86.41	1.706	1.065	2.317	15.599	47.067	3.135	3.66858	4.23692e-05	0.00918996	up	--	--	Cellular Component: nucleus (GO:0005634);; Cellular Component: cytoplasm (GO:0005737);; Molecular Function: peptidase activity (GO:0008233);;	K22762|7e-60|dpx:DAPPUDRAFT_198868|K22762 DESI1; desumoylating isopeptidase 1 [EC:3.4.-.-]	[S]	Function unknown	PPPDE putative peptidase domain	Desumoylating isopeptidase 1 OS=Xenopus laevis OX=8355 GN=desi1 PE=2 SV=1	desumoylating isopeptidase 1b [Danio rerio]
TRINITY_DN16333_c0_g2	0	0	0	25.38	25.93	13.26	0	0	0	0.879	0.954	0.481	6.79588	0.000189828	0.0309885	up	--	--	--	--	--	--	--	--	putative uncharacterized protein YKL083W, partial [Amphiprion ocellaris]
TRINITY_DN12688_c3_g1	370.42	774.52	1141.05	97.88	127.58	167.89	13.284	29.258	41.348	3.389	4.695	6.092	-2.59546	4.28406e-07	0.000212393	down	--	--	Biological Process: lymphangiogenesis (GO:0001946);; Molecular Function: DNA-binding transcription factor activity (GO:0003700);; Cellular Component: nucleus (GO:0005634);; Biological Process: transcription, DNA-templated (GO:0006351);; Biological Process: regulation of transcription, DNA-templated (GO:0006355);; Biological Process: embryonic pattern specification (GO:0009880);; Biological Proces…	--	--	--	--	Transcription factor MafB OS=Danio rerio OX=7955 GN=mafb PE=2 SV=1	--
TRINITY_DN19495_c1_g1	46.52	21.68	22.89	0	0	0	1.668	0.819	0.829	0	0	0	-7.43163	9.52605e-06	0.00280978	down	[J]	Translation, ribosomal structure and biogenesis	Cellular Component: nucleus (GO:0005634);; Biological Process: transcription, DNA-templated (GO:0006351);; Biological Process: regulation of transcription, DNA-templated (GO:0006355);; Molecular Function: zinc ion binding (GO:0008270);; Molecular Function: oxidoreductase activity, acting on paired donors, with incorporation or reduction of molecular oxygen, 2-oxoglutarate as one donor, and incorp…	K05706|6e-06|dpx:DAPPUDRAFT_347447|K05706 SNAI2; snail 2	--	--	--	Lysine-specific demethylase 7A OS=Danio rerio OX=7955 GN=kdm7a PE=2 SV=2	hypothetical protein AS28_03958, partial [Pygoscelis adeliae]
TRINITY_DN43552_c0_g1	46.87	20.91	22.89	0	0	0	1.681	0.79	0.829	0	0	0	-7.41426	1.11342e-05	0.00316355	down	--	--	--	--|2e-10|dpx:DAPPUDRAFT_335831|hypothetical protein	--	--	--	--	--
TRINITY_DN14894_c0_g2	0	0	3.3	74.12	154.55	229.66	0	0	0.12	2.566	5.687	8.333	7.22846	1.62196e-09	2.31779e-06	up	--	--	Molecular Function: nuclease activity (GO:0004518);; Cellular Component: nucleus (GO:0005634);; Cellular Component: cytoplasm (GO:0005737);; Molecular Function: metal ion binding (GO:0046872);;	K23222|2e-16|dpx:DAPPUDRAFT_334309|K23222 HARBI1; nuclease HARBI1 [EC:3.1.-.-]	[L]	Replication, recombination and repair	DDE superfamily endonuclease;; Plant transposon protein;; Helix-turn-helix of DDE superfamily endonuclease;; Transposase DDE domain	Putative nuclease HARBI1 OS=Xenopus laevis OX=8355 GN=harbi1 PE=2 SV=1	protein ALP1-like [Paramormyrops kingsleyae]
TRINITY_DN7521_c0_g1	936.2	677.64	915.23	143.8	19.29	190.44	33.574	25.598	33.165	4.979	0.71	6.91	-2.89905	0.000111185	0.0206184	down	--	--	--	--	--	--	--	--	basic proline-rich protein-like [Oncorhynchus kisutch]
TRINITY_DN13885_c1_g1	25.71	38.75	111.77	0	0	0	0.922	1.464	4.05	0	0	0	-8.36013	3.9134e-07	0.000198059	down	--	--	--	--	--	--	--	--	unnamed protein product [Oncorhynchus mykiss]
TRINITY_DN6588_c0_g1	40.23	171.9	292.84	26.38	26.97	19.33	1.443	6.494	10.612	0.913	0.992	0.701	-2.86857	0.000305316	0.0425046	down	--	--	Molecular Function: nucleotide binding (GO:0000166);; Molecular Function: RNA binding (GO:0003723);; Cellular Component: nucleus (GO:0005634);; Cellular Component: ribonucleoprotein complex (GO:0030529);;	--|6e-12|dpx:DAPPUDRAFT_222035|hypothetical protein	--	--	--	Heterogeneous nuclear ribonucleoprotein A3 homolog 1 OS=Xenopus laevis OX=8355 PE=2 SV=1	scale keratin-like [Cyanistes caeruleus]
TRINITY_DN4202_c0_g1	503.69	505.16	348.32	87.21	90.24	191.58	18.063	19.083	12.622	3.019	3.321	6.951	-1.95214	3.87798e-05	0.00860345	down	--	--	--	--	--	--	Domain of unknown function (DUF3885);; Chitinase W immunoglobulin-like domain	--	hypothetical protein XELAEV_18011311mg [Xenopus laevis]
TRINITY_DN49625_c0_g1	0	0	0	29	39	19.14	0	0	0	1.004	1.435	0.694	7.24081	1.85962e-05	0.00478818	up	--	--	Biological Process: maturation of LSU-rRNA from tricistronic rRNA transcript (SSU-rRNA, 5.8S rRNA, LSU-rRNA) (GO:0000463);; Biological Process: maturation of 5.8S rRNA from tricistronic rRNA transcript (SSU-rRNA, 5.8S rRNA, LSU-rRNA) (GO:0000466);; Molecular Function: RNA binding (GO:0003723);; Cellular Component: nucleoplasm (GO:0005654);; Cellular Component: nucleolus (GO:0005730);; Biological …	--|7e-06|dpx:DAPPUDRAFT_106067|hypothetical protein	--	--	--	Pescadillo homolog OS=Xenopus tropicalis OX=8364 GN=pes1 PE=2 SV=1	YTH domain-containing protein 1, partial [Merops nubicus]
TRINITY_DN59001_c1_g1	0	0	0	12.49	25.31	36.95	0	0	0	0.432	0.931	1.341	7.00934	0.00012734	0.0226627	up	--	--	--	--	--	--	--	--	uncharacterized protein LOC112061054 [Chrysemys picta bellii]
TRINITY_DN42303_c0_g1	265.31	124.32	344.6	44.11	43.98	64.05	9.515	4.696	12.487	1.527	1.618	2.324	-2.30204	2.93914e-06	0.00105001	down	--	--	Molecular Function: thyrotropin-releasing hormone receptor activity (GO:0004997);; Cellular Component: plasma membrane (GO:0005886);; Cellular Component: integral component of membrane (GO:0016021);;	K04284|9e-97|dpx:DAPPUDRAFT_1192|K04284 GHSR; growth hormone secretagogue receptor	[R]	General function prediction only	7 transmembrane receptor (rhodopsin family);; Serpentine type 7TM GPCR chemoreceptor Srx;; Serpentine type 7TM GPCR chemoreceptor Srsx	Thyrotropin-releasing hormone receptor OS=Gallus gallus OX=9031 GN=TRHR PE=2 SV=1	PREDICTED: growth hormone secretagogue receptor type 1 [Anolis carolinensis]
TRINITY_DN328_c9_g1	488.82	605.11	527.53	15.91	96.05	118.62	17.53	22.858	19.116	0.551	3.534	4.304	-2.87683	5.83076e-05	0.0122109	down	--	--	Biological Process: liver development (GO:0001889);; Cellular Component: endoplasmic reticulum membrane (GO:0005789);; Biological Process: endoplasmic reticulum organization (GO:0007029);; Cellular Component: ER to Golgi transport vesicle membrane (GO:0012507);; Biological Process: protein transport (GO:0015031);; Biological Process: vesicle-mediated transport (GO:0016192);; Cellular Component: C…	--	--	--	--	Protein transport protein Sec31A OS=Danio rerio OX=7955 GN=sec31a PE=2 SV=1	histone-lysine N-methyltransferase SETD1A [Boleophthalmus pectinirostris]
TRINITY_DN4499_c2_g1	59.99	85.57	120.44	13.49	26.35	18.19	2.151	3.232	4.364	0.467	0.969	0.66	-2.27801	8.54583e-05	0.016675	down	--	--	--	--|3e-34|dpx:DAPPUDRAFT_307452|hypothetical protein	--	--	Sleepless protein	--	--
TRINITY_DN32935_c1_g1	0	0	0	56.8	42.53	22.55	0	0	0	1.966	1.565	0.818	7.73581	1.54743e-06	0.000631792	up	--	--	--	--	--	--	--	--	hypothetical protein Y956_07932, partial [Nipponia nippon]
TRINITY_DN163_c2_g1	949.49	812.51	908.84	285.39	522.14	384.1	34.051	30.693	32.933	9.881	19.213	13.937	-1.2206	0.000120249	0.021719	down	--	--	--	--	--	--	--	--	PREDICTED: cytochrome c oxidase subunit 7A-related protein, mitochondrial [Nanorana parkeri]
TRINITY_DN15008_c1_g1	7.87	2.49	2.68	32.43	41.9	61.77	0.282	0.094	0.097	1.123	1.542	2.241	3.34493	0.000112625	0.0206491	up	--	--	--	--	[TV]	--	--	Protein FAM133 OS=Danio rerio OX=7955 GN=fam133 PE=2 SV=2	hypothetical protein N300_00723, partial [Calypte anna]
TRINITY_DN13486_c0_g1	152.16	41.06	47.84	0	0	0	5.457	1.551	1.734	0	0	0	-8.8097	2.30032e-08	1.92695e-05	down	--	--	--	--	--	--	--	--	hypothetical protein N321_00489, partial [Antrostomus carolinensis]
TRINITY_DN37887_c0_g1	163.17	24.17	90.33	0	0	0	5.852	0.913	3.273	0	0	0	-8.99092	2.9091e-08	2.39562e-05	down	--	--	Molecular Function: zinc ion transmembrane transporter activity (GO:0005385);; Cellular Component: endoplasmic reticulum membrane (GO:0005789);; Cellular Component: Golgi apparatus (GO:0005794);; Biological Process: zinc ion transport (GO:0006829);; Biological Process: cellular zinc ion homeostasis (GO:0006882);; Cellular Component: integral component of membrane (GO:0016021);; Biological Process…	--	--	--	--	Zinc transporter Slc39a7 (Fragment) OS=Danio rerio OX=7955 GN=slc39a7 PE=2 SV=1	unnamed protein product [Oncorhynchus mykiss]
TRINITY_DN1175_c0_g1	1583.12	1580.32	1216.32	492.03	446.63	535.31	56.774	59.697	44.075	17.035	16.435	19.423	-1.64276	9.16162e-11	2.61839e-07	down	--	--	--	K08875|1e-82|dpx:DAPPUDRAFT_308604|K08875 NRBP; nuclear receptor-binding protein	[T]	Signal transduction mechanisms	Protein kinase domain;; Protein kinase domain;; Protein tyrosine and serine/threonine kinase	--	hypothetical protein CIB84_012225, partial [Bambusicola thoracicus]
TRINITY_DN9769_c0_g1	763.75	650.58	701.99	399.79	357.22	280.45	27.39	24.576	25.438	13.841	13.145	10.176	-1.09061	3.81471e-06	0.00129609	down	--	--	--	--	--	--	--	--	unnamed protein product [Oncorhynchus mykiss]
TRINITY_DN30886_c0_g1	7.17	19.57	63.11	0	0	0	0.257	0.739	2.287	0	0	0	-7.38262	0.000201954	0.032603	down	--	--	--	K23214|3e-10|dpx:DAPPUDRAFT_101871|K23214 AUTS2; autism susceptibility gene 2 protein	--	--	--	Genetic suppressor element 1 OS=Danio rerio OX=7955 GN=gse1 PE=4 SV=1	unnamed protein product [Oncorhynchus mykiss]
TRINITY_DN460_c37_g1	107.56	173.82	136.73	31.82	57.05	38.28	3.857	6.566	4.955	1.102	2.099	1.389	-1.79786	0.000229533	0.0350695	down	--	--	--	--	--	--	--	--	unnamed protein product, partial [Tetraodon nigroviridis]
TRINITY_DN41228_c0_g1	27.46	17.84	19.39	0	0	0	0.985	0.674	0.702	0	0	0	-6.91421	8.4071e-05	0.0165371	down	--	--	--	--	--	--	--	--	Nucleolar protein 58, partial [Ophiophagus hannah]
TRINITY_DN30968_c0_g1	38.83	9.02	19.18	0	0	0	1.392	0.341	0.695	0	0	0	-6.95399	0.000278425	0.039677	down	--	--	--	--	--	--	--	--	unnamed protein product [Oncorhynchus mykiss]
TRINITY_DN8825_c0_g1	6682.97	5863.32	7554.46	3771.31	2784.15	2974.64	239.666	221.489	273.748	130.57	102.448	107.931	-1.13456	7.07068e-09	7.157e-06	down	--	--	--	--	--	--	--	--	PREDICTED: leucine-rich repeat extensin-like protein 1, partial [Salmo salar]
TRINITY_DN65470_c0_g1	39.35	439.35	18.97	0	0	0	1.411	16.597	0.688	0	0	0	-9.9859	2.71939e-07	0.000148454	down	--	--	--	--|4e-26|dpx:DAPPUDRAFT_68692|hypothetical protein	--	--	--	--	Hemoglobin subunit alpha-2 [Anoplopoma fimbria]
TRINITY_DN27289_c1_g1	0	0	0	22.76	39.83	27.67	0	0	0	0.788	1.466	1.004	7.30732	9.88243e-06	0.00285802	up	--	--	--	--	--	--	--	--	PREDICTED: putative F-box protein At1g47300, partial [Cynoglossus semilaevis]
TRINITY_DN68_c0_g1	26126.2	23758.3	39721.6	12533.4	13429.1	12524.8	936.943	897.48	1439.38	433.932	494.147	454.448	-1.26749	1.63972e-07	9.48421e-05	down	[G]	Carbohydrate transport and metabolism	Molecular Function: nucleotide binding (GO:0000166);; Molecular Function: RNA binding (GO:0003723);; Cellular Component: nucleus (GO:0005634);; Cellular Component: ribonucleoprotein complex (GO:0030529);;	--|2e-18|dpx:DAPPUDRAFT_302671|hypothetical protein	--	--	--	Heterogeneous nuclear ribonucleoprotein A3 homolog 1 OS=Xenopus laevis OX=8355 PE=2 SV=1	PREDICTED: glycine-rich cell wall structural protein 2-like, partial [Sinocyclocheilus rhinocerous]
TRINITY_DN42631_c0_g1	299.24	198	247.88	142.59	123.22	114.07	10.731	7.479	8.982	4.937	4.534	4.139	-1.02507	0.00031037	0.0430671	down	--	--	Cellular Component: extracellular region (GO:0005576);;	--	--	--	--	Integumentary mucin C.1 (Fragment) OS=Xenopus laevis OX=8355 PE=2 SV=1	voltage-dependent L-type calcium channel subunit alpha-1D-like [Boleophthalmus pectinirostris]
TRINITY_DN2426_c0_g1	0	0	3.51	707.94	143.76	3.03	0	0	0.127	24.51	5.29	0.11	7.72342	3.53773e-05	0.00803197	up	--	--	Cellular Component: chromosome, centromeric region (GO:0000775);; Cellular Component: condensed chromosome kinetochore (GO:0000777);; Biological Process: cytokinesis (GO:0000910);; Cellular Component: nucleus (GO:0005634);; Cellular Component: chromosome (GO:0005694);; Cellular Component: pericentric heterochromatin (GO:0005721);; Cellular Component: cytoplasm (GO:0005737);; Cellular Component: s…	K18626|2e-11|dpx:DAPPUDRAFT_105663|K18626 TCHH; trichohyalin	[S]	Function unknown	--	Inner centromere protein A OS=Xenopus laevis OX=8355 GN=incenp-a PE=1 SV=1	axoneme-associated protein mst101(2)-like, partial [Oncorhynchus tshawytscha]
TRINITY_DN68968_c0_g1	95.14	38.95	153.64	7.65	7.47	0	3.412	1.471	5.567	0.265	0.275	0	-4.28686	9.47557e-05	0.0181252	down	--	--	Biological Process: cilium movement (GO:0003341);; Molecular Function: ATP binding (GO:0005524);; Cellular Component: cytoplasm (GO:0005737);; Cellular Component: microtubule (GO:0005874);; Cellular Component: cilium (GO:0005929);; Molecular Function: tubulin binding (GO:0015631);; Biological Process: protein polyglutamylation (GO:0018095);; Biological Process: axoneme assembly (GO:0035082);; Cel…	K16599|2e-17|dpx:DAPPUDRAFT_324141|K16599 TTLL1; tubulin polyglutamylase TTLL1 [EC:6.-.-.-]	[O]	Posttranslational modification, protein turnover, chaperones	Tubulin-tyrosine ligase family	Tubulin polyglutamylase ttll6 OS=Danio rerio OX=7955 GN=ttll6 PE=2 SV=1	PREDICTED: probable tubulin polyglutamylase TTLL1 isoform X1 [Cyprinus carpio]
TRINITY_DN119219_c0_g1	27.81	116.65	53.21	0	0	0	0.997	4.406	1.928	0	0	0	-8.59978	1.52602e-07	9.26791e-05	down	--	--	--	--	--	--	--	--	unnamed protein product, partial [Oncorhynchus mykiss]
TRINITY_DN3853_c10_g1	12.59	11.13	24.54	125.68	63.89	137	0.452	0.42	0.889	4.351	2.351	4.971	2.69175	9.59996e-06	0.00280978	up	[R]	General function prediction only	Molecular Function: calcium ion binding (GO:0005509);; Cellular Component: extracellular region (GO:0005576);; Biological Process: biomineral tissue development (GO:0031214);;	--|2e-06|dpx:DAPPUDRAFT_302188|hypothetical protein	--	--	--	Osteocalcin 2 OS=Diplodus sargus OX=38941 GN=bglap2 PE=1 SV=1	nucleolin [Salvelinus alpinus]
TRINITY_DN1448_c19_g1	0	0	0	37.86	40.04	36.95	0	0	0	1.311	1.473	1.341	7.64176	5.59944e-07	0.000264131	up	--	--	--	--	--	--	--	--	hypothetical protein N332_04238, partial [Mesitornis unicolor]
TRINITY_DN35138_c1_g2	290.5	93.05	0	0	0	0	10.418	3.515	0	0	0	0	-9.49747	0.000271566	0.0395039	down	--	--	--	--	--	--	--	--	PREDICTED: putative glycosyltransferase ALG1-like, partial [Notothenia coriiceps]
TRINITY_DN10595_c0_g1	115.78	158.28	189.11	64.65	52.69	43.01	4.152	5.979	6.853	2.238	1.939	1.561	-1.58903	0.000102475	0.0191495	down	--	--	Cellular Component: spliceosomal complex (GO:0005681);; Cellular Component: cytoplasm (GO:0005737);; Biological Process: rRNA processing (GO:0006364);; Biological Process: mRNA cis splicing, via spliceosome (GO:0045292);;	K14563|2e-07|dpx:DAPPUDRAFT_333298|K14563 NOP1; rRNA 2'-O-methyltransferase fibrillarin [EC:2.1.1.-]	--	--	--	WW domain-binding protein 11 OS=Danio rerio OX=7955 GN=wbp11 PE=1 SV=1	basic proline-rich protein-like, partial [Oncorhynchus tshawytscha]
TRINITY_DN8041_c0_g1	123.65	126.63	154.05	448.73	274.25	315.69	4.434	4.783	5.582	15.536	10.091	11.455	1.29627	5.55094e-05	0.0117242	up	--	--	--	--	--	--	--	--	unnamed protein product [Oncorhynchus mykiss]
TRINITY_DN11413_c1_g1	17.49	13.62	48.67	0	0	0	0.627	0.515	1.764	0	0	0	-7.20699	8.49941e-05	0.0166513	down	--	--	--	K01273|8e-06|dpx:DAPPUDRAFT_54823|K01273 DPEP; membrane dipeptidase [EC:3.4.13.19]	--	--	--	--	--
TRINITY_DN4549_c0_g1	51.94	45.85	118.79	13.29	9.75	3.41	1.863	1.732	4.304	0.46	0.359	0.124	-3.0997	0.000127991	0.0226955	down	--	--	--	--	--	--	--	--	hypothetical protein CIB84_013535 [Bambusicola thoracicus]
TRINITY_DN7019_c0_g2	0	0	0	44.91	47.71	43.58	0	0	0	1.555	1.756	1.581	7.89439	8.86249e-08	5.81882e-05	up	--	--	--	--	[R]	General function prediction only	--	--	PREDICTED: craniofacial development protein 2-like [Nothobranchius furzeri]
TRINITY_DN121071_c1_g1	0	0	0	180.06	192.72	58.17	0	0	0	6.234	7.091	2.111	9.54751	6.0418e-11	2.25805e-07	up	--	--	--	--	--	--	--	--	protein FAM3C-like isoform X2 [Paramormyrops kingsleyae]
TRINITY_DN9597_c0_g1	516.28	177.08	263.14	0	0	0	18.515	6.689	9.535	0	0	0	-10.798	1.17628e-15	2.85753e-11	down	--	--	Cellular Component: nucleus (GO:0005634);;	--|1e-13|dpx:DAPPUDRAFT_234485|hypothetical protein	[T]	Signal transduction mechanisms	--	Zinc finger CCCH domain-containing protein 18 OS=Danio rerio OX=7955 GN=zc3h18 PE=1 SV=1	PREDICTED: vegetative cell wall protein gp1-like [Pygoscelis adeliae]
TRINITY_DN716_c5_g1	58.94	31.27	22.89	0	0	0	2.114	1.181	0.829	0	0	0	-7.73598	2.37656e-06	0.00090209	down	--	--	--	--	--	--	--	--	unnamed protein product [Oncorhynchus mykiss]
TRINITY_DN61420_c0_g1	29.73	26.67	9.69	0	0	0	1.066	1.007	0.351	0	0	0	-7.00644	0.000175875	0.0292639	down	--	--	--	--	--	--	--	--	PREDICTED: uncharacterized protein LOC102461666 [Pelodiscus sinensis]
TRINITY_DN42287_c0_g1	18.01	74.25	51.35	0	0	0	0.646	2.805	1.861	0	0	0	-8.11453	1.5199e-06	0.000625812	down	--	--	Molecular Function: DNA binding (GO:0003677);; Cellular Component: nucleus (GO:0005634);; Biological Process: transcription, DNA-templated (GO:0006351);; Biological Process: regulation of transcription, DNA-templated (GO:0006355);;	--|7e-06|dpx:DAPPUDRAFT_234485|hypothetical protein	--	--	--	Max-binding protein MNT OS=Xenopus laevis OX=8355 GN=mnt PE=2 SV=1	hypothetical protein L345_09414, partial [Ophiophagus hannah]
TRINITY_DN79907_c0_g1	20.64	70.79	99.81	0	0	0	0.74	2.674	3.617	0	0	0	-8.50829	2.03819e-07	0.000115148	down	--	--	--	K10624|2e-07|dpx:DAPPUDRAFT_309825|K10624 RBBP6; E3 ubiquitin-protein ligase RBBP6 [EC:2.3.2.27]	[K]	Transcription	--	--	hypothetical protein XELAEV_18036147mg [Xenopus laevis]
TRINITY_DN255_c2_g1	36.38	75.59	35.06	490.62	316.56	142.31	1.305	2.855	1.27	16.986	11.649	5.163	2.58943	8.40081e-05	0.0165371	up	--	--	--	--	[M]	Cell wall/membrane/envelope biogenesis	--	--	PREDICTED: uncharacterized protein DDB_G0271670-like, partial [Pseudopodoces humilis]
TRINITY_DN6330_c0_g1	1627.54	1170.32	2095.87	3479.67	3735.5	4399.99	58.367	44.209	75.947	120.473	137.454	159.649	1.20311	3.95865e-06	0.00133566	up	--	--	--	--|2e-07|dpx:DAPPUDRAFT_108211|hypothetical protein	[WV]	--	--	--	basic proline-rich protein-like [Oncorhynchus tshawytscha]
TRINITY_DN4873_c0_g1	35.68	46.43	69.29	0	0	0	1.279	1.754	2.511	0	0	0	-8.15191	5.25285e-08	3.75316e-05	down	--	--	--	--	--	--	--	--	hypothetical protein N339_08017, partial [Pterocles gutturalis]
TRINITY_DN16258_c0_g1	42.67	24.94	57.95	0	0	0	1.53	0.942	2.1	0	0	0	-7.87151	4.44171e-07	0.000217985	down	--	--	--	--	--	--	--	--	hypothetical protein N307_01253, partial [Picoides pubescens]
TRINITY_DN7688_c3_g1	101.44	163.85	95.69	0	0	0	3.638	6.189	3.467	0	0	0	-9.44197	7.2031e-12	4.37462e-08	down	--	--	--	--	[R]	General function prediction only	Reverse transcriptase (RNA-dependent DNA polymerase)	--	receptor-type tyrosine-protein phosphatase F-like [Seriola lalandi dorsalis]
TRINITY_DN3969_c4_g1	84.12	73.29	84.97	757.89	2253.29	111.8	3.017	2.769	3.079	26.24	82.914	4.057	3.64015	5.86452e-05	0.0122289	up	--	--	Cellular Component: nucleus (GO:0005634);; Biological Process: transcription, DNA-templated (GO:0006351);; Biological Process: regulation of transcription, DNA-templated (GO:0006355);; Molecular Function: zinc ion binding (GO:0008270);; Molecular Function: sequence-specific DNA binding (GO:0043565);;	K22762|5e-97|dpx:DAPPUDRAFT_198868|K22762 DESI1; desumoylating isopeptidase 1 [EC:3.4.-.-]	--	--	--	Zinc finger homeobox protein 4 OS=Gallus gallus OX=9031 GN=ZFHX4 PE=2 SV=2	proline-rich protein 36-like, partial [Oncorhynchus tshawytscha]

## Sheet: PFH_vs_NFH.all.annotation
#id	PFH1-Count	PFH2-Count	PFH3-Count	NFH1-Count	NFH2-Count	NFH3-Count	PFH1-FPKM	PFH2-FPKM	PFH3-FPKM	NFH1-FPKM	NFH2-FPKM	NFH3-FPKM	log2FoldChange	pvalue	qvalue	significant	COG_class	COG_class_annotation	GO_annotation	KEGG_annotation	KOG_class	KOG_class_annotation	Pfam_annotation	Swissprot_annotation	nr_annotation
TRINITY_DN18871_c0_g1	26.89	27.09	25.66	0	0	0	1.14	1.027	1.355	0	0	0	-6.73255	4.23123e-06	0.00135955	down	--	--	--	--	--	--	--	--	PREDICTED: ras-associated and pleckstrin homology domains-containing protein 1-like [Cynoglossus semilaevis]
TRINITY_DN7991_c1_g1	0	0	0	0	0	69.04	0	0	0	0	0	4.276	21.7077	2.83223e-08	2.24618e-05	up	[P]	Inorganic ion transport and metabolism	Cellular Component: early endosome (GO:0005769);; Cellular Component: cytosol (GO:0005829);; Biological Process: protein transport (GO:0015031);; Biological Process: endosomal transport (GO:0016197);; Cellular Component: early endosome membrane (GO:0031901);; Biological Process: Arp2/3 complex-mediated actin nucleation (GO:0034314);; Biological Process: retrograde transport, endosome to Golgi (GO…	--|1e-08|dpx:DAPPUDRAFT_120119|hypothetical protein	[O]	Posttranslational modification, protein turnover, chaperones	--	WASH complex subunit 1 OS=Gallus gallus OX=9031 GN=WASHC1 PE=2 SV=1	unnamed protein product, partial [Tetraodon nigroviridis]
TRINITY_DN9129_c4_g1	0	0	0	68.43	0	0	0	0	0	4.105	0	0	21.4411	4.18263e-08	2.46695e-05	up	--	--	--	--|4e-22|dpx:DAPPUDRAFT_326755|hypothetical protein	--	--	Hemocyanin, ig-like domain	--	--
TRINITY_DN5055_c3_g1	89.85	60.81	160.73	13.31	7.11	8.56	3.808	2.306	8.485	0.798	0.351	0.53	-3.04599	0.000157425	0.0251041	down	[G]	Carbohydrate transport and metabolism	Molecular Function: DNA-binding transcription factor activity (GO:0003700);; Cellular Component: nucleus (GO:0005634);; Biological Process: transcription, DNA-templated (GO:0006351);; Biological Process: regulation of transcription, DNA-templated (GO:0006355);; Molecular Function: sequence-specific DNA binding (GO:0043565);;	--|1e-133|dpx:DAPPUDRAFT_304667|hypothetical protein	[G]	Carbohydrate transport and metabolism	MFS/sugar transport protein;; Major Facilitator Superfamily	Transcription factor MafB OS=Coturnix japonica OX=93934 GN=MAFB PE=1 SV=1	PREDICTED: major facilitator superfamily domain-containing protein 12 isoform X2 [Lepisosteus oculatus]
TRINITY_DN22563_c0_g1	39.19	79.05	75.13	0	0	0	1.661	2.997	3.966	0	0	0	-8.01345	6.82135e-08	3.916e-05	down	--	--	--	--	[K]	Transcription	--	--	--
TRINITY_DN4283_c1_g2	0	0	0	11.06	11.67	26.23	0	0	0	0.663	0.576	1.625	6.98197	4.03055e-05	0.0087051	up	--	--	--	--|4e-07|dpx:DAPPUDRAFT_224833|hypothetical protein	--	--	--	--	hypothetical protein XELAEV_18019329mg [Xenopus laevis]
TRINITY_DN3200_c1_g2	153.22	183.52	75.54	28.12	42.31	29.14	6.494	6.959	3.988	1.687	2.087	1.805	-1.56391	0.000281353	0.0397179	down	--	--	--	--	--	--	--	--	uncharacterized protein LOC101948872 [Chrysemys picta bellii]
TRINITY_DN31900_c0_g1	0	0	0	0	0	65.39	0	0	0	0	0	4.05	21.6202	3.22388e-08	2.24618e-05	up	--	--	Molecular Function: nucleotide binding (GO:0000166);; Biological Process: mRNA splicing, via spliceosome (GO:0000398);; Molecular Function: RNA binding (GO:0003723);; Cellular Component: spliceosomal complex (GO:0005681);; Cellular Component: U1 snRNP (GO:0005685);; Cellular Component: nuclear speck (GO:0016607);; Molecular Function: U1 snRNA binding (GO:0030619);; Biological Process: regulation …	K13165|1e-08|dpx:DAPPUDRAFT_310457|K13165 SFRS12; splicing factor, arginine/serine-rich 12	[TV]	--	--	U1 small nuclear ribonucleoprotein 70 kDa OS=Xenopus laevis OX=8355 GN=snrnp70 PE=2 SV=1	LOW QUALITY PROTEIN: trichohyalin-like, partial [Oncorhynchus mykiss]
TRINITY_DN64638_c2_g1	55.87	74.07	13.34	0	0	0	2.368	2.809	0.704	0	0	0	-7.45022	7.43811e-06	0.00219353	down	--	--	--	--	[R]	General function prediction only	--	--	glycerol kinase [Limosa lapponica baueri]
TRINITY_DN1117_c2_g1	103.19	65.96	16.42	0	0	0	4.374	2.501	0.867	0	0	0	-7.85187	3.65037e-06	0.00119068	down	--	--	--	--	--	--	--	--	unnamed protein product [Oncorhynchus mykiss]
TRINITY_DN7247_c0_g2	13.76	28.01	32.84	0	0	0	0.583	1.062	1.734	0	0	0	-6.67324	4.85093e-05	0.0100414	down	--	--	--	--|3e-07|dpx:DAPPUDRAFT_215741|hypothetical protein	[S]	Function unknown	--	--	PREDICTED: E2F-associated phosphoprotein [Apteryx australis mantelli]
TRINITY_DN6279_c0_g1	135.09	137.83	100.58	29.81	37.75	38.25	5.726	5.226	5.31	1.788	1.862	2.369	-1.34688	0.000124219	0.0207302	down	--	--	--	K23194|3e-06|dpx:DAPPUDRAFT_306877|K23194 GATAD2; transcriptional repressor p66	--	--	--	Genetic suppressor element 1 OS=Danio rerio OX=7955 GN=gse1 PE=4 SV=1	LOW QUALITY PROTEIN: nuclear receptor corepressor 1 [Columba livia]
TRINITY_DN10430_c0_g2	0	0	0	32.06	166.67	84.52	0	0	0	1.923	8.221	5.235	9.39535	4.32357e-09	7.44623e-06	up	--	--	--	--	--	--	--	--	protein FAM3C-like isoform X2 [Paramormyrops kingsleyae]
TRINITY_DN7207_c0_g1	216.39	220.93	288.41	18.19	6.38	13.84	9.172	8.377	15.226	1.091	0.315	0.857	-3.78865	7.09005e-08	4.0167e-05	down	--	--	--	--	--	--	--	--	PREDICTED: mucin-1-like isoform X1 [Xenopus laevis]
TRINITY_DN1268_c0_g1	66.29	85.68	49.27	9.94	14.04	16.58	2.81	3.249	2.601	0.596	0.693	1.027	-1.79715	0.000218542	0.032672	down	--	--	Cellular Component: nucleus (GO:0005634);; Biological Process: transcription, DNA-templated (GO:0006351);; Biological Process: mRNA processing (GO:0006397);; Biological Process: RNA splicing (GO:0008380);; Biological Process: regulation of mRNA export from nucleus (GO:0010793);; Biological Process: regulation of DNA-templated transcription, elongation (GO:0032784);; Biological Process: regulation…	--|6e-50|dpx:DAPPUDRAFT_213964|hypothetical protein	[S]	Function unknown	Sad1 / UNC-like C-terminal	Protein IWS1 homolog OS=Xenopus tropicalis OX=8364 GN=iws1 PE=2 SV=1	PREDICTED: SUN domain-containing ossification factor-like isoform X5 [Poecilia latipinna]
TRINITY_DN8598_c0_g1	9.17	27.82	17.45	0	0	0	0.389	1.055	0.921	0	0	0	-6.12896	0.000304728	0.0416519	down	--	--	--	--	[A]	RNA processing and modification	--	--	hypothetical protein N325_07643, partial [Colius striatus]
TRINITY_DN49153_c0_g1	35.65	24.14	11.29	0	0	0	1.511	0.915	0.596	0	0	0	-6.50106	6.76569e-05	0.0126654	down	--	--	Biological Process: heart jogging (GO:0003146);; Molecular Function: chromatin binding (GO:0003682);; Cellular Component: nucleus (GO:0005634);; Biological Process: translation (GO:0006412);; Biological Process: mitotic sister chromatid cohesion (GO:0007064);; Biological Process: central nervous system development (GO:0007417);; Biological Process: heart development (GO:0007507);; Biological Proc…	K10624|2e-09|dpx:DAPPUDRAFT_309825|K10624 RBBP6; E3 ubiquitin-protein ligase RBBP6 [EC:2.3.2.27]	[TV]	--	--	Nipped-B-like protein B OS=Danio rerio OX=7955 GN=nipblb PE=2 SV=1	trichohyalin-like, partial [Oncorhynchus kisutch]
TRINITY_DN9696_c1_g1	668.96	668.86	317.15	122.24	188.92	145.72	28.355	25.361	16.743	7.332	9.319	9.026	-1.36484	0.000326784	0.0435604	down	[L]	Replication, recombination and repair	Molecular Function: DNA binding (GO:0003677);; Cellular Component: endoplasmic reticulum (GO:0005783);; Biological Process: transcription, DNA-templated (GO:0006351);; Biological Process: regulation of transcription, DNA-templated (GO:0006355);; Molecular Function: zinc ion binding (GO:0008270);;	--|2e-14|dpx:DAPPUDRAFT_268192|hypothetical protein	[R]	General function prediction only	Reverse transcriptase (RNA-dependent DNA polymerase)	Cellular nucleic acid-binding protein OS=Gallus gallus OX=9031 GN=CNBP PE=2 SV=1	RNA-directed DNA polymerase from mobile element jockey [Larimichthys crocea]
TRINITY_DN126891_c0_g1	15.22	15.66	14.57	0	0	0	0.645	0.594	0.769	0	0	0	-5.93232	0.000173736	0.0272013	down	--	--	--	--	--	--	--	--	LOW QUALITY PROTEIN: uncharacterized protein LOC112138868 [Oryzias melastigma]
TRINITY_DN58940_c0_g1	24.39	87.52	23.4	0	0	0	1.034	3.319	1.235	0	0	0	-7.37071	7.22589e-06	0.00214564	down	--	--	--	--	--	--	--	--	hypothetical protein N311_08382, partial [Apaloderma vittatum]
TRINITY_DN62154_c0_g1	0	0	0	4.31	42.85	10.75	0	0	0	0.259	2.114	0.666	7.04591	0.000357029	0.0456149	up	--	--	Molecular Function: nuclease activity (GO:0004518);; Cellular Component: nucleus (GO:0005634);; Cellular Component: cytoplasm (GO:0005737);; Molecular Function: metal ion binding (GO:0046872);;	K23222|1e-23|dpx:DAPPUDRAFT_49764|K23222 HARBI1; nuclease HARBI1 [EC:3.1.-.-]	[L]	Replication, recombination and repair	DDE superfamily endonuclease;; Plant transposon protein	Putative nuclease HARBI1 OS=Danio rerio OX=7955 GN=harbi1 PE=2 SV=1	PREDICTED: putative nuclease HARBI1 [Latimeria chalumnae]
TRINITY_DN1930_c4_g1	62.54	28.38	39.82	0	0	0	2.651	1.076	2.102	0	0	0	-7.46117	1.26202e-06	0.000485157	down	--	--	Cellular Component: nucleus (GO:0005634);;	--	--	--	--	Acidic leucine-rich nuclear phosphoprotein 32 family member B OS=Xenopus laevis OX=8355 GN=anp32b PE=2 SV=1	--
TRINITY_DN17984_c0_g1	75.05	45.14	137.12	0	0	0	3.181	1.712	7.239	0	0	0	-8.5198	2.20253e-07	0.000111567	down	--	--	--	--	--	--	--	--	hypothetical protein CIB84_013535 [Bambusicola thoracicus]
TRINITY_DN167_c1_g1	136.96	1280.96	131.17	0	0	0	5.805	48.57	6.925	0	0	0	-10.817	8.45338e-09	1.29989e-05	down	--	--	Cellular Component: nucleus (GO:0005634);; Biological Process: transcription, DNA-templated (GO:0006351);; Biological Process: regulation of transcription, DNA-templated (GO:0006355);; Molecular Function: zinc ion binding (GO:0008270);;	K10750|1e-06|dpx:DAPPUDRAFT_264049|K10750 CHAF1A; chromatin assembly factor 1 subunit A	--	--	--	Transcription initiation factor TFIID subunit 3 OS=Gallus gallus OX=9031 GN=TAF3 PE=2 SV=1	--
TRINITY_DN3812_c1_g1	0	0	0	70.5	0	0	0	0	0	4.228	0	0	21.5541	3.54748e-08	2.24618e-05	up	--	--	--	--	--	--	--	--	PREDICTED: RNA-directed DNA polymerase from mobile element jockey-like [Nanorana parkeri]
TRINITY_DN4185_c6_g1	0	0	0	15	31.36	18.03	0	0	0	0.9	1.547	1.117	7.27797	1.1424e-06	0.000451257	up	--	--	--	--	--	--	Bacterial protein of unknown function (DUF903);; Cytochrome oxidase c subunit VIII;; Ribosomal protein L31	--	hypothetical protein AB205_0070180 [Rana catesbeiana]
TRINITY_DN22177_c0_g1	25.22	70.02	29.76	0	0	0	1.069	2.655	1.571	0	0	0	-7.30474	1.84466e-06	0.000656394	down	--	--	--	--	--	--	--	--	unnamed protein product [Oncorhynchus mykiss]
TRINITY_DN733_c1_g1	1137.18	991.68	507.24	2688.94	3244.45	1738.63	48.201	37.602	26.778	161.283	160.038	107.691	2.01597	1.17178e-06	0.000458656	up	--	--	--	--	--	--	--	--	PREDICTED: LOW QUALITY PROTEIN: formin-2-like, partial [Phaethon lepturus]
TRINITY_DN982_c5_g1	130.29	131.01	62.81	0	0	0	5.523	4.967	3.316	0	0	0	-8.692	2.19833e-10	7.26334e-07	down	--	--	Cellular Component: extracellular region (GO:0005576);; Biological Process: detection of gravity (GO:0009590);; Biological Process: otic placode formation (GO:0043049);;	K04967|2e-12|dpx:DAPPUDRAFT_309057|K04967 TRPC4; transient receptor potential cation channel subfamily C member 4	--	--	--	Protein starmaker OS=Danio rerio OX=7955 GN=stm PE=2 SV=1	putative Polycomb group protein ASXL1 isoform X2 [Labrus bergylta]
TRINITY_DN15800_c0_g1	17.3	156.62	116.19	0	0	0	0.733	5.939	6.134	0	0	0	-8.5809	2.63444e-06	0.000900226	down	--	--	--	--	--	--	--	--	Octapeptide-repeat protein T2, partial [Ophiophagus hannah]
TRINITY_DN35774_c0_g1	41.48	19.53	18.47	0	0	0	1.758	0.741	0.975	0	0	0	-6.69691	2.58681e-05	0.00608622	down	--	--	--	--|1e-22|dpx:DAPPUDRAFT_105516|hypothetical protein	--	--	--	--	--
TRINITY_DN12932_c0_g2	0	0	0	68.43	142.24	287.25	0	0	0	4.105	7.016	17.792	10.3194	2.36173e-10	7.26334e-07	up	--	--	--	--|9e-12|dpx:DAPPUDRAFT_230778|hypothetical protein	--	--	--	--	--
TRINITY_DN11095_c0_g2	5.42	698.89	1031.71	3.56	10.58	3.1	0.23	26.5	54.466	0.214	0.522	0.192	-6.31418	4.77031e-05	0.00992225	down	--	--	--	--	--	--	--	--	LOW QUALITY PROTEIN: uncharacterized protein DDB_G0271670-like [Oncorhynchus tshawytscha]
TRINITY_DN75479_c0_g1	19.39	117.56	18.47	0	0	0	0.822	4.457	0.975	0	0	0	-7.52501	4.00338e-05	0.0087051	down	--	--	Biological Process: mRNA processing (GO:0006397);; Biological Process: RNA splicing (GO:0008380);; Cellular Component: precatalytic spliceosome (GO:0071011);;	K10750|3e-10|dpx:DAPPUDRAFT_307549|K10750 CHAF1A; chromatin assembly factor 1 subunit A	--	--	--	Pre-mRNA-splicing factor 38B OS=Danio rerio OX=7955 GN=prpf38b PE=2 SV=1	hypothetical protein M959_08260, partial [Chaetura pelagica]
TRINITY_DN4628_c0_g3	19.39	13.08	12.11	51.56	44.68	32.42	0.822	0.496	0.639	3.093	2.204	2.008	2.01022	0.000137713	0.0226313	up	--	--	--	--	--	--	--	--	hypothetical protein N340_14149, partial [Tauraco erythrolophus]
TRINITY_DN18684_c0_g1	30.02	143.17	3.69	0	0	0	1.272	5.429	0.195	0	0	0	-7.6671	0.000322669	0.0432799	down	--	--	--	--|2e-08|dpx:DAPPUDRAFT_242609|hypothetical protein	[R]	General function prediction only	Reverse transcriptase (RNA-dependent DNA polymerase)	--	reverse transcriptase, partial [Chelonia mydas]
TRINITY_DN18714_c0_g1	5.42	4.97	1.23	47.25	132.57	47.72	0.23	0.189	0.065	2.834	6.539	2.956	4.81445	5.20715e-09	8.62303e-06	up	--	--	Molecular Function: extracellular matrix structural constituent (GO:0005201);; Cellular Component: extracellular matrix (GO:0005578);; Cellular Component: collagen trimer (GO:0005581);; Molecular Function: metal ion binding (GO:0046872);;	--|4e-06|dpx:DAPPUDRAFT_246637|hypothetical protein	[WV]	--	Immunoglobulin domain;; Immunoglobulin domain;; Immunoglobulin domain;; Immunoglobulin I-set domain	Collagen alpha-1(I) chain OS=Cynops pyrrhogaster OX=8330 GN=COL1A1 PE=2 SV=1	proline-rich protein 2-like [Oncorhynchus tshawytscha]
TRINITY_DN50197_c0_g1	17.09	13.08	19.09	0	0	0	0.725	0.496	1.008	0	0	0	-6.05938	0.000213996	0.0321038	down	[S]	Function unknown	Cellular Component: nucleus (GO:0005634);; Biological Process: transcription, DNA-templated (GO:0006351);; Biological Process: regulation of transcription, DNA-templated (GO:0006355);; Molecular Function: zinc ion binding (GO:0008270);; Molecular Function: oxidoreductase activity, acting on paired donors, with incorporation or reduction of molecular oxygen, 2-oxoglutarate as one donor, and incorp…	--|6e-08|dpx:DAPPUDRAFT_242024|hypothetical protein	[S]	Function unknown	--	Lysine-specific demethylase 7A OS=Danio rerio OX=7955 GN=kdm7a PE=2 SV=2	unnamed protein product, partial [Tetraodon nigroviridis]
TRINITY_DN83394_c0_g1	23.14	29.67	17.45	0	0	0	0.981	1.125	0.921	0	0	0	-6.49527	1.10169e-05	0.00308016	down	--	--	--	--	--	--	--	--	hypothetical protein XELAEV_18028771mg, partial [Xenopus laevis]
TRINITY_DN23528_c0_g1	37.11	27.64	132.61	0	0	0	1.573	1.048	7.001	0	0	0	-8.19536	9.11969e-06	0.00265309	down	--	--	--	K01201|6e-06|dpx:DAPPUDRAFT_328613|K01201 GBA; glucosylceramidase [EC:3.2.1.45]	--	--	--	--	--
TRINITY_DN37897_c0_g1	30.64	15.66	14.57	0	0	0	1.299	0.594	0.769	0	0	0	-6.35125	8.28654e-05	0.0144628	down	--	--	--	--	--	--	--	--	hypothetical protein llap_10261 [Limosa lapponica baueri]
TRINITY_DN5284_c0_g1	61.5	108.16	51.32	9.75	12.04	16.03	2.607	4.101	2.709	0.585	0.594	0.993	-2.02066	0.000171792	0.0269952	down	--	--	--	K08635|9e-18|dpx:DAPPUDRAFT_318571|K08635 MMEL1; neprilysin [EC:3.4.24.11]	[E]	Amino acid transport and metabolism	--	--	hypothetical protein cypCar_00042357, partial [Cyprinus carpio]
TRINITY_DN58165_c1_g2	204.71	102.45	693.83	0	0	0	8.677	3.885	36.628	0	0	0	-10.5484	1.29098e-08	1.63673e-05	down	--	--	--	--	--	--	--	--	PREDICTED: RNA-directed DNA polymerase from mobile element jockey-like [Oreochromis niloticus]
TRINITY_DN37273_c0_g1	25.22	15.48	9.65	0	0	0	1.069	0.587	0.509	0	0	0	-6.01865	0.000285138	0.0401206	down	--	--	--	K19867|9e-08|dpx:DAPPUDRAFT_301190|K19867 LDB3; LIM domain-binding protein 3	--	--	--	--	unnamed protein product [Oncorhynchus mykiss]
TRINITY_DN66484_c0_g1	52.95	14.37	31.61	0	0	0	2.244	0.545	1.669	0	0	0	-7.07679	3.67115e-05	0.00802361	down	--	--	--	--	--	--	--	--	unnamed protein product, partial [Oncorhynchus mykiss]
TRINITY_DN40776_c3_g1	35.02	106.13	33.46	0	0	0	1.484	4.024	1.766	0	0	0	-7.75277	5.81492e-07	0.000263544	down	--	--	--	--	[TW]	--	--	--	--
TRINITY_DN12411_c1_g1	19.6	30.22	30.79	0	0	0	0.831	1.146	1.626	0	0	0	-6.76462	9.33623e-06	0.00267987	down	[O]	Posttranslational modification, protein turnover, chaperones	Biological Process: protein peptidyl-prolyl isomerization (GO:0000413);; Molecular Function: peptidyl-prolyl cis-trans isomerase activity (GO:0003755);; Cellular Component: endoplasmic reticulum lumen (GO:0005788);; Molecular Function: protein-containing complex binding (GO:0032403);; Cellular Component: protein-containing complex (GO:0032991);; Cellular Component: melanosome (GO:0042470);; Biolo…	--|8e-52|dpx:DAPPUDRAFT_92663|hypothetical protein	[O]	Posttranslational modification, protein turnover, chaperones	Cyclophilin type peptidyl-prolyl cis-trans isomerase/CLD	Peptidyl-prolyl cis-trans isomerase B OS=Gallus gallus OX=9031 GN=PPIB PE=2 SV=1	PREDICTED: peptidyl-prolyl cis-trans isomerase-like [Paralichthys olivaceus]
TRINITY_DN30279_c0_g1	0	0	0	36.75	72.58	45.9	0	0	0	2.204	3.58	2.843	8.56871	6.60519e-10	1.49681e-06	up	[R]	General function prediction only	Molecular Function: DNA binding (GO:0003677);; Cellular Component: nucleus (GO:0005634);; Biological Process: transcription, DNA-templated (GO:0006351);; Biological Process: regulation of transcription, DNA-templated (GO:0006355);; Molecular Function: metal ion binding (GO:0046872);;	--|2e-34|dpx:DAPPUDRAFT_16725|hypothetical protein	[R]	General function prediction only	Zinc-finger double domain;; Zinc finger, C2H2 type;; C2H2-type zinc finger;; Zinc-finger of C2H2 type	Oocyte zinc finger protein XlCOF19 (Fragment) OS=Xenopus laevis OX=8355 PE=3 SV=1	PREDICTED: gastrula zinc finger protein XlCGF49.1-like, partial [Notothenia coriiceps]
TRINITY_DN9364_c0_g2	76.51	42.38	40.23	0	0	0	3.243	1.607	2.124	0	0	0	-7.71241	1.58173e-07	8.30522e-05	down	--	--	Molecular Function: DNA binding (GO:0003677);; Cellular Component: nucleus (GO:0005634);; Biological Process: nervous system development (GO:0007399);; Biological Process: neural crest formation (GO:0014029);; Molecular Function: metal ion binding (GO:0046872);;	K05181|5e-06|dpx:DAPPUDRAFT_310319|K05181 GABRB; gamma-aminobutyric acid receptor subunit beta	--	--	--	Zinc finger protein ZIC 4 OS=Xenopus laevis OX=8355 GN=zic4 PE=2 SV=1	forkhead box protein I2 [Astyanax mexicanus]
TRINITY_DN41925_c0_g1	18.76	10.69	22.99	0	0	0	0.795	0.405	1.214	0	0	0	-6.19917	0.000280219	0.0396879	down	--	--	--	--	--	--	--	--	unnamed protein product, partial [Oncorhynchus mykiss]
TRINITY_DN36644_c4_g1	0	0	0	68.43	0	0	0	0	0	4.105	0	0	21.4411	4.18263e-08	2.46695e-05	up	--	--	--	--	--	--	--	--	rna-directed dna polymerase from mobile element jockey- hypothetical protein [Limosa lapponica baueri]
TRINITY_DN3271_c1_g1	37.32	10.87	15.19	0	0	0	1.582	0.412	0.802	0	0	0	-6.38863	0.000274235	0.0389686	down	--	--	--	--	[K]	Transcription	--	--	--
TRINITY_DN31273_c0_g1	742.76	1059.85	742.28	1596.27	1942.99	1141.72	31.483	40.187	39.186	95.744	95.841	70.719	1.32901	5.62873e-06	0.00174353	up	--	--	--	K00419|3e-17|dpx:DAPPUDRAFT_63495|K00419 QCR9; ubiquinol-cytochrome c reductase subunit 9	[C]	Energy production and conversion	Ubiquinol-cytochrome C reductase, UQCRX/QCR9 like	--	cytochrome b-c1 complex subunit 9 [Pogona vitticeps]
TRINITY_DN25575_c0_g1	139.25	28.19	26.69	0	0	0	5.902	1.069	1.409	0	0	0	-7.98164	9.46495e-06	0.00269883	down	[E]	Amino acid transport and metabolism	Cellular Component: extracellular region (GO:0005576);;	--|2e-14|dpx:DAPPUDRAFT_241415|hypothetical protein	--	--	--	Integumentary mucin C.1 (Fragment) OS=Xenopus laevis OX=8355 PE=2 SV=1	ERO1-like protein alpha [Boleophthalmus pectinirostris]
TRINITY_DN23312_c0_g1	97.35	124.56	110.03	24.37	16.78	8.2	4.126	4.723	5.809	1.462	0.828	0.508	-2.31805	6.68878e-05	0.0126224	down	--	--	Cellular Component: nucleus (GO:0005634);; Biological Process: mRNA processing (GO:0006397);; Biological Process: RNA splicing (GO:0008380);;	--|4e-83|dpx:DAPPUDRAFT_65344|hypothetical protein	--	--	Fuseless	Serine/arginine repetitive matrix protein 1 OS=Gallus gallus OX=9031 GN=SRRM1 PE=2 SV=1	hypothetical protein XELAEV_18014765mg [Xenopus laevis]
TRINITY_DN25882_c0_g1	50.24	51.22	191.93	0	0	0	2.129	1.942	10.132	0	0	0	-8.75025	1.00138e-06	0.000406747	down	[QR]	--	--	--|8e-16|dpx:DAPPUDRAFT_210509|hypothetical protein	[R]	General function prediction only	Methyltransferase domain;; Methyltransferase domain	--	PREDICTED: putative methyltransferase DDB_G0268948 [Esox lucius]
TRINITY_DN16034_c0_g1	119.24	229.22	165.86	4.5	3.46	0	5.054	8.691	8.756	0.27	0.171	0	-5.75843	6.81191e-11	3.6878e-07	down	--	--	--	K18626|1e-07|dpx:DAPPUDRAFT_105663|K18626 TCHH; trichohyalin	[S]	Function unknown	--	--	hypothetical protein CIB84_013535 [Bambusicola thoracicus]
TRINITY_DN29724_c0_g2	0	0	0	29.81	31.36	13.66	0	0	0	1.788	1.547	0.846	7.51907	6.65292e-07	0.000292294	up	--	--	--	K12832|8e-07|dpx:DAPPUDRAFT_231273|K12832 SF3B5; splicing factor 3B subunit 5	--	--	--	--	--
TRINITY_DN5838_c2_g1	11.88	23.95	14.57	0	0	0	0.504	0.908	0.769	0	0	0	-6.04823	0.000158395	0.0251656	down	--	--	--	--	--	--	--	--	unnamed protein product [Oncorhynchus mykiss]
TRINITY_DN19310_c1_g1	15.01	15.29	13.75	0	0	0	0.636	0.58	0.726	0	0	0	-5.86676	0.000225058	0.033072	down	--	--	Molecular Function: DNA-binding transcription factor activity (GO:0003700);; Cellular Component: nucleus (GO:0005634);; Biological Process: transcription, DNA-templated (GO:0006351);; Molecular Function: sequence-specific DNA binding (GO:0043565);;	--	--	--	--	Transcription factor Maf OS=Xenopus tropicalis OX=8364 GN=maf PE=2 SV=1	hypothetical protein M959_05373, partial [Chaetura pelagica]
TRINITY_DN71801_c0_g1	0	0	0	6.56	13.86	7.47	0	0	0	0.394	0.684	0.463	6.07888	0.000353377	0.0454136	up	--	--	--	--	--	--	--	--	hypothetical protein N307_06945, partial [Picoides pubescens]
TRINITY_DN1855_c13_g1	24.6	37.59	11.7	0	0	0	1.043	1.425	0.618	0	0	0	-6.54979	3.17151e-05	0.00714934	down	--	--	--	--	--	--	--	--	hypothetical protein N309_06821, partial [Tinamus guttatus]
TRINITY_DN698_c5_g1	58.37	58.78	56.25	0	0	0	2.474	2.229	2.969	0	0	0	-7.84478	1.10492e-08	1.58698e-05	down	--	--	--	--	--	--	--	--	hypothetical protein N309_13483, partial [Tinamus guttatus]
TRINITY_DN10691_c0_g1	156.56	145.2	174.48	309.92	396.99	426.05	6.636	5.505	9.211	18.589	19.582	26.39	1.6862	7.5372e-05	0.0135217	up	--	--	Molecular Function: structural constituent of eye lens (GO:0005212);; Cellular Component: nucleus (GO:0005634);; Cellular Component: cytoplasm (GO:0005737);; Biological Process: negative regulation of intracellular transport (GO:0032387);; Biological Process: negative regulation of protein homooligomerization (GO:0032463);; Molecular Function: protein homodimerization activity (GO:0042803);; Biol…	--	[O]	Posttranslational modification, protein turnover, chaperones	Hsp20/alpha crystallin family	Alpha-crystallin B chain OS=Gallus gallus OX=9031 GN=CRYAB PE=2 SV=2	alpha-crystallin B chain [Amazona aestiva]
TRINITY_DN21597_c0_g1	80.68	36.85	5.54	0	0	0	3.42	1.397	0.293	0	0	0	-7.27177	0.000175813	0.0273248	down	--	--	--	--	--	--	--	--	outer dense fiber protein 1-like [Salvelinus alpinus]
TRINITY_DN50720_c0_g1	38.98	43.3	6.98	0	0	0	1.652	1.642	0.368	0	0	0	-6.76896	0.000127796	0.0212447	down	--	--	--	K23214|4e-18|dpx:DAPPUDRAFT_101871|K23214 AUTS2; autism susceptibility gene 2 protein	--	--	--	Genetic suppressor element 1 OS=Danio rerio OX=7955 GN=gse1 PE=4 SV=1	hypothetical protein XELAEV_18003656mg, partial [Xenopus laevis]
TRINITY_DN2014_c1_g1	111.53	32.61	49.68	0	0	0	4.727	1.237	2.623	0	0	0	-8.02665	6.95073e-07	0.000302294	down	--	--	Cellular Component: early endosome (GO:0005769);; Cellular Component: cytosol (GO:0005829);; Biological Process: protein transport (GO:0015031);; Biological Process: endosomal transport (GO:0016197);; Cellular Component: early endosome membrane (GO:0031901);; Biological Process: Arp2/3 complex-mediated actin nucleation (GO:0034314);; Biological Process: retrograde transport, endosome to Golgi (GO…	--|1e-08|dpx:DAPPUDRAFT_300974|hypothetical protein	--	--	--	WASH complex subunit 1 OS=Xenopus laevis OX=8355 GN=washc1 PE=2 SV=1	hypothetical protein XENTR_v900248011mg, partial [Xenopus tropicalis]
TRINITY_DN13599_c0_g2	0	0	0	15	31.36	36.61	0	0	0	0.9	1.547	2.268	7.69899	7.84205e-07	0.000334304	up	[Z]	Cytoskeleton	Molecular Function: ATP binding (GO:0005524);; Cellular Component: cytoplasm (GO:0005737);; Cellular Component: cytoskeleton (GO:0005856);;	K05692|3e-62|dpx:DAPPUDRAFT_347736|K05692 ACTB_G1; actin beta/gamma 1	[Z]	Cytoskeleton	Actin	Actin, alpha skeletal muscle (Fragment) OS=Pleurodeles waltl OX=8319 PE=2 SV=1	PREDICTED: actin, alpha skeletal muscle [Zonotrichia albicollis]
TRINITY_DN32_c1_g1	10.42	10.87	5.13	31.12	51.97	16.58	0.442	0.412	0.271	1.867	2.564	1.027	2.38536	0.00029707	0.0407345	up	--	--	--	--	--	--	--	--	hypothetical protein H355_001682 [Colinus virginianus]
TRINITY_DN31534_c1_g1	80.88	38.88	9.03	0	0	0	3.428	1.474	0.477	0	0	0	-7.33635	6.10482e-05	0.011787	down	--	--	--	--|3e-06|dpx:DAPPUDRAFT_103126|hypothetical protein	--	--	--	--	hypothetical protein XELAEV_18018491mg [Xenopus laevis]
TRINITY_DN9336_c1_g1	0	0	0	70.5	0	0	0	0	0	4.228	0	0	21.5541	3.54748e-08	2.24618e-05	up	--	--	--	--|1e-11|dpx:DAPPUDRAFT_251242|hypothetical protein	[R]	General function prediction only	--	--	uncharacterized protein LOC112142095 [Oryzias melastigma]
TRINITY_DN1037_c0_g3	20.22	34.64	6.57	0	0	0	0.857	1.313	0.347	0	0	0	-6.24561	0.000315928	0.0425082	down	--	--	--	--	--	--	--	--	hypothetical protein N340_02111, partial [Tauraco erythrolophus]
TRINITY_DN22383_c0_g1	67.13	34.27	16.01	0	0	0	2.845	1.299	0.845	0	0	0	-7.22341	1.1167e-05	0.00310198	down	--	--	Molecular Function: transcription coregulator activity (GO:0001104);; Cellular Component: cytoplasm (GO:0005737);; Biological Process: transcription, DNA-templated (GO:0006351);; Cellular Component: mediator complex (GO:0016592);;	--|1e-14|dpx:DAPPUDRAFT_277909|hypothetical protein	--	--	--	Mediator of RNA polymerase II transcription subunit 15 OS=Danio rerio OX=7955 GN=med15 PE=2 SV=1	hypothetical protein N307_00405, partial [Picoides pubescens]
TRINITY_DN6790_c1_g1	19.18	8.66	109.21	0	0	0	0.813	0.328	5.765	0	0	0	-7.71632	0.000294963	0.0407049	down	[RTKL]	--	Cellular Component: stress fiber (GO:0001725);; Cellular Component: cytoplasm (GO:0005737);; Cellular Component: focal adhesion (GO:0005925);; Biological Process: transcription, DNA-templated (GO:0006351);; Biological Process: regulation of transcription by RNA polymerase II (GO:0006357);; Biological Process: cell adhesion (GO:0007155);; Molecular Function: transcription factor binding (GO:000813…	--|1e-08|dpx:DAPPUDRAFT_234464|hypothetical protein	[T]	Signal transduction mechanisms	--	Zyxin OS=Xenopus tropicalis OX=8364 GN=zyx PE=2 SV=1	PREDICTED: vegetative cell wall protein gp1-like, partial [Pelecanus crispus]
TRINITY_DN112_c9_g1	49.82	50.86	39.82	7.69	8.02	8.74	2.112	1.928	2.102	0.461	0.396	0.542	-2.02587	8.20573e-05	0.0144628	down	--	--	--	--	--	--	--	--	PREDICTED: uncharacterized protein LOC109196133 [Oreochromis niloticus]
TRINITY_DN116_c5_g1	35.44	21.74	20.32	0	0	0	1.502	0.824	1.073	0	0	0	-6.66486	1.21236e-05	0.00330376	down	--	--	--	--|5e-06|dpx:DAPPUDRAFT_304847|hypothetical protein	[TV]	--	--	--	hypothetical protein XELAEV_18016689mg [Xenopus laevis]
TRINITY_DN47585_c0_g1	145.3	105.76	101	0	0	0	6.159	4.01	5.332	0	0	0	-8.86469	6.8521e-11	3.6878e-07	down	--	--	--	--	--	--	--	--	PREDICTED: ATP synthase subunit a-like [Salmo salar]
TRINITY_DN9968_c0_g1	36.9	87.52	23.4	0	0	0	1.564	3.319	1.235	0	0	0	-7.5095	1.42335e-06	0.000542335	down	--	--	--	--	--	--	--	--	unnamed protein product [Oncorhynchus mykiss]
TRINITY_DN52654_c1_g2	0	0	0	46.68	145.52	63.39	0	0	0	2.8	7.178	3.926	9.24669	3.56651e-10	9.03293e-07	up	--	--	Cellular Component: extracellular region (GO:0005576);; Biological Process: detection of gravity (GO:0009590);; Biological Process: otic placode formation (GO:0043049);;	--	--	--	--	Protein starmaker OS=Danio rerio OX=7955 GN=stm PE=2 SV=1	hypothetical protein XENTR_v900281054mg, partial [Xenopus tropicalis]
TRINITY_DN81377_c0_g1	19.39	19.53	18.47	0	0	0	0.822	0.741	0.975	0	0	0	-6.23774	4.15955e-05	0.00882234	down	--	--	Cellular Component: nucleus (GO:0005634);; Biological Process: DNA replication (GO:0006260);; Biological Process: DNA repair (GO:0006281);; Biological Process: cell cycle (GO:0007049);; Biological Process: chromatin assembly (GO:0031497);; Cellular Component: CAF-1 complex (GO:0033186);;	K10750|3e-14|dpx:DAPPUDRAFT_307549|K10750 CHAF1A; chromatin assembly factor 1 subunit A	--	--	--	Chromatin assembly factor 1 subunit A-B OS=Xenopus laevis OX=8355 GN=chaf1a-b PE=2 SV=2	hypothetical protein UY3_00024 [Chelonia mydas]
TRINITY_DN4845_c2_g1	9.17	23.22	17.45	0	0	0	0.389	0.88	0.921	0	0	0	-6.00903	0.00036716	0.0464954	down	--	--	--	K23214|1e-09|dpx:DAPPUDRAFT_101871|K23214 AUTS2; autism susceptibility gene 2 protein	--	--	--	Genetic suppressor element 1 OS=Danio rerio OX=7955 GN=gse1 PE=4 SV=1	hypothetical protein XELAEV_18031508mg [Xenopus laevis]
TRINITY_DN1380_c1_g2	1858.47	4340.76	2427.59	400.85	347.39	64.66	78.773	164.589	128.156	24.043	17.135	4.005	-2.95574	0.000224445	0.033072	down	--	--	Cellular Component: cytoplasm (GO:0005737);; Molecular Function: heme binding (GO:0020037);;	--|5e-53|dpx:DAPPUDRAFT_93618|hypothetical protein	--	--	SOUL heme-binding protein	Heme-binding protein 1 OS=Xenopus tropicalis OX=8364 GN=hebp1 PE=2 SV=1	heme-binding protein 2 [Pogona vitticeps]
TRINITY_DN1860_c2_g1	87.56	118.29	75.75	13.69	26.44	14.75	3.711	4.485	3.999	0.821	1.304	0.914	-1.90572	4.52453e-06	0.00143241	down	--	--	Cellular Component: extracellular space (GO:0005615);; Cellular Component: integral component of membrane (GO:0016021);; Biological Process: biomineral tissue development (GO:0031214);;	--|1e-158|dpx:DAPPUDRAFT_325159|hypothetical protein	[S]	Function unknown	Otopetrin	Proton channel OTOP1 OS=Danio rerio OX=7955 GN=otop1 PE=1 SV=2	otopetrin-1-like [Pogona vitticeps]
TRINITY_DN92195_c0_g1	0	0	0	10.87	11.31	12.75	0	0	0	0.652	0.558	0.79	6.46261	5.60827e-05	0.0109759	up	--	--	--	--	--	--	--	--	rna-directed dna polymerase from mobile element jockey-like [Limosa lapponica baueri]
TRINITY_DN385_c0_g1	319.79	290.39	136.51	889.81	568.4	859.75	13.554	11.011	7.206	53.371	28.037	53.253	2.17996	2.63029e-05	0.00615487	up	--	--	Biological Process: amino acid transmembrane transport (GO:0003333);; Cellular Component: plasma membrane (GO:0005886);; Cellular Component: integral component of plasma membrane (GO:0005887);; Biological Process: sodium ion transport (GO:0006814);; Molecular Function: amino acid transmembrane transporter activity (GO:0015171);;	K14994|2e-07|dpx:DAPPUDRAFT_305508|K14994 SLC38A7_8; solute carrier family 38 (sodium-coupled neutral amino acid transporter), member 7/8	[E]	Amino acid transport and metabolism	Transmembrane amino acid transporter protein	Probable sodium-coupled neutral amino acid transporter 6 OS=Danio rerio OX=7955 GN=slc38a6 PE=2 SV=1	basic proline-rich protein-like [Oncorhynchus kisutch]
TRINITY_DN47113_c1_g1	0	0	0	0	0	68.12	0	0	0	0	0	4.22	21.6884	2.91466e-08	2.24618e-05	up	[M]	Cell wall/membrane/envelope biogenesis	Biological Process: mRNA processing (GO:0006397);; Biological Process: RNA splicing (GO:0008380);; Cellular Component: precatalytic spliceosome (GO:0071011);;	--	[A]	RNA processing and modification	--	Pre-mRNA-splicing factor 38B OS=Danio rerio OX=7955 GN=prpf38b PE=2 SV=1	PREDICTED: uncharacterized protein LOC106611865 isoform X3 [Salmo salar]
TRINITY_DN2865_c1_g1	20.01	40.72	12.73	0	0	0	0.848	1.544	0.672	0	0	0	-6.52681	4.08405e-05	0.0087051	down	[M]	Cell wall/membrane/envelope biogenesis	Cellular Component: nucleus (GO:0005634);; Biological Process: transcription, DNA-templated (GO:0006351);; Biological Process: regulation of transcription, DNA-templated (GO:0006355);; Molecular Function: zinc ion binding (GO:0008270);; Molecular Function: sequence-specific DNA binding (GO:0043565);;	--|9e-12|dpx:DAPPUDRAFT_113293|hypothetical protein	--	--	--	Zinc finger homeobox protein 4 OS=Gallus gallus OX=9031 GN=ZFHX4 PE=2 SV=2	PREDICTED: sterol regulatory element-binding protein 1 [Ficedula albicollis]
TRINITY_DN17774_c0_g1	0	0	0	10.31	23.16	8.38	0	0	0	0.619	1.142	0.519	6.60559	7.27992e-05	0.013338	up	--	--	--	K23214|4e-06|dpx:DAPPUDRAFT_101871|K23214 AUTS2; autism susceptibility gene 2 protein	--	--	--	--	PREDICTED: putative uncharacterized protein DDB_G0271982, partial [Clupea harengus]
TRINITY_DN20441_c0_g1	27.73	30.96	8.01	0	0	0	1.175	1.174	0.423	0	0	0	-6.38021	0.000145209	0.0236003	down	--	--	--	--|8e-06|dpx:DAPPUDRAFT_108211|hypothetical protein	--	--	--	--	PREDICTED: mucin-2-like isoform X2 [Lates calcarifer]
TRINITY_DN36120_c0_g1	0	0	0	75.56	7.48	191.26	0	0	0	4.532	0.369	11.847	9.54448	6.15857e-06	0.00186735	up	--	--	--	--	--	--	--	--	unnamed protein product, partial [Oncorhynchus mykiss]
TRINITY_DN105034_c0_g2	23.14	23.59	7.39	0	0	0	0.981	0.894	0.39	0	0	0	-6.07691	0.000348045	0.0453693	down	--	--	--	--	[R]	General function prediction only	--	--	PREDICTED: LOW QUALITY PROTEIN: uncharacterized protein LOC106731336 [Pelodiscus sinensis]
TRINITY_DN30899_c0_g1	0	0	0	18.56	19.51	45.9	0	0	0	1.113	0.962	2.843	7.78132	1.98853e-06	0.000701787	up	--	--	Biological Process: angiogenesis (GO:0001525);; Biological Process: cell adhesion (GO:0007155);; Biological Process: neurotransmitter secretion (GO:0007269);; Biological Process: synapse assembly (GO:0007416);; Cellular Component: integral component of membrane (GO:0016021);; Molecular Function: metal ion binding (GO:0046872);; Biological Process: positive regulation of synapse assembly (GO:00519…	K16506|9e-22|dpx:DAPPUDRAFT_233379|K16506 FAT1_2_3; protocadherin Fat 1/2/3	[T]	Signal transduction mechanisms	Laminin G domain;; Laminin G domain	Neurexin-3a OS=Danio rerio OX=7955 GN=nrxn3a PE=2 SV=1	protocadherin Fat 1, partial [Rhincodon typus]
TRINITY_DN854_c2_g1	43.99	181.49	88.68	0	0	0	1.864	6.882	4.681	0	0	0	-8.64576	3.29974e-08	2.24618e-05	down	--	--	--	--	--	--	--	--	unnamed protein product [Oncorhynchus mykiss]
TRINITY_DN3287_c1_g3	0	0	0	0	0	67.03	0	0	0	0	0	4.152	21.6681	3.00353e-08	2.24618e-05	up	[M]	Cell wall/membrane/envelope biogenesis	Cellular Component: nucleus (GO:0005634);; Biological Process: transcription, DNA-templated (GO:0006351);; Biological Process: regulation of transcription, DNA-templated (GO:0006355);; Molecular Function: zinc ion binding (GO:0008270);; Molecular Function: sequence-specific DNA binding (GO:0043565);;	--|2e-13|dpx:DAPPUDRAFT_100208|hypothetical protein	--	--	--	Zinc finger homeobox protein 4 OS=Gallus gallus OX=9031 GN=ZFHX4 PE=2 SV=2	PREDICTED: uncharacterized proline-rich protein-like, partial [Picoides pubescens]
TRINITY_DN61492_c0_g1	635.82	16.21	505.59	2.06	1.09	1.46	26.95	0.615	26.691	0.124	0.054	0.09	-7.81618	2.6396e-07	0.000129149	down	--	--	--	--|3e-08|dpx:DAPPUDRAFT_101484|hypothetical protein	--	--	Helix-turn-helix domain (DUF4817)	--	PREDICTED: uncharacterized protein LOC100557975 [Anolis carolinensis]
TRINITY_DN20199_c0_g1	66.71	43.85	4.11	0	0	0	2.828	1.663	0.217	0	0	0	-7.14078	0.000337983	0.0445021	down	--	--	Molecular Function: zinc ion transmembrane transporter activity (GO:0005385);; Cellular Component: integral component of plasma membrane (GO:0005887);; Biological Process: zinc ion transport (GO:0006829);; Biological Process: cellular zinc ion homeostasis (GO:0006882);; Biological Process: response to zinc ion (GO:0010043);; Biological Process: epiboly involved in gastrulation with mouth forming …	--|9e-07|dpx:DAPPUDRAFT_270714|hypothetical protein	--	--	--	Zinc transporter ZIP10 OS=Danio rerio OX=7955 GN=slc39a10 PE=2 SV=1	hypothetical protein XENTR_v90003445mg [Xenopus tropicalis]
TRINITY_DN2284_c7_g1	18.55	18.98	17.65	0	0	0	0.786	0.72	0.932	0	0	0	-6.2162	4.89798e-05	0.0100423	down	[D]	Cell cycle control, cell division, chromosome partitioning	Cellular Component: nucleus (GO:0005634);; Biological Process: transcription, DNA-templated (GO:0006351);; Biological Process: regulation of transcription, DNA-templated (GO:0006355);; Molecular Function: zinc ion binding (GO:0008270);; Molecular Function: sequence-specific DNA binding (GO:0043565);;	--|7e-10|dpx:DAPPUDRAFT_108211|hypothetical protein	[T]	Signal transduction mechanisms	--	Zinc finger homeobox protein 4 OS=Gallus gallus OX=9031 GN=ZFHX4 PE=2 SV=2	proline-rich protein 36-like, partial [Oncorhynchus tshawytscha]
TRINITY_DN56759_c0_g1	34.81	22.66	9.03	0	0	0	1.476	0.859	0.477	0	0	0	-6.4088	0.000145254	0.0236003	down	--	--	--	--	[R]	General function prediction only	--	--	PREDICTED: RNA-directed DNA polymerase from mobile element jockey-like [Nanorana parkeri]
TRINITY_DN4338_c4_g1	0	0	0	106.12	15.86	18.58	0	0	0	6.365	0.783	1.151	8.51332	8.86265e-06	0.00259585	up	--	--	--	--	--	--	--	--	Microtubule-associated protein futsch [Larimichthys crocea]
TRINITY_DN18059_c0_g1	94.64	49.38	21.14	0	0	0	4.012	1.872	1.116	0	0	0	-7.7143	2.1164e-06	0.000740844	down	--	--	--	--	--	--	--	--	PREDICTED: mucin-2 [Oreochromis niloticus]
TRINITY_DN41495_c0_g1	11.67	17.87	11.08	0	0	0	0.495	0.678	0.585	0	0	0	-5.7304	0.000385532	0.0481143	down	--	--	Biological Process: heart jogging (GO:0003146);; Molecular Function: chromatin binding (GO:0003682);; Cellular Component: nucleus (GO:0005634);; Biological Process: translation (GO:0006412);; Biological Process: mitotic sister chromatid cohesion (GO:0007064);; Biological Process: central nervous system development (GO:0007417);; Biological Process: heart development (GO:0007507);; Biological Proc…	--|9e-10|dpx:DAPPUDRAFT_304847|hypothetical protein	[K]	Transcription	--	Nipped-B-like protein B OS=Danio rerio OX=7955 GN=nipblb PE=2 SV=1	Cylicin-2, partial [Ophiophagus hannah]
TRINITY_DN9608_c5_g1	13.97	85.5	13.34	0	0	0	0.592	3.242	0.704	0	0	0	-7.06926	0.000154045	0.0247484	down	--	--	Cellular Component: cytoplasm (GO:0005737);; Cellular Component: centrosome (GO:0005813);; Cellular Component: cilium (GO:0005929);; Cellular Component: intraciliary transport particle B (GO:0030992);; Biological Process: intraciliary transport (GO:0042073);; Biological Process: pronephros development (GO:0048793);; Biological Process: cilium assembly (GO:0060271);; Biological Process: regulation…	K23214|4e-07|dpx:DAPPUDRAFT_101871|K23214 AUTS2; autism susceptibility gene 2 protein	[K]	Transcription	--	TRAF3-interacting protein 1 OS=Danio rerio OX=7955 GN=traf3ip1 PE=2 SV=1	hypothetical protein XELAEV_18003656mg, partial [Xenopus laevis]
TRINITY_DN119849_c2_g1	0	0	0	0	0	69.04	0	0	0	0	0	4.276	21.7077	2.83223e-08	2.24618e-05	up	--	--	--	--	--	--	--	--	hypothetical protein llap_11865 [Limosa lapponica baueri]
TRINITY_DN452_c1_g1	31.69	32.43	10.06	0	0	0	1.343	1.23	0.531	0	0	0	-6.53537	5.67769e-05	0.0110615	down	--	--	Molecular Function: nucleotide binding (GO:0000166);; Molecular Function: RNA binding (GO:0003723);; Cellular Component: cytoplasm (GO:0005737);; Biological Process: mRNA processing (GO:0006397);; Biological Process: RNA splicing (GO:0008380);; Cellular Component: nuclear speck (GO:0016607);;	--|4e-09|dpx:DAPPUDRAFT_316954|hypothetical protein	--	--	--	RNA-binding protein with serine-rich domain 1 OS=Danio rerio OX=7955 GN=rnps1 PE=2 SV=1	unnamed protein product [Oncorhynchus mykiss]
TRINITY_DN120592_c0_g1	0	0	0	20.44	10.76	12.2	0	0	0	1.226	0.531	0.756	6.76902	3.30622e-05	0.00737579	up	--	--	--	--	--	--	--	--	hypothetical protein XELAEV_18024372mg, partial [Xenopus laevis]
TRINITY_DN18074_c0_g2	0	0	0	15.19	32.09	5.65	0	0	0	0.911	1.583	0.35	6.95389	7.42822e-05	0.0134382	up	[R]	General function prediction only	Biological Process: mRNA splicing, via spliceosome (GO:0000398);; Molecular Function: RNA binding (GO:0003723);; Cellular Component: spliceosomal complex (GO:0005681);; Cellular Component: nuclear speck (GO:0016607);; Cellular Component: U2-type catalytic step 1 spliceosome (GO:0071006);; Cellular Component: catalytic step 2 spliceosome (GO:0071013);;	--|3e-09|dpx:DAPPUDRAFT_104643|hypothetical protein	--	--	--	Pre-mRNA-splicing factor CWC22 homolog OS=Gallus gallus OX=9031 GN=CWC22 PE=2 SV=2	PREDICTED: bromodomain and WD repeat-containing protein 3 [Austrofundulus limnaeus]
TRINITY_DN1012_c2_g1	3234.55	5213.96	3614.08	1312.6	1427.11	999.28	137.1	197.698	190.792	78.73	70.394	61.896	-1.22778	7.65227e-05	0.0136374	down	[R]	General function prediction only	Cellular Component: nucleus (GO:0005634);; Biological Process: mRNA processing (GO:0006397);; Biological Process: RNA splicing (GO:0008380);;	--|1e-13|dpx:DAPPUDRAFT_195585|hypothetical protein	[QR]	--	non-haem dioxygenase in morphine synthesis N-terminal;; 2OG-Fe(II) oxygenase superfamily	Serine/arginine repetitive matrix protein 1 OS=Gallus gallus OX=9031 GN=SRRM1 PE=2 SV=1	hypothetical protein Z043_106928, partial [Scleropages formosus]
TRINITY_DN1956_c4_g3	0	0	0	57.56	30.09	37.71	0	0	0	3.452	1.484	2.335	8.32824	2.53477e-08	2.24618e-05	up	--	--	--	--	--	--	--	--	unnamed protein product [Oncorhynchus mykiss]
TRINITY_DN1971_c3_g1	46.28	93.23	44.34	0	0	0	1.962	3.535	2.341	0	0	0	-7.86491	2.98957e-08	2.24618e-05	down	--	--	--	K14777|2e-08|dpx:DAPPUDRAFT_226459|K14777 DDX47; ATP-dependent RNA helicase DDX47/RRP3 [EC:3.6.4.13]	[TV]	--	--	GRB10-interacting GYF protein 2 OS=Danio rerio OX=7955 GN=gigyf2 PE=2 SV=2	hypothetical protein ASZ78_004463 [Callipepla squamata]
TRINITY_DN25695_c0_g1	0	0	0	0	0	64.66	0	0	0	0	0	4.005	21.6202	3.22388e-08	2.24618e-05	up	--	--	Cellular Component: nucleus (GO:0005634);; Biological Process: DNA replication (GO:0006260);; Biological Process: DNA repair (GO:0006281);; Biological Process: nucleosome assembly (GO:0006334);; Biological Process: cell cycle (GO:0007049);; Biological Process: chromatin assembly (GO:0031497);; Cellular Component: CAF-1 complex (GO:0033186);;	K10750|5e-08|dpx:DAPPUDRAFT_307549|K10750 CHAF1A; chromatin assembly factor 1 subunit A	--	--	--	Chromatin assembly factor 1 subunit A OS=Gallus gallus OX=9031 GN=CHAF1A PE=1 SV=1	hypothetical protein N331_11064, partial [Merops nubicus]
TRINITY_DN5558_c1_g1	5.42	84.39	26.07	0	0	0	0.23	3.2	1.376	0	0	0	-7.14404	0.000394721	0.0491188	down	--	--	Biological Process: neural crest cell migration (GO:0001755);; Molecular Function: structural molecule activity (GO:0005198);; Cellular Component: nucleus (GO:0005634);; Cellular Component: cytoplasm (GO:0005737);; Cellular Component: cytosol (GO:0005829);; Cellular Component: plasma membrane (GO:0005886);; Cellular Component: adherens junction (GO:0005912);; Cellular Component: cell-cell adheren…	K05691|9e-10|dpx:DAPPUDRAFT_309973|K05691 CTNNA; catenin alpha	[W]	Extracellular structures	--	Catenin alpha-2 OS=Gallus gallus OX=9031 GN=CTNNA2 PE=1 SV=1	catenin alpha-2 isoform X1 [Paramormyrops kingsleyae]
TRINITY_DN3085_c1_g1	65.67	16.58	15.6	0	0	0	2.783	0.629	0.824	0	0	0	-7.01419	8.29688e-05	0.0144628	down	[M]	Cell wall/membrane/envelope biogenesis	Biological Process: angiogenesis (GO:0001525);; Biological Process: sprouting angiogenesis (GO:0002040);; Cellular Component: cytoplasm (GO:0005737);; Cellular Component: plasma membrane (GO:0005886);; Biological Process: regulation of cell shape (GO:0008360);; Biological Process: cell migration (GO:0016477);; Biological Process: actin filament polymerization (GO:0030041);; Biological Process: fi…	--|8e-10|dpx:DAPPUDRAFT_234485|hypothetical protein	--	--	--	Formin-like protein 3 OS=Danio rerio OX=7955 GN=fmnl3 PE=2 SV=2	PREDICTED: uncharacterized protein LOC109140237 [Larimichthys crocea]
TRINITY_DN1290_c6_g1	0	0	0	0	0	67.03	0	0	0	0	0	4.152	21.6681	3.00353e-08	2.24618e-05	up	[R]	General function prediction only	--	--	[P]	Inorganic ion transport and metabolism	--	--	putative uncharacterized protein DDB_G0283431 [Seriola lalandi dorsalis]
TRINITY_DN1745_c1_g1	24.81	46.62	16.42	78.37	85.34	76.14	1.051	1.768	0.867	4.701	4.21	4.716	1.96713	3.38276e-05	0.00746912	up	--	--	Molecular Function: peroxidase activity (GO:0004601);; Cellular Component: extracellular space (GO:0005615);; Biological Process: response to oxidative stress (GO:0006979);; Molecular Function: heme binding (GO:0020037);; Biological Process: hydrogen peroxide catabolic process (GO:0042744);; Molecular Function: metal ion binding (GO:0046872);;	K19511|1e-103|dpx:DAPPUDRAFT_304755|K19511 PXDN; peroxidase [EC:1.11.1.7]	[R]	General function prediction only	Animal haem peroxidase	Peroxidasin OS=Xenopus tropicalis OX=8364 GN=pxdn PE=2 SV=1	myeloperoxidase-like [Pogona vitticeps]
TRINITY_DN28297_c0_g2	0	0	0	6.19	13.13	14.21	0	0	0	0.371	0.648	0.88	6.36019	0.00020973	0.0316616	up	--	--	--	--	--	--	--	--	protein FAM3C-like isoform X2 [Paramormyrops kingsleyae]
TRINITY_DN18126_c0_g1	41.28	17.32	19.09	1.31	0.73	0	1.75	0.657	1.008	0.079	0.036	0	-4.84015	0.00030605	0.0417003	down	--	--	--	--	--	--	--	--	unnamed protein product, partial [Oncorhynchus mykiss]
TRINITY_DN2755_c1_g1	247.66	256.49	123.58	9.75	7.66	2.55	10.497	9.725	6.524	0.585	0.378	0.158	-4.41347	8.78748e-13	7.56707e-09	down	--	--	Cellular Component: cytoplasm (GO:0005737);; Cellular Component: cytoskeleton (GO:0005856);; Cellular Component: plasma membrane (GO:0005886);; Biological Process: signal transduction (GO:0007165);;	K05741|3e-11|dpx:DAPPUDRAFT_220427|K05741 DIAPH2; diaphanous 2	--	--	--	Amyloid beta A4 precursor protein-binding family B member 1-interacting protein OS=Danio rerio OX=7955 GN=apbb1ip PE=2 SV=1	PREDICTED: LOW QUALITY PROTEIN: WAS/WASL-interacting protein family member 2, partial [Ficedula albicollis]
TRINITY_DN5829_c2_g1	43.99	68.91	28.94	5.62	8.94	4.92	1.864	2.613	1.528	0.337	0.441	0.305	-2.33652	8.39042e-05	0.0145668	down	[E]	Amino acid transport and metabolism	Cellular Component: extracellular region (GO:0005576);;	--|1e-07|dpx:DAPPUDRAFT_316954|hypothetical protein	--	--	--	Integumentary mucin C.1 (Fragment) OS=Xenopus laevis OX=8355 PE=2 SV=1	unnamed protein product [Oncorhynchus mykiss]
TRINITY_DN62857_c1_g1	17.09	179.65	16.22	0	0	0	0.725	6.812	0.856	0	0	0	-7.94794	7.25885e-05	0.013338	down	--	--	Biological Process: type B pancreatic cell development (GO:0003323);; Cellular Component: cytoplasm (GO:0005737);; Biological Process: amino-acid betaine catabolic process (GO:0006579);; Molecular Function: zinc ion binding (GO:0008270);; Biological Process: methionine biosynthetic process (GO:0009086);; Molecular Function: betaine-homocysteine S-methyltransferase activity (GO:0047150);; Biologic…	--	--	--	--	Betaine--homocysteine S-methyltransferase 1 OS=Danio rerio OX=7955 GN=bhmt PE=2 SV=1	--
TRINITY_DN2535_c0_g1	46.28	93.79	56.25	153.18	163.75	134.25	1.962	3.556	2.969	9.188	8.077	8.315	1.68562	2.30574e-05	0.00560881	up	--	--	--	--	--	--	--	--	hypothetical protein XENTR_v90027013mg [Xenopus tropicalis]
TRINITY_DN123791_c0_g1	0	0	0	16.5	17.32	6.19	0	0	0	0.99	0.855	0.384	6.56652	0.000104361	0.0178308	up	--	--	--	--	--	--	87kDa Transposase	--	--
TRINITY_DN14137_c0_g1	58.58	25.61	51.73	0	0	0	2.483	0.971	2.731	0	0	0	-7.55602	1.61838e-06	0.000595563	down	--	--	--	--	--	--	--	--	hypothetical protein N340_01048, partial [Tauraco erythrolophus]
TRINITY_DN50103_c0_g1	0	0	5.13	14.81	72.21	1172.87	0	0	0.271	0.888	3.562	72.648	8.32184	0.000221965	0.0328417	up	--	--	--	--	--	--	--	--	PREDICTED: uncharacterized protein C4orf29 homolog [Cyprinodon variegatus]
TRINITY_DN26388_c1_g1	61.29	22.3	30.38	0	0	0	2.598	0.845	1.604	0	0	0	-7.23759	6.89024e-06	0.00207459	down	--	--	--	--	--	--	--	--	RNA-directed DNA polymerase from mobile element jockey [Larimichthys crocea]
TRINITY_DN12804_c0_g2	22.93	23.4	7.39	0	0	0	0.972	0.887	0.39	0	0	0	-6.05292	0.00036699	0.0464954	down	--	--	--	--	--	--	--	--	unnamed protein product [Oncorhynchus mykiss]

## Sheet: PME_vs_NME.all.annotation
#id	PME1-Count	PME2-Count	PME3-Count	NME1-Count	NME2-Count	NME3-Count	PME1-FPKM	PME2-FPKM	PME3-FPKM	NME1-FPKM	NME2-FPKM	NME3-FPKM	log2FoldChange	pvalue	qvalue	significant	COG_class	COG_class_annotation	GO_annotation	KEGG_annotation	KOG_class	KOG_class_annotation	Pfam_annotation	Swissprot_annotation	nr_annotation
TRINITY_DN2326_c0_g3	687.55	534.55	1586.85	1912.52	2303.58	1830.41	44.235	32.813	82.449	105.801	116.918	100.988	1.02355	0.00370995	0.0464791	up	[U]	Intracellular trafficking, secretion, and vesicular transport	Cellular Component: endoplasmic reticulum membrane (GO:0005789);; Biological Process: retina layer formation (GO:0010842);; Cellular Component: integral component of membrane (GO:0016021);; Biological Process: embryonic retina morphogenesis in camera-type eye (GO:0060059);;	K17279|1e-57|dpx:DAPPUDRAFT_61104|K17279 REEP5_6; receptor expression-enhancing protein 5/6	[U]	Intracellular trafficking, secretion, and vesicular transport	TB2/DP1, HVA22 family	Receptor expression-enhancing protein 6 OS=Danio rerio OX=7955 GN=reep6 PE=2 SV=1	receptor expression-enhancing protein 5-like isoform X2 [Salvelinus alpinus]
TRINITY_DN80512_c0_g2	8.52	70.06	13.62	0	0	0	0.548	4.301	0.708	0	0	0	-7.5114	3.47851e-05	0.00145674	down	[J]	Translation, ribosomal structure and biogenesis	Molecular Function: structural constituent of ribosome (GO:0003735);; Cellular Component: ribosome (GO:0005840);; Biological Process: translation (GO:0006412);;	K02960|2e-69|dpx:DAPPUDRAFT_307788|K02960 RP-S16e; small subunit ribosomal protein S16e	[J]	Translation, ribosomal structure and biogenesis	Ribosomal protein S9/S16	40S ribosomal protein S16 OS=Heteropneustes fossilis OX=93621 GN=rps16 PE=2 SV=1	PREDICTED: 40S ribosomal protein S16 isoform X1 [Latimeria chalumnae]
TRINITY_DN84954_c0_g1	1.53	31.88	17.9	0	0	0	0.099	1.957	0.93	0	0	0	-6.62868	0.00193096	0.02965	down	--	--	Molecular Function: protein serine/threonine kinase activity (GO:0004674);; Molecular Function: ATP binding (GO:0005524);; Cellular Component: nucleus (GO:0005634);;	--|1e-06|dpx:DAPPUDRAFT_262008|hypothetical protein	[R]	General function prediction only	Protein kinase domain;; FF domain;; Protein tyrosine and serine/threonine kinase;; Lipopolysaccharide kinase (Kdo/WaaP) family	Serine/threonine-protein kinase pdik1l-B OS=Xenopus laevis OX=8355 GN=pdik1-b PE=2 SV=1	mucin-2-like, partial [Xiphophorus maculatus]
TRINITY_DN124853_c0_g1	16.02	217.53	195.15	0	0	0	1.031	13.353	10.139	0	0	0	-9.65393	2.68718e-11	9.50642e-09	down	--	--	--	--	--	--	Photosystem I reaction centre subunit XI	--	PREDICTED: uncharacterized protein DDB_G0271670-like, partial [Mesitornis unicolor]
TRINITY_DN96587_c0_g2	0	0	0	19	16.66	15.79	0	0	0	1.051	0.846	0.871	6.43189	0.000858605	0.0174232	up	--	--	--	--|4e-07|dpx:DAPPUDRAFT_118838|hypothetical protein	--	--	--	--	--
TRINITY_DN129491_c0_g1	0	0	0	18.09	27.03	27.59	0	0	0	1.001	1.372	1.522	6.92376	7.97919e-05	0.00279236	up	--	--	--	--	--	--	Photosystem II protein Y (PsbY)	--	--
TRINITY_DN26_c0_g2	22.83	27.5	40.27	71.98	94.06	68.71	1.469	1.688	2.093	3.982	4.774	3.791	1.25853	0.0033	0.042861	up	--	--	Cellular Component: condensed chromosome kinetochore (GO:0000777);; Cellular Component: nucleus (GO:0005634);; Cellular Component: chromosome (GO:0005694);; Cellular Component: cytoplasm (GO:0005737);; Cellular Component: spindle (GO:0005819);; Biological Process: protein phosphorylation (GO:0006468);; Biological Process: chromosome segregation (GO:0007059);; Biological Process: mitotic cell cycl…	K10586|0.0|dpx:DAPPUDRAFT_317519|K10586 BIRC6; baculoviral IAP repeat-containing protein 6 (apollon) [EC:2.3.2.23]	[O]	Posttranslational modification, protein turnover, chaperones	Baculoviral IAP repeat-containing protein 6;; Inhibitor of Apoptosis domain	Baculoviral IAP repeat-containing protein 5.1-A OS=Xenopus laevis OX=8355 GN=birc5.1-a PE=1 SV=1	baculoviral IAP repeat-containing protein 6 isoform X1 [Xiphophorus maculatus]
TRINITY_DN33146_c0_g1	74.12	78.12	147.87	238.79	263.67	212.71	4.769	4.795	7.683	13.21	13.382	11.736	1.15771	0.000176324	0.00524314	up	--	--	--	K20222|1e-170|dpx:DAPPUDRAFT_308670|K20222 IPO5; importin-5	[YU]	--	Importin repeat;; Importin-beta N-terminal domain;; Importin repeat 6;; Importin repeat;; HEAT-like repeat;; HEAT repeat;; Vacuolar 14 Fab1-binding region	--	PREDICTED: importin-5-like, partial [Phalacrocorax carbo]
TRINITY_DN2301_c1_g1	491.76	527.54	593.22	244.09	158.31	146.61	31.639	32.383	30.822	13.503	8.035	8.089	-1.67753	1.08056e-09	2.23003e-07	down	--	--	Biological Process: heart jogging (GO:0003146);; Molecular Function: chromatin binding (GO:0003682);; Cellular Component: nucleus (GO:0005634);; Biological Process: translation (GO:0006412);; Biological Process: mitotic sister chromatid cohesion (GO:0007064);; Biological Process: central nervous system development (GO:0007417);; Biological Process: heart development (GO:0007507);; Biological Proc…	K18626|5e-11|dpx:DAPPUDRAFT_105663|K18626 TCHH; trichohyalin	[A]	RNA processing and modification	--	Nipped-B-like protein B OS=Danio rerio OX=7955 GN=nipblb PE=2 SV=1	trichohyalin-like, partial [Astyanax mexicanus]
TRINITY_DN47524_c0_g1	29.14	33.28	61.29	120.04	128.87	111.04	1.875	2.043	3.184	6.64	6.541	6.126	1.45358	0.000146753	0.00453241	up	--	--	Molecular Function: metalloendopeptidase activity (GO:0004222);; Cellular Component: nucleus (GO:0005634);; Cellular Component: cytoplasm (GO:0005737);; Cellular Component: Golgi apparatus (GO:0005794);; Cellular Component: Golgi-associated vesicle (GO:0005798);; Biological Process: protein phosphorylation (GO:0006468);; Biological Process: membrane protein ectodomain proteolysis (GO:0006509);; B…	K06704|0.0|dpx:DAPPUDRAFT_310789|K06704 ADAM10; disintegrin and metalloproteinase domain-containing protein 10 [EC:3.4.24.81]	[W]	Extracellular structures	Metallo-peptidase family M12B Reprolysin-like;; Metallo-peptidase family M12;; Metallo-peptidase family M12B Reprolysin-like;; Disintegrin;; Metallo-peptidase family M12B Reprolysin-like;; Reprolysin (M12B) family zinc metalloprotease	Disintegrin and metalloproteinase domain-containing protein 10 OS=Xenopus laevis OX=8355 GN=adam10 PE=2 SV=1	PREDICTED: disintegrin and metalloproteinase domain-containing protein 10 isoform X3 [Python bivittatus]
TRINITY_DN6837_c1_g1	297.85	461.34	438.54	166.99	157.02	191.2	19.163	28.319	22.786	9.238	7.969	10.549	-1.32381	2.65382e-07	2.57685e-05	down	--	--	--	--	--	--	--	--	PREDICTED: solute carrier family 12 member 9-like [Ictalurus punctatus]
TRINITY_DN13208_c1_g1	0	3.68	3.89	60.11	15.37	33.83	0	0.226	0.202	3.325	0.78	1.867	3.71843	0.00157103	0.025863	up	--	--	--	--|2e-11|dpx:DAPPUDRAFT_72393|hypothetical protein	--	--	--	--	hypothetical protein AS27_00460, partial [Aptenodytes forsteri]
TRINITY_DN7225_c2_g1	20.62	202.64	117.9	0	0	0	1.327	12.439	6.126	0	0	0	-9.35078	6.64061e-11	2.07372e-08	down	[J]	Translation, ribosomal structure and biogenesis	Biological Process: maturation of LSU-rRNA (GO:0000470);; Molecular Function: RNA binding (GO:0003723);; Molecular Function: structural constituent of ribosome (GO:0003735);; Biological Process: translation (GO:0006412);; Cellular Component: cytosolic large ribosomal subunit (GO:0022625);;	K02865|2e-84|dpx:DAPPUDRAFT_230893|K02865 RP-L10Ae; large subunit ribosomal protein L10Ae	[J]	Translation, ribosomal structure and biogenesis	Ribosomal protein L1p/L10e family	60S ribosomal protein L10a OS=Danio rerio OX=7955 GN=rpl10a PE=2 SV=1	hypothetical protein H355_011233 [Colinus virginianus]
TRINITY_DN62869_c0_g1	1.7	29.42	19.46	0	0	0	0.11	1.806	1.011	0	0	0	-6.56686	0.00223769	0.0328218	down	--	--	--	--|6e-09|dpx:DAPPUDRAFT_108083|hypothetical protein	[DO]	--	Caspase domain	--	PREDICTED: uncharacterized protein DDB_G0271670-like, partial [Mesitornis unicolor]
TRINITY_DN1446_c1_g1	44.64	59.72	17.71	11.14	2.04	1.91	2.872	3.666	0.92	0.617	0.103	0.105	-3.20362	0.00157999	0.0259513	down	--	--	--	--	--	--	--	--	harmonin isoform X1 [Astyanax mexicanus]
TRINITY_DN123719_c0_g1	4.26	43.61	78.21	0	0	0	0.274	2.677	4.064	0	0	0	-7.85766	7.59624e-06	0.000419791	down	[J]	Translation, ribosomal structure and biogenesis	Molecular Function: translation initiation factor activity (GO:0003743);;	K03113|9e-34|dpx:DAPPUDRAFT_302358|K03113 EIF1; translation initiation factor 1	[J]	Translation, ribosomal structure and biogenesis	Translation initiation factor SUI1	Eukaryotic translation initiation factor 1 (Fragment) OS=Gallus gallus OX=9031 GN=EIF1 PE=3 SV=1	translation factor sui1-like protein [Callorhinchus milii]
TRINITY_DN2301_c0_g1	68.33	89.85	166.35	186.9	553.81	233.88	4.396	5.515	8.643	10.34	28.109	12.903	1.48517	0.00104428	0.0199469	up	[R]	General function prediction only	Biological Process: MAPK cascade (GO:0000165);; Biological Process: nuclear-transcribed mRNA catabolic process, deadenylation-dependent decay (GO:0000288);; Molecular Function: DNA binding (GO:0003677);; Cellular Component: nucleus (GO:0005634);; Cellular Component: cytoplasm (GO:0005737);; Biological Process: mRNA catabolic process (GO:0006402);; Biological Process: hemopoiesis (GO:0030097);; Ce…	K18753|2e-43|dpx:DAPPUDRAFT_9312|K18753 ZFP36L; butyrate response factor	[R]	General function prediction only	Zinc finger C-x8-C-x5-C-x3-H type (and similar);; Zinc finger domain	mRNA decay activator protein ZFP36L2-A OS=Xenopus laevis OX=8355 GN=zfp36l2-A PE=1 SV=1	PREDICTED: zinc finger protein 36, C3H1 type-like 1 [Clupea harengus]
TRINITY_DN124650_c0_g1	14.99	139.77	67.32	0	0	0	0.965	8.58	3.498	0	0	0	-8.73596	5.32595e-09	8.52641e-07	down	[O]	Posttranslational modification, protein turnover, chaperones	Biological Process: retina homeostasis (GO:0001895);; Molecular Function: RNA binding (GO:0003723);; Cellular Component: extracellular space (GO:0005615);; Cellular Component: nucleus (GO:0005634);; Cellular Component: mitochondrion (GO:0005739);; Biological Process: cell proliferation (GO:0008283);; Molecular Function: thioredoxin peroxidase activity (GO:0008379);; Biological Process: removal of…	K20011|2e-73|dpx:DAPPUDRAFT_305931|K20011 PRDX3; peroxiredoxin 3 [EC:1.11.1.15]	[O]	Posttranslational modification, protein turnover, chaperones	AhpC/TSA family;; Redoxin;; C-terminal domain of 1-Cys peroxiredoxin	Peroxiredoxin-1 OS=Gallus gallus OX=9031 GN=PRDX1 PE=1 SV=1	PREDICTED: peroxiredoxin-1-like [Neolamprologus brichardi]
TRINITY_DN30381_c0_g1	298.36	155.18	134.64	83.86	72.03	69.23	19.196	9.526	6.995	4.639	3.656	3.819	-1.5693	0.000404915	0.0100118	down	--	--	--	--	--	--	--	--	unnamed protein product, partial [Oncorhynchus mykiss]
TRINITY_DN5696_c0_g2	100.53	50.79	124.91	293.42	309.4	279.51	6.468	3.118	6.49	16.232	15.704	15.421	1.54906	1.34858e-05	0.000668856	up	--	--	Molecular Function: DNA-binding transcription factor activity (GO:0003700);; Cellular Component: nucleus (GO:0005634);; Biological Process: transcription, DNA-templated (GO:0006351);; Biological Process: nervous system development (GO:0007399);; Biological Process: cell differentiation (GO:0030154);; Molecular Function: sequence-specific DNA binding (GO:0043565);;	K23581|5e-43|dpx:DAPPUDRAFT_199562|K23581 SOX4; transcription factor SOX4 (SOX group C)	[K]	Transcription	HMG (high mobility group) box;; HMG-box domain	Transcription factor Sox-11 OS=Xenopus tropicalis OX=8364 GN=sox11 PE=2 SV=1	transcription factor SOX-4 [Boleophthalmus pectinirostris]
TRINITY_DN379_c0_g2	78.04	91.95	147.09	239.52	268.3	265.45	5.021	5.644	7.642	13.25	13.617	14.646	1.18891	2.45505e-05	0.00109523	up	--	--	Cellular Component: condensed chromosome (GO:0000793);; Molecular Function: p53 binding (GO:0002039);; Biological Process: thrombocyte differentiation (GO:0002574);; Molecular Function: chromatin binding (GO:0003682);; Cellular Component: nucleus (GO:0005634);; Biological Process: transcription, DNA-templated (GO:0006351);; Biological Process: covalent chromatin modification (GO:0016569);; Biolog…	K08835|6e-34|dpx:DAPPUDRAFT_197940|K08835 OXSR1; serine/threonine-protein kinase OSR1/STK39 [EC:2.7.11.1]	[T]	Signal transduction mechanisms	Oxidative-stress-responsive kinase 1 C-terminal domain	Bromodomain-containing protein 4 OS=Danio rerio OX=7955 GN=brd4 PE=1 SV=1	PREDICTED: serine/threonine-protein kinase OSR1-like, partial [Notothenia coriiceps]
TRINITY_DN61638_c0_g1	33.4	34.5	0	0	0	0	2.149	2.118	0	0	0	0	-7.14121	0.00297317	0.0397909	down	[J]	Translation, ribosomal structure and biogenesis	Biological Process: cytoplasmic translation (GO:0002181);; Molecular Function: structural constituent of ribosome (GO:0003735);; Cellular Component: focal adhesion (GO:0005925);; Biological Process: translational elongation (GO:0006414);; Cellular Component: cytosolic large ribosomal subunit (GO:0022625);; Molecular Function: protein kinase activator activity (GO:0030295);; Biological Process: po…	K02942|7e-20|dpx:DAPPUDRAFT_300690|K02942 RP-LP1; large subunit ribosomal protein LP1	[J]	Translation, ribosomal structure and biogenesis	60s Acidic ribosomal protein	60S acidic ribosomal protein P1 OS=Gallus gallus OX=9031 GN=RPLP1 PE=3 SV=1	60S acidic ribosomal protein P1 [Xenopus tropicalis]
TRINITY_DN83430_c0_g1	3.92	18.92	27.82	0	0	0	0.252	1.161	1.446	0	0	0	-6.57569	0.00131818	0.0228844	down	--	--	Molecular Function: cysteine-type endopeptidase activity (GO:0004197);; Cellular Component: extracellular space (GO:0005615);; Cellular Component: lysosome (GO:0005764);; Biological Process: programmed cell death (GO:0012501);; Biological Process: regulation of catalytic activity (GO:0050790);; Biological Process: proteolysis involved in cellular protein catabolic process (GO:0051603);;	K01275|1e-26|dpx:DAPPUDRAFT_221708|K01275 CTSC; cathepsin C [EC:3.4.14.1]	[O]	Posttranslational modification, protein turnover, chaperones	Papain family cysteine protease	Cathepsin B OS=Gallus gallus OX=9031 GN=CTSB PE=2 SV=1	PREDICTED: cathepsin Z [Larimichthys crocea]
TRINITY_DN27474_c0_g1	926.45	1605.04	678.24	360.11	204.23	115.55	59.605	98.525	35.24	19.921	10.366	6.375	-2.39127	2.03437e-07	2.04606e-05	down	--	--	--	--	--	--	--	--	nucleolar protein 58-like, partial [Oncorhynchus tshawytscha]
TRINITY_DN30341_c0_g1	2.73	0.7	0.39	8.04	16.66	97.51	0.175	0.043	0.02	0.445	0.846	5.38	4.78065	0.000949688	0.0186	up	--	--	Biological Process: cell morphogenesis involved in differentiation (GO:0000904);; Biological Process: neuron migration (GO:0001764);; Molecular Function: protein serine/threonine/tyrosine kinase activity (GO:0004712);; Cellular Component: extracellular matrix (GO:0005578);; Cellular Component: extracellular space (GO:0005615);; Cellular Component: cytoplasm (GO:0005737);; Biological Process: cell…	K06249|0.0|dpx:DAPPUDRAFT_315400|K06249 RELN; reelin [EC:3.4.21.-]	--	--	EGF-like domain;; BNR/Asp-box repeat;; Chitobiase/beta-hexosaminidase C-terminal domain	Reelin (Fragment) OS=Gallus gallus OX=9031 GN=RELN PE=2 SV=1	reelin [Corvus cornix cornix]
TRINITY_DN132684_c0_g1	168.35	720.73	498.08	0	0	0	10.831	44.241	25.879	0	0	0	-11.3807	6.46138e-19	2.51442e-15	down	[J]	Translation, ribosomal structure and biogenesis	--	K02976|8e-34|dpx:DAPPUDRAFT_92111|K02976 RP-S26e; small subunit ribosomal protein S26e	[J]	Translation, ribosomal structure and biogenesis	Ribosomal protein S26e	--	hypothetical protein cypCar_00033124 [Cyprinus carpio]
TRINITY_DN2423_c0_g1	13.97	7.53	12.65	49.15	86.84	249.84	0.899	0.462	0.657	2.719	4.408	13.784	3.35961	1.64664e-06	0.000119343	up	--	--	Biological Process: osteoblast differentiation (GO:0001649);; Molecular Function: transmembrane signaling receptor activity (GO:0004888);; Cellular Component: integral component of plasma membrane (GO:0005887);; Biological Process: G-protein coupled receptor signaling pathway (GO:0007186);; Biological Process: spermatogenesis (GO:0007283);; Biological Process: Wnt signaling pathway (GO:0016055);;…	--|2e-41|dpx:DAPPUDRAFT_47504|hypothetical protein	[R]	General function prediction only	Leucine rich repeat;; Leucine Rich repeats (2 copies);; BspA type Leucine rich repeat region (6 copies)	Leucine-rich repeat-containing G-protein coupled receptor 4 OS=Xenopus tropicalis OX=8364 GN=lgr4 PE=1 SV=1	PREDICTED: leucine-rich repeat-containing protein 15-like, partial [Larimichthys crocea]
TRINITY_DN15563_c2_g1	13.97	28.9	30.55	0	0	0	0.899	1.774	1.587	0	0	0	-7.1577	3.42086e-05	0.00143736	down	--	--	--	--	--	--	--	--	hypothetical protein N325_04503, partial [Colius striatus]
TRINITY_DN89908_c0_g1	0	0	0	10.6	25.18	23.94	0	0	0	0.586	1.278	1.321	6.63859	0.000438836	0.010587	up	--	--	--	--	--	--	Photosystem II reaction centre W protein (PsbW)	--	--
TRINITY_DN38669_c1_g1	4.77	122.08	81.52	0	0	0	0.307	7.494	4.236	0	0	0	-8.62425	9.23977e-08	1.01837e-05	down	[J]	Translation, ribosomal structure and biogenesis	Molecular Function: structural constituent of ribosome (GO:0003735);; Biological Process: translation (GO:0006412);; Cellular Component: large ribosomal subunit (GO:0015934);; Molecular Function: rRNA binding (GO:0019843);;	K02938|1e-128|dpx:DAPPUDRAFT_231628|K02938 RP-L8e; large subunit ribosomal protein L8e	[J]	Translation, ribosomal structure and biogenesis	Ribosomal Proteins L2, C-terminal domain;; Ribosomal Proteins L2, RNA binding domain;; Ribosomal Proteins L2, C-terminal domain;; Ribosomal Proteins L2, RNA binding domain	60S ribosomal protein L8 OS=Xenopus laevis OX=8355 GN=rpl8 PE=2 SV=3	PREDICTED: 60S ribosomal protein L8 [Clupea harengus]
TRINITY_DN663_c3_g3	0	0	0	0	21.85	73.22	0	0	0	0	1.109	4.04	7.34308	0.0015827	0.025979	up	--	--	--	--	--	--	--	--	unnamed protein product [Oncorhynchus mykiss]
TRINITY_DN49687_c0_g1	0	62.88	25.49	0	0	0	0	3.86	1.324	0	0	0	-7.38903	0.00141022	0.0240126	down	--	--	--	--	--	--	Photosystem II reaction centre W protein (PsbW)	--	--
TRINITY_DN38383_c0_g1	0	22.59	47.67	0	0	0	0	1.387	2.477	0	0	0	-7.01241	0.00401068	0.0489615	down	--	--	--	--	--	--	--	--	PREDICTED: E3 ubiquitin-protein ligase MARCH6-like [Salmo salar]
TRINITY_DN61912_c0_g1	0	0	0	37.27	53.88	7.29	0	0	0	2.062	2.735	0.402	7.31127	3.92804e-05	0.00160773	up	--	--	Molecular Function: nucleotide binding (GO:0000166);; Molecular Function: mRNA binding (GO:0003729);; Cellular Component: nucleus (GO:0005634);; Cellular Component: mRNA cleavage factor complex (GO:0005849);; Biological Process: mRNA polyadenylation (GO:0006378);;	--|2e-16|dpx:DAPPUDRAFT_234485|hypothetical protein	--	--	--	Cleavage and polyadenylation specificity factor subunit 6 OS=Xenopus laevis OX=8355 GN=cpsf6 PE=2 SV=1	proline-rich protein 36-like, partial [Oncorhynchus tshawytscha]
TRINITY_DN131204_c0_g1	0	37.13	39.11	0	0	0	0	2.279	2.032	0	0	0	-7.1388	0.00266619	0.0368002	down	--	--	--	--	--	--	PetM family of cytochrome b6f complex subunit 7	--	--
TRINITY_DN12045_c0_g3	137.85	220.51	349.24	944.57	990.05	488.23	8.869	13.536	18.146	52.254	50.25	26.937	1.68034	2.33217e-06	0.000158153	up	--	--	Cellular Component: nucleus (GO:0005634);; Biological Process: mRNA processing (GO:0006397);; Biological Process: RNA splicing (GO:0008380);;	--|2e-09|dpx:DAPPUDRAFT_303432|hypothetical protein	--	--	Hsp20/alpha crystallin family	Serine/arginine repetitive matrix protein 1 OS=Gallus gallus OX=9031 GN=SRRM1 PE=2 SV=1	PREDICTED: uncharacterized protein DDB_G0271670-like, partial [Mesitornis unicolor]
TRINITY_DN101172_c0_g1	0	0	0	62.3	60.73	0	0	0	0	3.447	3.082	0	7.63724	0.000453363	0.0108543	up	--	--	Cellular Component: nucleus (GO:0005634);; Biological Process: transcription, DNA-templated (GO:0006351);; Biological Process: regulation of transcription, DNA-templated (GO:0006355);; Molecular Function: zinc ion binding (GO:0008270);; Molecular Function: sequence-specific DNA binding (GO:0043565);;	--|2e-14|dpx:DAPPUDRAFT_234485|hypothetical protein	--	--	--	Zinc finger homeobox protein 4 OS=Gallus gallus OX=9031 GN=ZFHX4 PE=2 SV=2	PREDICTED: CCAAT/enhancer-binding protein beta [Ficedula albicollis]
TRINITY_DN3359_c0_g1	352.21	452.23	366.36	166.44	272.56	170.38	22.66	27.76	19.035	9.208	13.834	9.4	-1.08289	0.00015967	0.00483396	down	--	--	Molecular Function: actin binding (GO:0003779);; Cellular Component: cell (GO:0005623);; Cellular Component: cytoskeleton (GO:0005856);; Biological Process: muscle contraction (GO:0006936);; Cellular Component: myofibril (GO:0030016);; Molecular Function: S100 protein binding (GO:0044548);; Molecular Function: myosin II binding (GO:0045159);; Biological Process: negative regulation of calcium-dep…	K10750|1e-09|dpx:DAPPUDRAFT_322245|K10750 CHAF1A; chromatin assembly factor 1 subunit A	[TV]	--	--	Caldesmon OS=Gallus gallus OX=9031 GN=CALD1 PE=1 SV=2	LOW QUALITY PROTEIN: DNA ligase 1-like, partial [Oncorhynchus tshawytscha]
TRINITY_DN3137_c0_g1	28.12	67.78	89.69	196.95	219.41	151.12	1.809	4.161	4.66	10.895	11.136	8.337	1.52342	0.000138498	0.00432214	up	--	--	Cellular Component: plasma membrane (GO:0005886);; Biological Process: phagocytosis (GO:0006909);; Biological Process: cell adhesion (GO:0007155);; Biological Process: skeletal muscle satellite cell activation (GO:0014719);; Biological Process: skeletal muscle satellite cell differentiation (GO:0014816);; Biological Process: skeletal muscle satellite cell proliferation (GO:0014841);; Cellular Com…	--|1e-121|dpx:DAPPUDRAFT_47122|hypothetical protein	[T]	Signal transduction mechanisms	Coagulation Factor Xa inhibitory site;; Calcium-binding EGF domain;; Complement Clr-like EGF-like;; Laminin EGF domain;; Laminin EGF domain;; Human growth factor-like EGF;; EGF-like domain;; EGF-like domain	Multiple epidermal growth factor-like domains protein 10 OS=Xenopus tropicalis OX=8364 GN=megf10 PE=2 SV=1	multiple epidermal growth factor-like domains protein 6 isoform X1 [Salvelinus alpinus]
TRINITY_DN103_c0_g1	54.53	66.73	57.98	195.49	201.45	165.34	3.508	4.096	3.012	10.815	10.225	9.122	1.50937	2.7704e-07	2.66448e-05	up	--	--	--	K03348|9e-56|dpx:DAPPUDRAFT_39807|K03348 APC1; anaphase-promoting complex subunit 1	[DO]	--	Anaphase-promoting complex subunit 1	--	PREDICTED: anaphase-promoting complex subunit 1 isoform X2 [Lepidothrix coronata]
TRINITY_DN2958_c7_g1	82.81	84.6	50.78	37.82	9.07	9.72	5.328	5.193	2.638	2.092	0.46	0.536	-2.0977	0.00270459	0.0371502	down	--	--	--	--	--	--	--	--	unnamed protein product [Oncorhynchus mykiss]
TRINITY_DN126750_c0_g1	88.78	274.28	186	0	0	0	5.712	16.836	9.664	0	0	0	-10.0561	4.51337e-15	5.85454e-12	down	[J]	Translation, ribosomal structure and biogenesis	--	K02875|2e-19|dpx:DAPPUDRAFT_231574|K02875 RP-L14e; large subunit ribosomal protein L14e	[J]	Translation, ribosomal structure and biogenesis	Ribosomal protein L14	--	PREDICTED: 60S ribosomal protein L14 [Austrofundulus limnaeus]
TRINITY_DN17395_c0_g1	86.22	101.41	64.21	9.14	5.18	5.55	5.547	6.225	3.336	0.505	0.263	0.306	-3.79411	2.08907e-10	5.53318e-08	down	--	--	--	--	--	--	--	--	hypothetical protein CIB84_013535 [Bambusicola thoracicus]
TRINITY_DN21246_c0_g1	0	0	0	5.48	7.59	40.43	0	0	0	0.303	0.385	2.23	6.5054	0.00220584	0.0325339	up	--	--	--	--|2e-12|dpx:DAPPUDRAFT_67491|hypothetical protein	--	--	--	--	hypothetical protein XELAEV_18029838mg [Xenopus laevis]
TRINITY_DN122559_c0_g1	9.71	24.87	20.82	0	0	0	0.625	1.527	1.082	0	0	0	-6.76048	0.000331552	0.00865028	down	[K]	Transcription	--	K15732|4e-08|dpx:DAPPUDRAFT_308742|K15732 CTDP1; RNA polymerase II subunit A C-terminal domain phosphatase [EC:3.1.3.16]	[K]	Transcription	BRCA1 C Terminus (BRCT) domain;; twin BRCT domain	--	PREDICTED: RNA polymerase II subunit A C-terminal domain phosphatase [Clupea harengus]
TRINITY_DN126760_c0_g1	10.05	12.96	18.68	0	0	0	0.647	0.796	0.97	0	0	0	-6.34526	0.00167742	0.0269394	down	[J]	Translation, ribosomal structure and biogenesis	Molecular Function: structural constituent of ribosome (GO:0003735);; Cellular Component: ribosome (GO:0005840);; Biological Process: translation (GO:0006412);;	K02877|7e-93|dpx:DAPPUDRAFT_231144|K02877 RP-L15e; large subunit ribosomal protein L15e	[J]	Translation, ribosomal structure and biogenesis	Ribosomal L15	60S ribosomal protein L15 OS=Ictalurus punctatus OX=7998 GN=rpl15 PE=2 SV=3	60S ribosomal protein L15, partial [Opisthocomus hoazin]
TRINITY_DN7117_c0_g1	439.96	295.3	456.64	186.36	83.14	88.48	28.306	18.127	23.726	10.309	4.22	4.882	-1.87024	2.22257e-06	0.000151897	down	--	--	--	--	--	--	--	--	unnamed protein product [Oncorhynchus mykiss]
TRINITY_DN6204_c3_g1	40.55	23.12	21.21	339.83	91.47	158.75	2.609	1.419	1.102	18.799	4.643	8.759	2.63479	5.45448e-06	0.000315878	up	--	--	Cellular Component: extracellular space (GO:0005615);; Cellular Component: cell (GO:0005623);; Cellular Component: extracellular exosome (GO:0070062);;	--|4e-21|dpx:DAPPUDRAFT_230784|hypothetical protein	--	--	Vitelline membrane outer layer protein I (VOMI)	Vitelline membrane outer layer protein 1 OS=Gallus gallus OX=9031 GN=VMO1 PE=1 SV=1	PREDICTED: vitelline membrane outer layer protein 1-like [Cyprinus carpio]
TRINITY_DN399_c18_g1	26.41	27.15	71.99	0	0	0	1.699	1.666	3.74	0	0	0	-7.89229	2.97584e-07	2.81353e-05	down	--	--	Biological Process: microtubule cytoskeleton organization (GO:0000226);; Molecular Function: structural molecule activity (GO:0005198);; Cellular Component: microtubule (GO:0005874);; Cellular Component: microtubule cytoskeleton (GO:0015630);; Cellular Component: perinuclear region of cytoplasm (GO:0048471);;	K18626|7e-11|dpx:DAPPUDRAFT_105663|K18626 TCHH; trichohyalin	[S]	Function unknown	--	Ensconsin OS=Gallus gallus OX=9031 GN=MAP7 PE=2 SV=1	hypothetical protein XELAEV_18036147mg [Xenopus laevis]
TRINITY_DN58445_c0_g1	17.89	55.35	6.42	0	0	0	1.151	3.397	0.334	0	0	0	-7.31444	9.25984e-05	0.00314816	down	--	--	Cellular Component: chromosome, centromeric region (GO:0000775);; Cellular Component: condensed chromosome kinetochore (GO:0000777);; Biological Process: cytokinesis (GO:0000910);; Cellular Component: nucleus (GO:0005634);; Cellular Component: pericentric heterochromatin (GO:0005721);; Cellular Component: cytoplasm (GO:0005737);; Cellular Component: spindle (GO:0005819);; Cellular Component: micr…	K10624|2e-15|dpx:DAPPUDRAFT_309825|K10624 RBBP6; E3 ubiquitin-protein ligase RBBP6 [EC:2.3.2.27]	--	--	--	Inner centromere protein OS=Gallus gallus OX=9031 GN=INCENP PE=1 SV=1	hypothetical protein llap_3270 [Limosa lapponica baueri]
TRINITY_DN11574_c1_g1	0	0	0	10.96	15.37	21.86	0	0	0	0.606	0.78	1.206	6.32866	0.0015234	0.0253344	up	--	--	--	K18626|6e-07|dpx:DAPPUDRAFT_105663|K18626 TCHH; trichohyalin	--	--	--	GRB10-interacting GYF protein 2 OS=Xenopus laevis OX=8355 GN=gigyf2 PE=2 SV=1	PREDICTED: coiled-coil domain-containing protein 177-like isoform X1 [Lepisosteus oculatus]
TRINITY_DN54224_c0_g1	23.17	47.99	180.16	0	0	0	1.491	2.946	9.361	0	0	0	-8.84848	1.61262e-09	3.13773e-07	down	--	--	--	--	--	--	--	--	unnamed protein product [Oncorhynchus mykiss]
TRINITY_DN90689_c0_g1	109.56	207.02	108.37	354.81	297.74	415.53	7.049	12.708	5.631	19.628	15.112	22.926	1.20958	0.000774545	0.0161982	up	[LKJ]	--	Cellular Component: nucleus (GO:0005634);; Biological Process: mRNA processing (GO:0006397);; Biological Process: RNA splicing (GO:0008380);;	--|3e-06|dpx:DAPPUDRAFT_272736|hypothetical protein	--	--	--	Serine/arginine repetitive matrix protein 1 OS=Gallus gallus OX=9031 GN=SRRM1 PE=2 SV=1	basic proline-rich protein-like [Oncorhynchus tshawytscha]
TRINITY_DN37381_c0_g1	103.43	358.88	359.75	0	0	0	6.654	22.029	18.691	0	0	0	-10.6142	1.13245e-16	2.29159e-13	down	[J]	Translation, ribosomal structure and biogenesis	Molecular Function: structural constituent of ribosome (GO:0003735);; Cellular Component: ribosome (GO:0005840);; Biological Process: translation (GO:0006412);;	K02962|1e-53|dpx:DAPPUDRAFT_301703|K02962 RP-S17e; small subunit ribosomal protein S17e	[J]	Translation, ribosomal structure and biogenesis	Ribosomal S17	40S ribosomal protein S17 OS=Ictalurus punctatus OX=7998 GN=rps17 PE=2 SV=3	40S ribosomal protein S17-like, partial [Seriola lalandi dorsalis]
TRINITY_DN49563_c1_g1	44.98	185.48	164.99	0	0	0	2.894	11.386	8.572	0	0	0	-9.55817	7.47007e-13	4.34372e-10	down	[J]	Translation, ribosomal structure and biogenesis	Molecular Function: structural constituent of ribosome (GO:0003735);; Cellular Component: ribosome (GO:0005840);; Biological Process: translation (GO:0006412);; Molecular Function: metal ion binding (GO:0046872);;	K02978|1e-40|dpx:DAPPUDRAFT_308217|K02978 RP-S27e; small subunit ribosomal protein S27e	[J]	Translation, ribosomal structure and biogenesis	Ribosomal protein S27	40S ribosomal protein S27 OS=Xenopus laevis OX=8355 GN=rps27 PE=3 SV=2	40S ribosomal protein S27 [Fundulus heteroclitus]
TRINITY_DN931_c0_g1	1021.7	797.44	830.78	1488.11	5014.32	3053.58	65.733	48.95	43.165	82.322	254.502	168.473	1.68829	3.55458e-05	0.00148491	up	--	--	Molecular Function: extracellular matrix structural constituent (GO:0005201);; Cellular Component: extracellular matrix (GO:0005578);; Cellular Component: collagen trimer (GO:0005581);; Molecular Function: metal ion binding (GO:0046872);;	--|1e-22|dpx:DAPPUDRAFT_234485|hypothetical protein	[T]	Signal transduction mechanisms	--	Collagen alpha-2(I) chain OS=Lithobates catesbeiana OX=8400 GN=COL1A2 PE=2 SV=1	proline-rich protein 36-like, partial [Oncorhynchus tshawytscha]
TRINITY_DN978_c0_g2	163.24	147.65	334.84	688.06	574.37	1079.68	10.502	9.063	17.398	38.063	29.152	59.569	1.78802	2.4674e-06	0.000164892	up	[Z]	Cytoskeleton	Cellular Component: cytoplasm (GO:0005737);; Cellular Component: spindle (GO:0005819);; Cellular Component: gap junction (GO:0005921);; Biological Process: cell cycle (GO:0007049);; Biological Process: cell division (GO:0051301);;	--|3e-59|dpx:DAPPUDRAFT_57954|hypothetical protein	[R]	General function prediction only	Calponin homology (CH) domain;; Smoothelin cytoskeleton protein;; CAMSAP CH domain	Cytospin-A OS=Xenopus tropicalis OX=8364 GN=specc1l PE=2 SV=1	PREDICTED: smoothelin-like [Paralichthys olivaceus]
TRINITY_DN1146_c14_g1	22.15	23.12	47.86	94.46	90.36	76.69	1.425	1.419	2.487	5.225	4.586	4.231	1.39585	0.00193551	0.0296575	up	--	--	--	--|2e-74|dpx:DAPPUDRAFT_53154|hypothetical protein	[D]	Cell cycle control, cell division, chromosome partitioning	Cyclin, N-terminal domain	--	PREDICTED: CDK5 and ABL1 enzyme substrate 1-like isoform X1 [Pygocentrus nattereri]
TRINITY_DN8319_c0_g1	261.39	434.01	293.98	513.58	1217.61	1171.46	16.817	26.642	15.275	28.411	61.8	64.632	1.42843	0.000166797	0.00501076	up	[Q]	Secondary metabolites biosynthesis, transport and catabolism	--	--|1e-168|dpx:DAPPUDRAFT_317026|hypothetical protein	[Q]	Secondary metabolites biosynthesis, transport and catabolism	Multicopper oxidase;; Multicopper oxidase;; Multicopper oxidase	--	PREDICTED: mucin-2 isoform X1 [Ficedula albicollis]
TRINITY_DN17578_c0_g1	53.33	103.86	19.26	4.57	0	10.24	3.431	6.375	1.001	0.253	0	0.565	-3.67474	0.000578336	0.0130879	down	--	--	--	K18626|1e-09|dpx:DAPPUDRAFT_105663|K18626 TCHH; trichohyalin	--	--	--	Uncharacterized protein KIAA1211 homolog OS=Danio rerio OX=7955 GN=si:dkeyp-117h8.2 PE=4 SV=3	hypothetical protein CIB84_013535 [Bambusicola thoracicus]
TRINITY_DN1732_c3_g1	17.21	19.97	37.75	71.62	89.06	91.95	1.107	1.226	1.961	3.962	4.52	5.073	1.66509	0.000392507	0.00981054	up	--	--	Cellular Component: plasma membrane (GO:0005886);; Biological Process: motor neuron axon guidance (GO:0008045);; Cellular Component: membrane (GO:0016020);; Cellular Component: integral component of membrane (GO:0016021);; Molecular Function: semaphorin receptor activity (GO:0017154);; Biological Process: branchiomotor neuron axon guidance (GO:0021785);; Molecular Function: protein homodimerizati…	--|0.0|dpx:DAPPUDRAFT_326839|hypothetical protein	[T]	Signal transduction mechanisms	IPT/TIG domain;; TIG domain;; Plexin repeat;; TIG domain found in plexin;; Sema domain	Plexin A3 OS=Danio rerio OX=7955 GN=plxna3 PE=2 SV=2	PREDICTED: plexin-B1 isoform X3 [Pygocentrus nattereri]
TRINITY_DN8564_c0_g1	37.32	43.79	54.28	99.02	118.32	112.95	2.401	2.688	2.82	5.478	6.005	6.232	1.17703	0.000675047	0.0146945	up	--	--	Cellular Component: condensed chromosome kinetochore (GO:0000777);; Cellular Component: cytoplasm (GO:0005737);; Cellular Component: microtubule organizing center (GO:0005815);; Biological Process: mitotic cell cycle (GO:0007067);; Biological Process: cell division (GO:0051301);;	--|1e-36|dpx:DAPPUDRAFT_46501|hypothetical protein	--	--	COMPASS (Complex proteins associated with Set1p) component shg1	Biorientation of chromosomes in cell division protein 1 OS=Xenopus tropicalis OX=8364 GN=bod1 PE=2 SV=1	PREDICTED: biorientation of chromosomes in cell division protein 1-like 1 isoform X2 [Haplochromis burtoni]
TRINITY_DN90594_c0_g1	254.4	232.59	179.19	74.36	81.66	65.24	16.368	14.278	9.31	4.114	4.144	3.599	-1.74775	1.39561e-07	1.46175e-05	down	--	--	--	--	[R]	General function prediction only	--	--	PREDICTED: uncharacterized protein LOC102937897 [Chelonia mydas]
TRINITY_DN228_c0_g1	274.68	95.63	210.32	385.87	544	629.97	17.672	5.87	10.928	21.346	27.611	34.757	1.27365	0.00311841	0.0412302	up	--	--	Molecular Function: microfilament motor activity (GO:0000146);; Biological Process: cytokinesis (GO:0000910);; Biological Process: angiogenesis (GO:0001525);; Cellular Component: stress fiber (GO:0001725);; Cellular Component: ruffle (GO:0001726);; Molecular Function: ATP binding (GO:0005524);; Cellular Component: nucleus (GO:0005634);; Cellular Component: cytoplasm (GO:0005737);; Cellular Compon…	K21954|8e-44|dpx:DAPPUDRAFT_224701|K21954 FYCO1; FYVE and coiled-coil domain-containing protein 1	[R]	General function prediction only	FYVE zinc finger;; RUN domain	Myosin-9 OS=Gallus gallus OX=9031 GN=MYH9 PE=2 SV=1	FYVE and coiled-coil domain-containing protein 1 [Terrapene mexicana triunguis]
TRINITY_DN586_c2_g1	472.68	730.01	1319.52	2257.65	2270.99	3120.55	30.411	44.811	68.559	124.894	115.264	172.168	1.53788	4.74327e-06	0.000282302	up	--	--	Cellular Component: extracellular matrix (GO:0005578);; Biological Process: cell adhesion (GO:0007155);; Molecular Function: metal ion binding (GO:0046872);;	--|0.0|dpx:DAPPUDRAFT_321105|hypothetical protein	[W]	Extracellular structures	Spondin_N;; Spondin-like TSP1 domain;; Thrombospondin type 1 domain;; Reeler domain;; Kunitz/Bovine pancreatic trypsin inhibitor domain;; CCN3 Nov like TSP1 domain;; Thrombospondin type 1 domain	Spondin-1 OS=Gallus gallus OX=9031 GN=SPON1 PE=2 SV=1	PREDICTED: spondin-1 [Lepisosteus oculatus]
TRINITY_DN43981_c1_g1	41.41	254.31	185.03	0	0	0	2.664	15.611	9.614	0	0	0	-9.83827	3.93588e-13	2.4698e-10	down	[J]	Translation, ribosomal structure and biogenesis	Molecular Function: structural constituent of ribosome (GO:0003735);; Cellular Component: ribosome (GO:0005840);; Biological Process: translation (GO:0006412);;	K02912|9e-51|dpx:DAPPUDRAFT_230219|K02912 RP-L32e; large subunit ribosomal protein L32e	[J]	Translation, ribosomal structure and biogenesis	Ribosomal protein L32	60S ribosomal protein L32 OS=Ictalurus punctatus OX=7998 GN=rpl32 PE=2 SV=1	PREDICTED: 60S ribosomal protein L32 [Latimeria chalumnae]
TRINITY_DN12965_c0_g1	16.53	19.27	32.3	89.71	79.06	56.56	1.063	1.183	1.678	4.963	4.013	3.121	1.62733	0.000761539	0.0160056	up	--	--	Cellular Component: endoplasmic reticulum (GO:0005783);; Cellular Component: Golgi apparatus (GO:0005794);; Biological Process: lipid transport (GO:0006869);; Molecular Function: lipid binding (GO:0008289);;	K08283|1e-166|dpx:DAPPUDRAFT_40354|K08283 COL4A3BP; collagen type IV alpha-3-binding protein	[TV]	--	START domain;; PH domain;; Pleckstrin homology domain	Collagen type IV alpha-3-binding protein OS=Xenopus tropicalis OX=8364 GN=col4a3bp PE=2 SV=1	PREDICTED: collagen type IV alpha-3-binding protein isoform X2 [Pygocentrus nattereri]
TRINITY_DN21340_c2_g1	4.26	2.28	2.33	26.86	30.92	27.07	0.274	0.14	0.121	1.486	1.569	1.493	3.25135	0.00146987	0.0246959	up	--	--	Molecular Function: RNA polymerase II transcription factor activity, sequence-specific DNA binding (GO:0000981);; Cellular Component: nucleus (GO:0005634);; Biological Process: transcription, DNA-templated (GO:0006351);; Biological Process: multicellular organism development (GO:0007275);; Molecular Function: sequence-specific DNA binding (GO:0043565);;	--|2e-09|dpx:DAPPUDRAFT_306237|hypothetical protein	--	--	--	Forkhead box protein D1 OS=Gallus gallus OX=9031 GN=FOXD1 PE=2 SV=1	PREDICTED: LOW QUALITY PROTEIN: forkhead box protein G1 [Calidris pugnax]
TRINITY_DN703_c12_g2	56.74	50.44	44.36	139.04	188.86	146.61	3.651	3.096	2.305	7.692	9.586	8.089	1.50494	1.6606e-05	0.000791035	up	--	--	Molecular Function: transcription coregulator activity (GO:0001104);; Cellular Component: cytoplasm (GO:0005737);; Biological Process: transcription, DNA-templated (GO:0006351);; Cellular Component: mediator complex (GO:0016592);;	--|2e-23|dpx:DAPPUDRAFT_102445|hypothetical protein	[K]	Transcription	--	Mediator of RNA polymerase II transcription subunit 15 OS=Xenopus laevis OX=8355 GN=med15 PE=1 SV=1	LOW QUALITY PROTEIN: putative uncharacterized protein DDB_G0271606, partial [Astyanax mexicanus]
TRINITY_DN147_c1_g1	144.16	123.13	379.98	576.42	683.06	388.29	9.275	7.558	19.743	31.888	34.669	21.423	1.26547	0.00176331	0.0278288	up	--	--	Cellular Component: extracellular region (GO:0005576);;	K05849|0.0|dpx:DAPPUDRAFT_50984|K05849 SLC8A; solute carrier family 8 (sodium/calcium exchanger)	[PT]	--	Calx-beta domain;; Sodium/calcium exchanger protein;; C-terminal extension of sodium/calcium exchanger domain	Integumentary mucin C.1 (Fragment) OS=Xenopus laevis OX=8355 PE=2 SV=1	PREDICTED: sodium/calcium exchanger 1 isoform X1 [Poecilia reticulata]
TRINITY_DN27400_c0_g1	23.34	35.55	38.13	118.57	106.65	56.21	1.502	2.183	1.981	6.56	5.413	3.101	1.42084	0.00215565	0.0320365	up	--	--	Biological Process: negative regulation of transcription by RNA polymerase II (GO:0000122);; Molecular Function: DNA binding (GO:0003677);; Molecular Function: DNA-binding transcription factor activity (GO:0003700);; Cellular Component: nucleus (GO:0005634);; Biological Process: transcription, DNA-templated (GO:0006351);; Biological Process: caudate nucleus development (GO:0021757);; Biological P…	--|9e-08|dpx:DAPPUDRAFT_98176|hypothetical protein	--	--	--	Forkhead box protein P2 OS=Xenopus laevis OX=8355 GN=foxp2 PE=2 SV=1	keratin-associated protein 4-12-like, partial [Danio rerio]
TRINITY_DN33937_c0_g1	112.8	188.11	176.47	91.72	45.55	74.95	7.257	11.547	9.169	5.074	2.312	4.135	-1.26167	0.0010716	0.0202255	down	[M]	Cell wall/membrane/envelope biogenesis	Cellular Component: nucleus (GO:0005634);; Biological Process: transcription, DNA-templated (GO:0006351);; Biological Process: regulation of transcription, DNA-templated (GO:0006355);; Molecular Function: zinc ion binding (GO:0008270);; Molecular Function: sequence-specific DNA binding (GO:0043565);;	K06220|6e-07|dpx:DAPPUDRAFT_308566|K06220 WASF; WAS protein family	--	--	--	Zinc finger homeobox protein 4 OS=Gallus gallus OX=9031 GN=ZFHX4 PE=2 SV=2	unnamed protein product, partial [Oncorhynchus mykiss]
TRINITY_DN4897_c0_g1	134.1	176.9	79.77	75.46	57.77	42.33	8.628	10.859	4.145	4.174	2.932	2.336	-1.31981	0.00389482	0.0481278	down	--	--	--	K23214|2e-06|dpx:DAPPUDRAFT_101871|K23214 AUTS2; autism susceptibility gene 2 protein	--	--	--	--	--
TRINITY_DN11828_c1_g1	2.56	36.61	11.67	0	0	0	0.164	2.247	0.607	0	0	0	-6.65168	0.00166304	0.0268191	down	--	--	Molecular Function: ATP transmembrane transporter activity (GO:0005347);; Molecular Function: calcium ion binding (GO:0005509);; Cellular Component: mitochondrion (GO:0005739);; Cellular Component: mitochondrial inner membrane (GO:0005743);; Biological Process: mitochondrial transport (GO:0006839);; Biological Process: regulation of cell death (GO:0010941);; Biological Process: ATP transport (GO:…	K05863|1e-124|dpx:DAPPUDRAFT_302682|K05863 SLC25A4S; solute carrier family 25 (mitochondrial adenine nucleotide translocator), member 4/5/6/31	[C]	Energy production and conversion	Mitochondrial carrier protein	Calcium-binding mitochondrial carrier protein SCaMC-1-B OS=Xenopus laevis OX=8355 GN=slc25a24-b PE=2 SV=1	hypothetical protein H355_004175 [Colinus virginianus]
TRINITY_DN124623_c0_g1	21.3	237.32	190.48	0	0	0	1.37	14.568	9.897	0	0	0	-9.72373	8.31283e-12	3.21021e-09	down	--	--	--	--	--	--	Photosystem II reaction centre X protein (PsbX)	--	--
TRINITY_DN5422_c2_g1	22.66	40.11	36.58	75.09	157.94	142.79	1.458	2.462	1.9	4.154	8.016	7.878	1.8002	6.33767e-05	0.00233059	up	[D]	Cell cycle control, cell division, chromosome partitioning	Molecular Function: DNA binding (GO:0003677);; Cellular Component: nucleus (GO:0005634);; Biological Process: transcription, DNA-templated (GO:0006351);; Molecular Function: zinc ion binding (GO:0008270);; Biological Process: protein ubiquitination (GO:0016567);; Molecular Function: transferase activity (GO:0016740);; Biological Process: erythrocyte differentiation (GO:0030218);; Biological Proce…	--|5e-09|dpx:DAPPUDRAFT_306237|hypothetical protein	[R]	General function prediction only	KN motif	E3 ubiquitin-protein ligase TRIM33 OS=Danio rerio OX=7955 GN=trim33 PE=2 SV=1	mucin-2-like [Xiphophorus maculatus]
TRINITY_DN8108_c0_g1	2.56	3.33	3.7	18.09	27.03	38.17	0.164	0.204	0.192	1.001	1.372	2.106	2.94711	0.00312911	0.0413275	up	--	--	Biological Process: angiogenesis (GO:0001525);; Cellular Component: extracellular region (GO:0005576);; Cellular Component: cytoplasm (GO:0005737);; Biological Process: cell adhesion (GO:0007155);; Cellular Component: cell surface (GO:0009986);; Cellular Component: cell junction (GO:0030054);; Biological Process: positive regulation of synapse assembly (GO:0051965);; Cellular Component: excitator…	K17495|0.0|dpx:DAPPUDRAFT_30003|K17495 CSMD; CUB and sushi domain-containing protein	[T]	Signal transduction mechanisms	HYR domain;; Sushi repeat (SCR repeat);; Putative ephrin-receptor like;; von Willebrand factor type A domain;; von Willebrand factor type A domain	Sushi repeat-containing protein SRPX2 OS=Xenopus laevis OX=8355 GN=srpx2 PE=2 SV=1	PREDICTED: LOW QUALITY PROTEIN: sushi, von Willebrand factor type A, EGF and pentraxin domain-containing protein 1 [Callorhinchus milii]
TRINITY_DN32448_c0_g1	4.43	50.44	4.86	0	0	0	0.285	3.096	0.253	0	0	0	-6.85948	0.00133231	0.0230665	down	[J]	Translation, ribosomal structure and biogenesis	Biological Process: ribosomal large subunit assembly (GO:0000027);; Molecular Function: structural constituent of ribosome (GO:0003735);; Biological Process: translation (GO:0006412);; Cellular Component: cytosolic large ribosomal subunit (GO:0022625);; Biological Process: chordate embryonic development (GO:0043009);; Biological Process: assembly of large subunit precursor of preribosome (GO:1902…	K02896|1e-34|dpx:DAPPUDRAFT_302765|K02896 RP-L24e; large subunit ribosomal protein L24e	[J]	Translation, ribosomal structure and biogenesis	Ribosomal protein L24e	60S ribosomal protein L24 OS=Danio rerio OX=7955 GN=rpl24 PE=2 SV=1	60S ribosomal protein L24-A-like [Seriola lalandi dorsalis]
TRINITY_DN3669_c3_g2	15.68	25.92	16.93	72.17	75.92	57.6	1.009	1.591	0.879	3.992	3.853	3.178	1.67264	0.000798926	0.0165491	up	--	--	Molecular Function: nucleotide binding (GO:0000166);; Molecular Function: RNA binding (GO:0003723);; Cellular Component: chromosome (GO:0005694);; Biological Process: transcription, DNA-templated (GO:0006351);; Biological Process: regulation of transcription, DNA-templated (GO:0006355);; Cellular Component: nuclear speck (GO:0016607);; Molecular Function: histone-lysine N-methyltransferase activi…	--|3e-10|dpx:DAPPUDRAFT_105824|hypothetical protein	--	--	--	Histone-lysine N-methyltransferase SETD1B OS=Gallus gallus OX=9031 GN=SETD1B PE=2 SV=1	PREDICTED: leucine-rich repeat extensin-like protein 3, partial [Ficedula albicollis]
TRINITY_DN54782_c1_g2	11.42	28.2	57.01	0	0	0	0.735	1.731	2.962	0	0	0	-7.48847	1.01079e-05	0.00053155	down	[J]	Translation, ribosomal structure and biogenesis	Molecular Function: structural constituent of ribosome (GO:0003735);; Cellular Component: ribosome (GO:0005840);; Biological Process: translation (GO:0006412);;	K02877|3e-96|dpx:DAPPUDRAFT_231144|K02877 RP-L15e; large subunit ribosomal protein L15e	[J]	Translation, ribosomal structure and biogenesis	Ribosomal L15	60S ribosomal protein L15 OS=Ictalurus punctatus OX=7998 GN=rpl15 PE=2 SV=3	60S ribosomal protein L15-1-like [Seriola lalandi dorsalis]
TRINITY_DN69060_c0_g1	174.83	124.7	57.4	41.47	33.51	33.49	11.248	7.655	2.982	2.294	1.701	1.847	-1.91515	0.000409818	0.0101034	down	--	--	--	--	--	--	--	--	unnamed protein product [Oncorhynchus mykiss]
TRINITY_DN4246_c3_g1	172.44	132.94	99.81	68.33	37.03	53.96	11.094	8.16	5.186	3.78	1.88	2.977	-1.50488	0.000764851	0.0160552	down	--	--	--	--	--	--	--	--	PREDICTED: acetylserotonin O-methyltransferase isoform X1 [Sinocyclocheilus grahami]
TRINITY_DN17952_c1_g1	21.3	43.96	46.5	177.4	108.32	86.4	1.37	2.699	2.416	9.814	5.498	4.767	1.64247	0.000360681	0.00922472	up	--	--	Molecular Function: nucleotide binding (GO:0000166);; Molecular Function: RNA binding (GO:0003723);; Cellular Component: chromosome (GO:0005694);; Biological Process: transcription, DNA-templated (GO:0006351);; Biological Process: regulation of transcription, DNA-templated (GO:0006355);; Cellular Component: nuclear speck (GO:0016607);; Molecular Function: histone-lysine N-methyltransferase activi…	K05741|2e-18|dpx:DAPPUDRAFT_220427|K05741 DIAPH2; diaphanous 2	--	--	--	Histone-lysine N-methyltransferase SETD1B OS=Gallus gallus OX=9031 GN=SETD1B PE=2 SV=1	PREDICTED: leucine-rich repeat extensin-like protein 3, partial [Ficedula albicollis]
TRINITY_DN627_c1_g1	189.99	186.18	167.32	96.1	77.4	66.1	12.224	11.429	8.694	5.316	3.928	3.647	-1.32575	2.87414e-05	0.0012438	down	--	--	--	--	[R]	General function prediction only	Reverse transcriptase (RNA-dependent DNA polymerase)	--	PREDICTED: RNA-directed DNA polymerase from mobile element jockey-like [Nanorana parkeri]
TRINITY_DN2550_c0_g1	84.01	36.08	47.47	6.21	18.33	7.98	5.405	2.215	2.467	0.344	0.93	0.44	-2.57581	0.000429167	0.0104381	down	--	--	--	--	--	--	--	--	CD166 antigen [Lonchura striata domestica]
TRINITY_DN1543_c12_g1	7.16	27.32	20.04	87.7	91.47	44.94	0.46	1.677	1.041	4.851	4.643	2.479	1.94667	0.001499	0.0250567	up	[D]	Cell cycle control, cell division, chromosome partitioning	Cellular Component: nucleus (GO:0005634);; Biological Process: DNA repair (GO:0006281);; Biological Process: transcription, DNA-templated (GO:0006351);; Biological Process: regulation of transcription, DNA-templated (GO:0006355);;	--|2e-14|dpx:DAPPUDRAFT_318675|hypothetical protein	--	--	--	PAX-interacting protein 1 OS=Danio rerio OX=7955 GN=paxip1 PE=2 SV=1	PREDICTED: LIM domain-binding protein 3 isoform X3 [Larimichthys crocea]
TRINITY_DN5842_c1_g1	25.22	51.67	34.05	96.28	151.65	77.73	1.623	3.172	1.769	5.326	7.697	4.288	1.4225	0.00187957	0.0290249	up	--	--	Biological Process: embryonic axis specification (GO:0000578);; Molecular Function: ubiquitin-protein transferase activity (GO:0004842);; Cellular Component: nucleus (GO:0005634);; Biological Process: ubiquitin-dependent protein catabolic process (GO:0006511);; Molecular Function: transcription factor binding (GO:0008134);; Molecular Function: zinc ion binding (GO:0008270);; Biological Process: p…	--|1e-169|dpx:DAPPUDRAFT_303244|hypothetical protein	[T]	Signal transduction mechanisms	DOMON domain	E3 ubiquitin-protein ligase RNF12-B OS=Xenopus laevis OX=8355 GN=rnf12-b PE=2 SV=1	proteoglycan 4-like, partial [Astyanax mexicanus]
TRINITY_DN20313_c0_g1	413.38	1297.13	1316.41	376.55	356.06	410.84	26.596	79.624	68.397	20.831	18.072	22.667	-1.47429	0.000100011	0.00334401	down	[E]	Amino acid transport and metabolism	--	--	--	--	--	--	hypothetical protein H355_001682 [Colinus virginianus]
TRINITY_DN4569_c0_g1	189.48	26.62	56.03	10.6	10.74	9.89	12.191	1.634	2.911	0.586	0.545	0.546	-3.31274	3.0716e-05	0.00131241	down	--	--	--	--	--	--	--	--	hypothetical protein XELAEV_18028108mg, partial [Xenopus laevis]
TRINITY_DN7687_c0_g1	20.11	34.68	55.45	117.29	94.25	96.81	1.294	2.129	2.881	6.489	4.783	5.341	1.40446	0.00130421	0.0227659	up	--	--	--	--|4e-26|dpx:DAPPUDRAFT_305260|hypothetical protein	[O]	Posttranslational modification, protein turnover, chaperones	TUG ubiquitin-like domain;; UBX domain	--	PREDICTED: tether containing UBX domain for GLUT4 [Pygocentrus nattereri]
TRINITY_DN971_c0_g1	44.13	44.14	114.6	201.15	143.5	152.16	2.839	2.709	5.954	11.128	7.283	8.395	1.21823	0.00392495	0.0483719	up	--	--	Biological Process: lymphangiogenesis (GO:0001946);; Molecular Function: DNA-binding transcription factor activity (GO:0003700);; Cellular Component: nucleus (GO:0005634);; Biological Process: transcription, DNA-templated (GO:0006351);; Biological Process: regulation of transcription, DNA-templated (GO:0006355);; Biological Process: embryonic pattern specification (GO:0009880);; Biological Proces…	--|4e-23|dpx:DAPPUDRAFT_310268|hypothetical protein	--	--	--	Transcription factor MafB OS=Danio rerio OX=7955 GN=mafb PE=2 SV=1	mucin-2-like [Maylandia zebra]
TRINITY_DN11704_c0_g3	147.56	108.07	78.99	38.92	34.25	38.86	9.494	6.634	4.104	2.153	1.739	2.144	-1.74554	0.00013607	0.00425967	down	--	--	--	--	--	--	--	--	unnamed protein product, partial [Oncorhynchus mykiss]
TRINITY_DN2612_c0_g1	205.67	255.71	261.1	609.86	1280.94	1250.75	13.232	15.697	13.566	33.738	65.014	69.007	2.00092	9.60306e-10	2.02421e-07	up	--	--	Cellular Component: extracellular region (GO:0005576);;	--|2e-75|dpx:DAPPUDRAFT_117311|hypothetical protein	--	--	Chitin binding Peritrophin-A domain	Integumentary mucin C.1 (Fragment) OS=Xenopus laevis OX=8355 PE=2 SV=1	mucin-5AC-like [Oncorhynchus kisutch]
TRINITY_DN1392_c0_g1	111.27	144.32	192.62	485.62	468.64	347.34	7.159	8.859	10.008	26.865	23.786	19.164	1.43101	2.29297e-08	3.13511e-06	up	[Q]	Secondary metabolites biosynthesis, transport and catabolism	Cellular Component: membrane (GO:0016020);; Molecular Function: all-trans-retinol 13,14-reductase activity (GO:0051786);;	K09516|1e-178|dpx:DAPPUDRAFT_304083|K09516 RETSAT; all-trans-retinol 13,14-reductase [EC:1.3.99.23]	[H]	Coenzyme transport and metabolism	NAD(P)-binding Rossmann-like domain;; Flavin containing amine oxidoreductase;; FAD binding domain;; FAD dependent oxidoreductase;; FAD binding domain	Putative all-trans-retinol 13,14-reductase OS=Danio rerio OX=7955 GN=retsat PE=2 SV=1	PREDICTED: putative all-trans-retinol 13,14-reductase [Pygocentrus nattereri]
TRINITY_DN2014_c4_g1	312.17	286.54	654.31	635.44	1097.63	1121.32	20.084	17.589	33.996	35.153	55.71	61.866	1.10366	0.00194684	0.0297639	up	[I]	Lipid transport and metabolism	Molecular Function: 3-hydroxyacyl-CoA dehydrogenase activity (GO:0003857);; Molecular Function: dodecenoyl-CoA delta-isomerase activity (GO:0004165);; Molecular Function: enoyl-CoA hydratase activity (GO:0004300);; Cellular Component: peroxisome (GO:0005777);; Biological Process: fatty acid beta-oxidation (GO:0006635);;	K07515|0.0|dpx:DAPPUDRAFT_302417|K07515 HADHA; enoyl-CoA hydratase / long-chain 3-hydroxyacyl-CoA dehydrogenase [EC:4.2.1.17 1.1.1.211]	[I]	Lipid transport and metabolism	3-hydroxyacyl-CoA dehydrogenase, NAD binding domain;; Enoyl-CoA hydratase/isomerase;; 3-hydroxyacyl-CoA dehydrogenase, C-terminal domain;; Enoyl-CoA hydratase/isomerase	Peroxisomal bifunctional enzyme OS=Danio rerio OX=7955 GN=ehhadh PE=2 SV=1	PREDICTED: trifunctional enzyme subunit alpha, mitochondrial [Ficedula albicollis]
TRINITY_DN16359_c0_g1	175	228.57	317.53	488.91	491.41	647.67	11.259	14.03	16.498	27.047	24.942	35.733	1.08255	7.60233e-05	0.0026794	up	--	--	Molecular Function: lipid transporter activity (GO:0005319);; Molecular Function: nutrient reservoir activity (GO:0045735);;	--|1e-17|dpx:DAPPUDRAFT_94039|hypothetical protein	[A]	RNA processing and modification	--	Vitellogenin-1 OS=Fundulus heteroclitus OX=8078 GN=vtg1 PE=1 SV=2	PREDICTED: protein FAM133-like isoform X2 [Pundamilia nyererei]
TRINITY_DN1105_c5_g1	129.16	64.1	116.74	291.23	340.51	265.97	8.31	3.935	6.065	16.111	17.283	14.674	1.38846	6.81019e-05	0.00247145	up	[R]	General function prediction only	Molecular Function: metalloendopeptidase activity (GO:0004222);; Cellular Component: mitochondrial matrix (GO:0005759);; Biological Process: proteolysis (GO:0006508);; Molecular Function: metal ion binding (GO:0046872);;	--|0.0|dpx:DAPPUDRAFT_305843|hypothetical protein	[O]	Posttranslational modification, protein turnover, chaperones	Peptidase M16 inactive domain;; Insulinase (Peptidase family M16)	Presequence protease, mitochondrial OS=Xenopus laevis OX=8355 GN=pitrm1 PE=2 SV=1	hypothetical protein XELAEV_18030711mg [Xenopus laevis]
TRINITY_DN17839_c1_g1	0	0	0	0	57.58	30.88	0	0	0	0	2.923	1.704	7.18561	0.0021684	0.0321598	up	--	--	--	--|3e-06|dpx:DAPPUDRAFT_67491|hypothetical protein	--	--	--	--	--
TRINITY_DN35116_c0_g1	36.81	188.81	225.89	0	0	1.21	2.368	11.59	11.736	0	0	0.067	-8.77	8.39246e-11	2.54231e-08	down	--	--	--	--	--	--	Chlorophyll A-B binding protein	--	--
TRINITY_DN36712_c1_g1	3.07	151.85	100	0	0	0	0.197	9.321	5.196	0	0	0	-8.90838	5.63246e-08	6.67307e-06	down	[J]	Translation, ribosomal structure and biogenesis	Molecular Function: structural constituent of ribosome (GO:0003735);; Cellular Component: ribosome (GO:0005840);; Biological Process: translation (GO:0006412);;	K02930|1e-137|dpx:DAPPUDRAFT_205304|K02930 RP-L4e; large subunit ribosomal protein L4e	[A]	RNA processing and modification	Ribosomal protein L4/L1 family;; 60S ribosomal protein L4 C-terminal domain	60S ribosomal protein L4-B OS=Xenopus laevis OX=8355 GN=rpl4-b PE=2 SV=2	PREDICTED: 60S ribosomal protein L4 [Meleagris gallopavo]
TRINITY_DN2001_c0_g1	93.21	68.31	101.17	21.19	33.14	45.11	5.997	4.193	5.257	1.172	1.682	2.489	-1.52462	0.00140377	0.0239351	down	--	--	Biological Process: mRNA splicing, via spliceosome (GO:0000398);; Molecular Function: RNA binding (GO:0003723);; Cellular Component: spliceosomal complex (GO:0005681);; Cellular Component: U2-type catalytic step 1 spliceosome (GO:0071006);; Cellular Component: catalytic step 2 spliceosome (GO:0071013);;	K13100|7e-21|dpx:DAPPUDRAFT_300962|K13100 CWC22; pre-mRNA-splicing factor CWC22	[Y]	Nuclear structure	--	Pre-mRNA-splicing factor CWC22 homolog OS=Danio rerio OX=7955 GN=cwc22 PE=2 SV=1	PREDICTED: cylicin-1-like isoform X5 [Salmo salar]
TRINITY_DN400_c1_g1	144.16	214.73	202.54	71.07	117.02	30.02	9.275	13.181	10.523	3.932	5.939	1.656	-1.50674	0.000925771	0.0183231	down	--	--	Cellular Component: nucleus (GO:0005634);; Biological Process: transcription, DNA-templated (GO:0006351);; Biological Process: regulation of transcription, DNA-templated (GO:0006355);; Molecular Function: zinc ion binding (GO:0008270);; Molecular Function: oxidoreductase activity, acting on paired donors, with incorporation or reduction of molecular oxygen, 2-oxoglutarate as one donor, and incorp…	--	--	--	--	Lysine-specific demethylase 7A OS=Danio rerio OX=7955 GN=kdm7a PE=2 SV=2	--
TRINITY_DN1956_c2_g2	15.51	32.4	24.51	78.38	77.95	58.64	0.998	1.989	1.274	4.336	3.956	3.235	1.44206	0.00263291	0.0365622	up	--	--	--	K20656|1e-133|dpx:DAPPUDRAFT_218891|K20656 TMEM189; transmembrane protein 189	[O]	Posttranslational modification, protein turnover, chaperones	B domain of TMEM189, localisation domain	--	PREDICTED: transmembrane protein 189-like [Hippocampus comes]
TRINITY_DN126803_c0_g1	39.02	26.8	28.02	0	0	0	2.51	1.645	1.456	0	0	0	-7.56745	2.17934e-06	0.000149926	down	--	--	--	K02903|5e-06|dpx:DAPPUDRAFT_230702|K02903 RP-L28e; large subunit ribosomal protein L28e	[J]	Translation, ribosomal structure and biogenesis	Ribosomal L28e protein family	--	PREDICTED: 60S ribosomal protein L28 [Notothenia coriiceps]
TRINITY_DN2269_c0_g1	122.17	108.42	100	48.05	60.36	52.4	7.86	6.655	5.196	2.658	3.064	2.891	-1.1903	0.00106068	0.0201271	down	--	--	--	--	--	--	--	--	hypothetical protein Y956_10838, partial [Nipponia nippon]
TRINITY_DN2280_c7_g1	4.09	39.58	52.14	179.23	161.83	146.43	0.263	2.43	2.709	9.915	8.214	8.079	2.29582	0.000278576	0.00752287	up	--	--	Cellular Component: nucleus (GO:0005634);; Biological Process: transcription, DNA-templated (GO:0006351);; Biological Process: regulation of transcription, DNA-templated (GO:0006355);; Molecular Function: zinc ion binding (GO:0008270);; Molecular Function: sequence-specific DNA binding (GO:0043565);;	--|2e-08|dpx:DAPPUDRAFT_234485|hypothetical protein	[TZ]	--	--	Zinc finger homeobox protein 4 OS=Gallus gallus OX=9031 GN=ZFHX4 PE=2 SV=2	extensin-like [Rhincodon typus]
TRINITY_DN7836_c1_g1	47.71	46.41	90.47	204.26	212.19	162.05	3.07	2.849	4.701	11.3	10.77	8.941	1.54864	3.88332e-06	0.000240163	up	--	--	--	K14459|1e-176|dpx:DAPPUDRAFT_198128|K14459 HEX; hexosaminidase [EC:3.2.1.52]	--	--	Glycosyl hydrolase family 20, catalytic domain	--	PREDICTED: hexosaminidase D isoform X1 [Aquila chrysaetos canadensis]
TRINITY_DN98000_c0_g2	43.96	306.51	243.79	0	0	5.73	2.828	18.815	12.667	0	0	0.316	-6.63702	0.000130331	0.00411685	down	--	--	--	--	--	--	Photosystem I psaG / psaK	--	--
TRINITY_DN7341_c0_g1	16.7	2.28	5.25	349.87	419.94	150.94	1.074	0.14	0.273	19.355	21.314	8.328	5.04901	9.11536e-15	9.41096e-12	up	--	--	Cellular Component: nucleosome (GO:0000786);; Molecular Function: DNA binding (GO:0003677);; Molecular Function: chromatin binding (GO:0003682);; Cellular Component: nucleus (GO:0005634);; Biological Process: nucleosome assembly (GO:0006334);; Biological Process: regulation of transcription, DNA-templated (GO:0006355);; Biological Process: heterochromatin organization (GO:0070828);;	--|2e-73|dpx:DAPPUDRAFT_322293|hypothetical protein	[G]	Carbohydrate transport and metabolism	N-terminal region of glycosyl transferase group 7;; N-terminal domain of galactosyltransferase	Heterochromatin protein 1-binding protein 3 OS=Gallus gallus OX=9031 GN=HP1BP3 PE=2 SV=1	PREDICTED: beta-1,4-galactosyltransferase 1 [Pseudopodoces humilis]
TRINITY_DN4252_c0_g2	21.13	28.02	42.03	84.23	88.88	65.41	1.359	1.72	2.184	4.659	4.511	3.609	1.28376	0.00335537	0.0434464	up	--	--	Cellular Component: stress fiber (GO:0001725);; Cellular Component: cytoplasm (GO:0005737);; Cellular Component: focal adhesion (GO:0005925);; Biological Process: transcription, DNA-templated (GO:0006351);; Biological Process: regulation of transcription by RNA polymerase II (GO:0006357);; Biological Process: cell adhesion (GO:0007155);; Molecular Function: transcription factor binding (GO:000813…	--|4e-28|dpx:DAPPUDRAFT_306237|hypothetical protein	[WV]	--	--	Zyxin OS=Xenopus laevis OX=8355 GN=zyx PE=1 SV=1	basic proline-rich protein-like, partial [Oncorhynchus tshawytscha]
TRINITY_DN68467_c0_g1	3.24	22.94	27.24	0	0	0	0.208	1.408	1.415	0	0	0	-6.63299	0.00132801	0.0230078	down	--	--	--	--	[U]	Intracellular trafficking, secretion, and vesicular transport	Complex1_LYR-like;; Mitochondrial import receptor subunit Tom22	--	succinate dehydrogenase assembly factor 3, mitochondrial [Pogona vitticeps]
TRINITY_DN12700_c0_g1	90.65	88.62	131.13	174.66	227.01	330.69	5.832	5.44	6.813	9.662	11.522	18.245	1.1367	0.00120496	0.0217473	up	--	--	--	K17419|5e-70|dpx:DAPPUDRAFT_41519|K17419 MRPL38; large subunit ribosomal protein L38	[R]	General function prediction only	--	--	PREDICTED: 39S ribosomal protein L38, mitochondrial isoform X2 [Taeniopygia guttata]
TRINITY_DN2578_c0_g2	3.07	163.06	258.57	0	0	0.35	0.197	10.009	13.435	0	0	0.019	-9.60591	6.67471e-05	0.00243101	down	[O]	Posttranslational modification, protein turnover, chaperones	Molecular Function: ATP binding (GO:0005524);; Cellular Component: cell (GO:0005623);; Cellular Component: nucleus (GO:0005634);; Cellular Component: cytoplasm (GO:0005737);; Biological Process: response to heat (GO:0009408);; Cellular Component: membrane (GO:0016020);; Biological Process: response to cadmium ion (GO:0046686);; Biological Process: response to copper ion (GO:0046688);; Biological …	K03283|0.0|dpx:DAPPUDRAFT_302856|K03283 HSPA1s; heat shock 70kDa protein 1/2/6/8	[O]	Posttranslational modification, protein turnover, chaperones	Hsp70 protein;; MreB/Mbl protein;; NAD-specific glutamate dehydrogenase	Heat shock cognate 70 kDa protein OS=Oncorhynchus mykiss OX=8022 GN=hsc71 PE=2 SV=2	adenosine deaminase [Ictalurus punctatus]
TRINITY_DN11730_c0_g2	0	28.9	63.82	0	0	0	0	1.774	3.316	0	0	0	-7.39953	0.00125573	0.0222431	down	--	--	--	--	--	--	--	--	PREDICTED: axoneme-associated protein mst101(2)-like, partial [Nothobranchius furzeri]
TRINITY_DN37840_c1_g1	0	0	0	0	64.07	53.61	0	0	0	0	3.252	2.958	7.60926	0.000520255	0.0120841	up	--	--	--	--	--	--	--	--	plasminogen, partial [Epinephelus bruneus]
TRINITY_DN9539_c3_g1	225.09	371.84	291.06	115.65	142.39	88.48	14.482	22.825	15.123	6.398	7.227	4.882	-1.48753	6.34509e-07	5.47767e-05	down	--	--	--	--|1e-06|dpx:DAPPUDRAFT_347243|hypothetical protein	--	--	--	--	unnamed protein product [Oncorhynchus mykiss]
TRINITY_DN4750_c7_g1	4.77	4.9	30.74	48.78	54.62	125.61	0.307	0.301	1.597	2.699	2.772	6.93	2.47948	0.00214855	0.0319931	up	[M]	Cell wall/membrane/envelope biogenesis	Cellular Component: nucleus (GO:0005634);; Biological Process: transcription, DNA-templated (GO:0006351);; Biological Process: regulation of transcription, DNA-templated (GO:0006355);; Molecular Function: zinc ion binding (GO:0008270);; Molecular Function: sequence-specific DNA binding (GO:0043565);;	K05741|1e-06|dpx:DAPPUDRAFT_220427|K05741 DIAPH2; diaphanous 2	--	--	--	Zinc finger homeobox protein 4 OS=Gallus gallus OX=9031 GN=ZFHX4 PE=2 SV=2	basic proline-rich protein-like, partial [Oncorhynchus tshawytscha]
TRINITY_DN11175_c1_g1	10.73	73.39	9.92	0	0	0	0.691	4.505	0.516	0	0	0	-7.53805	3.78919e-05	0.00156483	down	--	--	--	--|2e-12|dpx:DAPPUDRAFT_124183|hypothetical protein	--	--	--	--	--
TRINITY_DN1896_c0_g1	152.85	121.38	512.28	1004.68	821.93	675.6	9.834	7.451	26.617	55.579	41.717	37.275	1.61494	0.0004343	0.0105073	up	--	--	Molecular Function: extracellular matrix structural constituent (GO:0005201);; Cellular Component: extracellular matrix (GO:0005578);; Cellular Component: collagen trimer (GO:0005581);; Molecular Function: metal ion binding (GO:0046872);;	K16718|5e-28|dpx:DAPPUDRAFT_299673|K16718 CNN; centrosomin	--	--	Centrosomin N-terminal motif 1	Collagen alpha-1(II) chain (Fragment) OS=Gallus gallus OX=9031 GN=COL2A1 PE=2 SV=2	PREDICTED: CDK5 regulatory subunit-associated protein 2 isoform X9 [Lates calcarifer]
TRINITY_DN80111_c0_g1	1.7	90.2	32.88	0	0	0	0.11	5.537	1.708	0	0	0	-7.90239	2.11127e-05	0.000965708	down	--	--	--	--	--	--	--	--	LOW QUALITY PROTEIN: uncharacterized protein DDB_G0271670-like, partial [Oryzias latipes]
TRINITY_DN6761_c1_g1	116.21	89.15	67.51	308.4	832.48	707.53	7.477	5.472	3.508	17.061	42.253	39.036	2.59258	2.34116e-09	4.26033e-07	up	--	--	Molecular Function: mRNA binding (GO:0003729);; Molecular Function: phosphoenolpyruvate carboxykinase (GTP) activity (GO:0004613);; Molecular Function: GTP binding (GO:0005525);; Cellular Component: cytosol (GO:0005829);; Biological Process: lactate metabolic process (GO:0006089);; Biological Process: pyruvate metabolic process (GO:0006090);; Biological Process: gluconeogenesis (GO:0006094);; Bio…	K01596|1e-16|dpx:DAPPUDRAFT_212175|K01596 E4.1.1.32; phosphoenolpyruvate carboxykinase (GTP) [EC:4.1.1.32]	[C]	Energy production and conversion	Phosphoenolpyruvate carboxykinase N-terminal domain	Phosphoenolpyruvate carboxykinase, cytosolic [GTP] OS=Gallus gallus OX=9031 GN=PCK1 PE=2 SV=1	phosphoenolpyruvate carboxykinase, cytosolic [GTP] [Rhincodon typus]
TRINITY_DN1445_c0_g3	205.16	151.5	140.28	93	92.95	79.46	13.199	9.3	7.289	5.145	4.718	4.384	-1.06559	0.00222064	0.0326695	down	--	--	Cellular Component: nucleus (GO:0005634);; Biological Process: transcription, DNA-templated (GO:0006351);; Biological Process: regulation of transcription, DNA-templated (GO:0006355);; Molecular Function: zinc ion binding (GO:0008270);; Molecular Function: oxidoreductase activity, acting on paired donors, with incorporation or reduction of molecular oxygen, 2-oxoglutarate as one donor, and incorp…	--	--	--	--	Lysine-specific demethylase 7A OS=Danio rerio OX=7955 GN=kdm7a PE=2 SV=2	unnamed protein product, partial [Tetraodon nigroviridis]
TRINITY_DN53983_c0_g1	123.37	170.59	46.69	0	0	0	7.937	10.472	2.426	0	0	0	-9.44101	3.33541e-12	1.54803e-09	down	--	--	--	--	[R]	General function prediction only	--	--	PREDICTED: RNA-directed DNA polymerase from mobile element jockey-like [Nanorana parkeri]
TRINITY_DN130325_c0_g1	0	56.22	20.04	0	0	0	0	3.451	1.041	0	0	0	-7.18105	0.00273115	0.0373778	down	--	--	--	--	--	--	--	--	PREDICTED: LOW QUALITY PROTEIN: midnolin-like [Lates calcarifer]
TRINITY_DN10910_c0_g1	119.11	92.13	130.36	0	19.26	34.35	7.663	5.655	6.773	0	0.977	1.895	-2.79437	0.0016951	0.0271114	down	--	--	--	--	--	--	--	--	hypothetical protein N311_03980, partial [Apaloderma vittatum]
TRINITY_DN126446_c0_g1	0	45.19	72.57	0	0	0	0	2.774	3.771	0	0	0	-7.75505	0.000343536	0.00889577	down	--	--	--	--|2e-06|dpx:DAPPUDRAFT_125227|hypothetical protein	--	--	Tetratricopeptide repeat;; Tetratricopeptide repeat	--	basic proline-rich protein-like [Lonchura striata domestica]
TRINITY_DN2105_c6_g1	47.54	53.24	58.95	122.59	151.65	146.43	3.059	3.268	3.063	6.782	7.697	8.079	1.27532	5.53331e-05	0.00209368	up	--	--	Cellular Component: cytoplasm (GO:0005737);; Biological Process: xenobiotic metabolic process (GO:0006805);; Molecular Function: sulfotransferase activity (GO:0008146);; Biological Process: steroid metabolic process (GO:0008202);; Biological Process: thyroid hormone metabolic process (GO:0042403);; Biological Process: sulfation (GO:0051923);;	--|1e-83|dpx:DAPPUDRAFT_302543|hypothetical protein	[R]	General function prediction only	Sulfotransferase domain	Sulfotransferase family cytosolic 1B member 1 OS=Gallus gallus OX=9031 GN=SULT1B1 PE=2 SV=1	Sulfotransferase 1 family member D1, partial [Struthio camelus australis]
TRINITY_DN2266_c0_g1	30.33	97.56	52.53	202.98	274.78	98.03	1.951	5.988	2.729	11.229	13.946	5.408	1.54136	0.00239983	0.034549	up	[M]	Cell wall/membrane/envelope biogenesis	Molecular Function: amidophosphoribosyltransferase activity (GO:0004044);; Cellular Component: cytosol (GO:0005829);; Biological Process: 'de novo' IMP biosynthetic process (GO:0006189);; Biological Process: glutamine metabolic process (GO:0006541);; Biological Process: purine nucleobase biosynthetic process (GO:0009113);; Biological Process: nucleoside metabolic process (GO:0009116);; Molecular …	K00820|0.0|dpx:DAPPUDRAFT_329474|K00820 glmS; glutamine---fructose-6-phosphate transaminase (isomerizing) [EC:2.6.1.16]	[M]	Cell wall/membrane/envelope biogenesis	SIS domain;; Glutamine amidotransferase domain;; Glutamine amidotransferase domain;; Glutamine amidotransferases class-II	Amidophosphoribosyltransferase OS=Gallus gallus OX=9031 GN=PPAT PE=2 SV=1	glutamine--fructose-6-phosphate aminotransferase [isomerizing] 1 [Xiphophorus maculatus]
TRINITY_DN63026_c0_g1	42.6	77.24	61.68	158.59	158.13	108.96	2.741	4.741	3.205	8.773	8.026	6.011	1.10615	0.00176411	0.0278288	up	--	--	--	--|2e-07|dpx:DAPPUDRAFT_104041|hypothetical protein	--	--	--	--	PREDICTED: LOW QUALITY PROTEIN: AT-rich interactive domain-containing protein 1A-like [Lates calcarifer]
TRINITY_DN54279_c0_g1	47.71	116.65	93.58	33.25	34.07	23.77	3.07	7.16	4.862	1.839	1.729	1.311	-1.61475	0.000679407	0.014764	down	--	--	--	--	--	--	--	--	PREDICTED: acetylserotonin O-methyltransferase isoform X1 [Sinocyclocheilus grahami]
TRINITY_DN21750_c0_g1	116.38	116.47	162.85	283.19	361.62	219.3	7.488	7.15	8.461	15.666	18.354	12.099	1.00507	0.000283297	0.00762047	up	--	--	Cellular Component: nucleus (GO:0005634);; Biological Process: mRNA processing (GO:0006397);; Biological Process: RNA splicing (GO:0008380);;	--|5e-52|dpx:DAPPUDRAFT_98337|hypothetical protein	[S]	Function unknown	--	Serine/arginine repetitive matrix protein 1 OS=Gallus gallus OX=9031 GN=SRRM1 PE=2 SV=1	PREDICTED: coiled-coil domain-containing protein R3HCC1L isoform X1 [Scleropages formosus]
TRINITY_DN92185_c0_g1	1.53	71.63	28.6	0	0	0	0.099	4.397	1.486	0	0	0	-7.62101	6.69098e-05	0.00243343	down	[C]	Energy production and conversion	Cellular Component: extracellular region (GO:0005576);;	--|4e-14|dpx:DAPPUDRAFT_262008|hypothetical protein	--	--	FAD binding domain;; Tryptophan halogenase	Integumentary mucin C.1 (Fragment) OS=Xenopus laevis OX=8355 PE=2 SV=1	mucin-5AC-like, partial [Fundulus heteroclitus]
TRINITY_DN125039_c0_g1	5.28	52.72	55.64	0	0	0	0.34	3.236	2.891	0	0	0	-7.73788	8.8786e-06	0.000476309	down	--	--	--	--	[S]	Function unknown	DNL zinc finger	--	--
TRINITY_DN5897_c0_g1	86.56	73.56	115.18	17.9	32.22	34.01	5.569	4.516	5.984	0.99	1.635	1.876	-1.83073	5.5319e-05	0.00209368	down	--	--	--	--	--	--	--	--	hypothetical protein XELAEV_18028771mg, partial [Xenopus laevis]
TRINITY_DN9121_c0_g1	0	0	0	23.02	19.07	56.21	0	0	0	1.273	0.968	3.101	7.3755	1.18061e-05	0.000602886	up	--	--	Molecular Function: calcium ion binding (GO:0005509);; Cellular Component: cytoplasm (GO:0005737);; Cellular Component: plasma membrane (GO:0005886);; Biological Process: Wnt signaling pathway (GO:0016055);; Biological Process: Spemann organizer formation (GO:0060061);; Biological Process: Kupffer's vesicle development (GO:0070121);; Biological Process: negative regulation of canonical Wnt signal…	--	--	--	--	Protein naked cuticle homolog 2 OS=Danio rerio OX=7955 GN=nkd2 PE=2 SV=1	unnamed protein product [Oncorhynchus mykiss]
TRINITY_DN9770_c1_g1	12.95	13.49	14.2	0	0	0	0.833	0.828	0.738	0	0	0	-6.30878	0.00184654	0.0286725	down	--	--	--	--	--	--	--	--	unnamed protein product [Oncorhynchus mykiss]
TRINITY_DN767_c0_g1	123.54	369.38	275.31	804.25	630.28	757.5	7.948	22.674	14.304	44.492	31.99	41.793	1.42396	9.05959e-05	0.00311041	up	--	--	--	K13861|2e-17|dpx:DAPPUDRAFT_313101|K13861 SLC4A10; solute carrier family 4 (sodium bicarbonate transporter), member 10	[P]	Inorganic ion transport and metabolism	--	--	PREDICTED: sodium bicarbonate cotransporter 3-like isoform X2 [Scleropages formosus]
TRINITY_DN18102_c0_g3	10.56	54.47	25.49	2.92	0	0	0.68	3.344	1.324	0.162	0	0	-5.00564	0.000959971	0.0187499	down	[J]	Translation, ribosomal structure and biogenesis	Molecular Function: structural constituent of ribosome (GO:0003735);; Cellular Component: nucleolus (GO:0005730);; Cellular Component: ribosome (GO:0005840);; Biological Process: translation (GO:0006412);; Molecular Function: rRNA binding (GO:0019843);; Biological Process: protein localization to nucleus (GO:0034504);;	K02868|2e-85|dpx:DAPPUDRAFT_302274|K02868 RP-L11e; large subunit ribosomal protein L11e	[J]	Translation, ribosomal structure and biogenesis	Ribosomal protein L5;; ribosomal L5P family C-terminus	60S ribosomal protein L11 OS=Ictalurus punctatus OX=7998 GN=rpl11 PE=2 SV=3	PREDICTED: 60S ribosomal protein L11 [Clupea harengus]
TRINITY_DN18742_c0_g2	18.23	37.48	49.22	0	0	0	1.173	2.301	2.558	0	0	0	-7.63688	1.52092e-06	0.000112324	down	[O]	Posttranslational modification, protein turnover, chaperones	Molecular Function: structural constituent of ribosome (GO:0003735);; Cellular Component: nucleus (GO:0005634);; Cellular Component: ribosome (GO:0005840);; Biological Process: translation (GO:0006412);; Molecular Function: metal ion binding (GO:0046872);;	K02977|9e-49|dpx:DAPPUDRAFT_52566|K02977 RP-S27Ae; small subunit ribosomal protein S27Ae	[J]	Translation, ribosomal structure and biogenesis	Ubiquitin family;; Ribosomal protein S30;; Ubiquitin-2 like Rad60 SUMO-like;; Ubiquitin-like domain	Ubiquitin-40S ribosomal protein S27a OS=Ictalurus punctatus OX=7998 GN=rps27a PE=2 SV=2	ubiquitin-40S ribosomal protein S27a [Rhincodon typus]
TRINITY_DN3737_c0_g1	29.82	35.55	69.07	131.36	105.54	202.13	1.918	2.183	3.589	7.267	5.357	11.152	1.63182	0.000289273	0.00773879	up	--	--	Molecular Function: GABA-A receptor activity (GO:0004890);; Molecular Function: extracellular ligand-gated ion channel activity (GO:0005230);; Molecular Function: chloride channel activity (GO:0005254);; Biological Process: gamma-aminobutyric acid signaling pathway (GO:0007214);; Cellular Component: cell junction (GO:0030054);; Cellular Component: chloride channel complex (GO:0034707);; Cellular …	K05273|3e-23|dpx:DAPPUDRAFT_326785|K05273 GRGLCN; glutamate receptor, anionic	[T]	Signal transduction mechanisms	Neurotransmitter-gated ion-channel ligand binding domain	Gamma-aminobutyric acid receptor subunit gamma-4 OS=Gallus gallus OX=9031 GN=GABRG4 PE=2 SV=1	glycine receptor subunit alpha-2 isoform X3 [Pogona vitticeps]
TRINITY_DN3819_c0_g1	60.49	70.41	77.24	202.25	191.83	130.64	3.892	4.322	4.013	11.189	9.736	7.208	1.21711	8.03114e-05	0.00280779	up	--	--	--	--|4e-45|dpx:DAPPUDRAFT_306558|hypothetical protein	[R]	General function prediction only	--	--	PREDICTED: serine/arginine repetitive matrix protein 1 isoform X1 [Lepisosteus oculatus]
TRINITY_DN118831_c0_g1	0	0	0	15.53	22.77	13.71	0	0	0	0.859	1.156	0.756	6.44817	0.000840588	0.0171886	up	[H]	Coenzyme transport and metabolism	--	--	[R]	General function prediction only	Thi4 family;; FAD dependent oxidoreductase;; NAD(P)-binding Rossmann-like domain;; FAD binding domain;; GMC oxidoreductase;; FAD-NAD(P)-binding	--	--
TRINITY_DN131187_c0_g1	5.79	48.69	35.6	0	0	0	0.373	2.989	1.85	0	0	0	-7.4337	3.00224e-05	0.00128821	down	[J]	Translation, ribosomal structure and biogenesis	--	--	[J]	Translation, ribosomal structure and biogenesis	Ribosomal protein L9, C-terminal domain;; Ribosomal protein L9, N-terminal domain	--	--
TRINITY_DN16486_c0_g1	15.17	9.28	21.21	62.3	35.37	88.31	0.976	0.57	1.102	3.447	1.795	4.872	1.94834	0.002872	0.0387135	up	--	--	--	--	--	--	--	--	extensin-like [Salvelinus alpinus]
TRINITY_DN14689_c1_g1	19.94	40.98	43.97	0	0	0	1.283	2.516	2.285	0	0	0	-7.66279	1.05489e-06	8.29951e-05	down	--	--	--	--	--	--	--	--	hypothetical protein AAES_60191 [Amazona aestiva]
TRINITY_DN3000_c2_g2	28.12	8.76	30.16	67.42	101.47	93.17	1.809	0.538	1.567	3.73	5.15	5.14	1.8311	0.00124916	0.0221887	up	--	--	--	K10750|4e-06|dpx:DAPPUDRAFT_322245|K10750 CHAF1A; chromatin assembly factor 1 subunit A	--	--	--	--	LOW QUALITY PROTEIN: trichohyalin-like, partial [Salvelinus alpinus]
TRINITY_DN33765_c0_g1	0	0	0	18.64	28.14	8.33	0	0	0	1.031	1.428	0.459	6.48696	0.000987546	0.0191487	up	--	--	--	--	--	--	--	--	N-acetyltransferase 6-like isoform X4 [Astyanax mexicanus]
TRINITY_DN3121_c2_g1	20.28	28.72	68.29	148.9	120.54	93.86	1.305	1.763	3.548	8.237	6.118	5.179	1.56606	0.00115636	0.0211187	up	--	--	Biological Process: establishment of mitotic spindle orientation (GO:0000132);; Biological Process: establishment of planar polarity (GO:0001736);; Biological Process: neuron migration (GO:0001764);; Biological Process: vasculature development (GO:0001944);; Molecular Function: guanylate kinase activity (GO:0004385);; Cellular Component: cytoplasm (GO:0005737);; Cellular Component: plasma membran…	--|1e-98|dpx:DAPPUDRAFT_203267|hypothetical protein	[Z]	Cytoskeleton	Leucine rich repeat;; Leucine Rich repeats (2 copies);; Leucine Rich Repeat	Protein scribble homolog OS=Danio rerio OX=7955 GN=scrib PE=1 SV=1	PREDICTED: leucine-rich repeat and calponin homology domain-containing protein 3 [Larimichthys crocea]
TRINITY_DN29584_c0_g1	18.23	33.98	11.87	0	0	0	1.173	2.086	0.617	0	0	0	-7.00367	0.000126793	0.0040291	down	--	--	Cellular Component: anaphase-promoting complex (GO:0005680);; Biological Process: mitotic cell cycle (GO:0007067);; Biological Process: cell division (GO:0051301);; Biological Process: protein K11-linked ubiquitination (GO:0070979);;	--	--	--	--	Anaphase-promoting complex subunit 13 OS=Xenopus tropicalis OX=8364 GN=anapc13 PE=3 SV=1	--
TRINITY_DN330_c0_g1	6.48	15.94	12.84	4.02	159.24	109.82	0.417	0.978	0.667	0.222	8.082	6.059	2.85446	0.00382882	0.0475523	up	--	--	--	--	--	--	--	--	PREDICTED: extensin-like [Salmo salar]
TRINITY_DN85989_c0_g2	20.28	168.49	129.19	13.7	4.63	0	1.305	10.343	6.712	0.758	0.235	0	-4.14068	2.61554e-05	0.00115159	down	[J]	Translation, ribosomal structure and biogenesis	Molecular Function: structural constituent of ribosome (GO:0003735);; Cellular Component: ribosome (GO:0005840);; Biological Process: translation (GO:0006412);; Molecular Function: rRNA binding (GO:0019843);;	K02949|2e-62|dpx:DAPPUDRAFT_230714|K02949 RP-S11e; small subunit ribosomal protein S11e	[J]	Translation, ribosomal structure and biogenesis	Ribosomal_S17 N-terminal;; Ribosomal protein S17	40S ribosomal protein S11 OS=Xenopus laevis OX=8355 GN=rps11 PE=2 SV=1	PREDICTED: 40S ribosomal protein S11 [Coturnix japonica]
TRINITY_DN18416_c0_g1	52.99	126.11	68.49	1581.65	5283.73	622.34	3.409	7.741	3.558	87.497	268.176	34.336	4.75617	5.74749e-15	6.79981e-12	up	--	--	Biological Process: snoRNA guided rRNA pseudouridine synthesis (GO:0000454);; Biological Process: rRNA processing (GO:0006364);; Cellular Component: box H/ACA snoRNP complex (GO:0031429);; Molecular Function: box H/ACA snoRNA binding (GO:0034513);; Biological Process: definitive hemopoiesis (GO:0060216);;	K11128|6e-13|dpx:DAPPUDRAFT_203390|K11128 GAR1; H/ACA ribonucleoprotein complex subunit 1	--	--	Early growth response N-terminal domain	H/ACA ribonucleoprotein complex subunit 1 OS=Danio rerio OX=7955 GN=gar1 PE=2 SV=1	PREDICTED: formin-like protein 5, partial [Ficedula albicollis]
TRINITY_DN128011_c0_g1	2.73	37.31	10.31	0	0	0	0.175	2.29	0.536	0	0	0	-6.60057	0.00208364	0.03123	down	--	--	--	K15414|2e-06|dpx:DAPPUDRAFT_93573|K15414 C1QBP; complement component 1 Q subcomponent-binding protein, mitochondrial	[C]	Energy production and conversion	Mitochondrial glycoprotein	--	PREDICTED: complement component 1 Q subcomponent-binding protein, mitochondrial, partial [Meleagris gallopavo]
TRINITY_DN21655_c0_g1	12.78	74.79	181.92	0	0	0	0.822	4.591	9.452	0	0	0	-8.95118	2.28766e-09	4.19313e-07	down	[MG]	--	--	--	[V]	Defense mechanisms	NAD dependent epimerase/dehydratase family;; 3-beta hydroxysteroid dehydrogenase/isomerase family;; Male sterility protein;; NAD(P)H-binding;; GDP-mannose 4,6 dehydratase;; NmrA-like family	--	--
TRINITY_DN60_c8_g1	6.3	19.27	29.38	80.02	79.62	66.8	0.406	1.183	1.526	4.427	4.041	3.685	2.00149	0.000588685	0.0132596	up	--	--	Cellular Component: cytoplasm (GO:0005737);; Cellular Component: cytoskeleton (GO:0005856);; Cellular Component: plasma membrane (GO:0005886);; Biological Process: signal transduction (GO:0007165);;	--|2e-17|dpx:DAPPUDRAFT_114842|hypothetical protein	--	--	--	Amyloid beta A4 precursor protein-binding family B member 1-interacting protein OS=Danio rerio OX=7955 GN=apbb1ip PE=2 SV=1	mucin-2-like [Xiphophorus maculatus]
TRINITY_DN514_c1_g1	485.29	374.81	373.95	116.2	125.72	119.54	31.222	23.008	19.429	6.428	6.381	6.595	-1.91926	4.10903e-11	1.33251e-08	down	--	--	--	--	--	--	--	--	NADH-ubiquinone oxidoreductase chain 5-like [Oryzias melastigma]
TRINITY_DN23149_c1_g1	10.91	101.58	181.72	0	0	0	0.702	6.236	9.442	0	0	0	-9.0862	1.38245e-09	2.74262e-07	down	[J]	Translation, ribosomal structure and biogenesis	Cellular Component: ribosome (GO:0005840);;	K02975|6e-35|dpx:DAPPUDRAFT_310174|K02975 RP-S25e; small subunit ribosomal protein S25e	[J]	Translation, ribosomal structure and biogenesis	S25 ribosomal protein	40S ribosomal protein S25 OS=Danio rerio OX=7955 GN=rps25 PE=2 SV=1	40S ribosomal protein S25-3-like [Seriola lalandi dorsalis]
TRINITY_DN32131_c0_g1	308.93	357.47	220.63	134.1	177.75	154.41	19.876	21.943	11.464	7.419	9.022	8.519	-1.08039	0.000822008	0.0168974	down	--	--	--	--	--	--	--	--	GATA zinc finger domain-containing protein 14-like [Danio rerio]
TRINITY_DN4193_c0_g1	33.23	686.75	699.26	8.77	10.55	3.99	2.138	42.156	36.332	0.485	0.536	0.22	-5.94511	9.89244e-08	1.07623e-05	down	[J]	Translation, ribosomal structure and biogenesis	Molecular Function: translation elongation factor activity (GO:0003746);; Molecular Function: GTPase activity (GO:0003924);; Molecular Function: GTP binding (GO:0005525);; Cellular Component: intracellular (GO:0005622);; Cellular Component: cytoplasm (GO:0005737);;	K03231|1e-117|dpx:DAPPUDRAFT_300308|K03231 EEF1A; elongation factor 1-alpha	[J]	Translation, ribosomal structure and biogenesis	Elongation factor Tu GTP binding domain;; Elongation factor Tu domain 2;; Elongation factor Tu C-terminal domain;; 50S ribosome-binding GTPase	Elongation factor 1-alpha 1 OS=Gallus gallus OX=9031 GN=EEF1A PE=2 SV=1	uncharacterized protein LOC100036877 [Xenopus laevis]
TRINITY_DN10913_c0_g1	82.81	139.42	71.02	44.76	51.66	35.39	5.328	8.558	3.69	2.476	2.622	1.953	-1.29488	0.00377496	0.0470721	down	--	--	--	--	--	--	--	--	unnamed protein product, partial [Oncorhynchus mykiss]
TRINITY_DN131744_c0_g1	0	59.72	53.7	0	0	0	0	3.666	2.79	0	0	0	-7.73035	0.000372056	0.00942512	down	[J]	Translation, ribosomal structure and biogenesis	Molecular Function: structural constituent of ribosome (GO:0003735);; Biological Process: translation (GO:0006412);; Cellular Component: cytosolic small ribosomal subunit (GO:0022627);;	K02951|2e-42|dpx:DAPPUDRAFT_230117|K02951 RP-S12e; small subunit ribosomal protein S12e	[J]	Translation, ribosomal structure and biogenesis	Ribosomal protein L7Ae/L30e/S12e/Gadd45 family	40S ribosomal protein S12 OS=Gallus gallus OX=9031 GN=RPS12 PE=1 SV=2	PREDICTED: 40S ribosomal protein S12 [Ficedula albicollis]
TRINITY_DN43869_c0_g1	2.56	13.49	11.09	44.76	104.43	40.25	0.164	0.828	0.576	2.476	5.3	2.221	2.69698	0.000275344	0.00744886	up	--	--	Molecular Function: RNA polymerase I core binding (GO:0001042);; Molecular Function: DNA binding (GO:0003677);; Cellular Component: nucleolus (GO:0005730);; Biological Process: nucleosome assembly (GO:0006334);; Biological Process: regulation of transcription, DNA-templated (GO:0006355);; Biological Process: transcription by RNA polymerase I (GO:0006360);; Biological Process: regulation of chroma…	--|1e-12|dpx:DAPPUDRAFT_302671|hypothetical protein	[YU]	--	--	Protein SPT2 homolog OS=Gallus gallus OX=9031 GN=SPTY2D1 PE=1 SV=3	PREDICTED: LOW QUALITY PROTEIN: formin-2 [Manacus vitellinus]
TRINITY_DN20_c0_g1	9.03	4.73	9.14	39.65	61.84	204.03	0.581	0.29	0.475	2.193	3.139	11.257	3.63822	2.2096e-06	0.000151466	up	--	--	Cellular Component: extracellular space (GO:0005615);; Biological Process: cell adhesion (GO:0007155);; Biological Process: nervous system development (GO:0007399);; Biological Process: cell differentiation (GO:0030154);;	--|0.0|dpx:DAPPUDRAFT_303213|hypothetical protein	[WV]	--	Mucin-2 protein WxxW repeating region;; F5/8 type C domain;; von Willebrand factor type D domain;; C8 domain;; Trypsin Inhibitor like cysteine rich domain	SCO-spondin OS=Gallus gallus OX=9031 GN=SSPO PE=2 SV=1	hypothetical protein XELAEV_18022083mg [Xenopus laevis]
TRINITY_DN79959_c0_g1	0.85	77.59	59.73	0	0	0	0.055	4.763	3.103	0	0	0	-8.02541	1.77993e-05	0.00083776	down	--	--	Molecular Function: cysteine-type endopeptidase activity (GO:0004197);; Cellular Component: extracellular space (GO:0005615);; Cellular Component: lysosome (GO:0005764);; Biological Process: proteolysis involved in cellular protein catabolic process (GO:0051603);;	--|5e-51|dpx:DAPPUDRAFT_309603|hypothetical protein	[O]	Posttranslational modification, protein turnover, chaperones	Papain family cysteine protease;; Cathepsin propeptide inhibitor domain (I29)	Cathepsin L1 (Fragments) OS=Gallus gallus OX=9031 GN=CTSL PE=1 SV=1	cathepsin L [Paralichthys olivaceus]
TRINITY_DN1222_c1_g1	4.26	0	0	25.76	52.22	50.66	0.274	0	0	1.425	2.65	2.795	4.78432	0.00023776	0.00661007	up	--	--	--	K23214|7e-06|dpx:DAPPUDRAFT_101871|K23214 AUTS2; autism susceptibility gene 2 protein	--	--	--	Genetic suppressor element 1 OS=Danio rerio OX=7955 GN=gse1 PE=4 SV=1	RNA-binding protein 25 isoform X2 [Oryzias latipes]
TRINITY_DN99342_c0_g1	0	82.14	21.99	0	0	0	0	5.042	1.142	0	0	0	-7.64207	0.000696737	0.0149924	down	--	--	--	--	[YU]	--	--	--	--
TRINITY_DN10854_c0_g1	1463.02	2602.85	1383.92	318.63	1046.89	482.5	94.127	159.774	71.905	17.627	53.135	26.621	-1.71558	8.39405e-05	0.00292054	down	--	--	--	--	--	--	--	--	unnamed protein product, partial [Oncorhynchus mykiss]
TRINITY_DN78421_c0_g1	59.47	68.66	119.07	222.9	221.08	128.91	3.826	4.214	6.187	12.331	11.221	7.112	1.11032	0.0018858	0.029101	up	[RTKL]	--	Biological Process: gastrulation with mouth forming second (GO:0001702);; Molecular Function: obsolete signal transducer, downstream of receptor, with serine/threonine kinase activity (GO:0004702);; Molecular Function: ATP binding (GO:0005524);; Cellular Component: cytoplasm (GO:0005737);; Biological Process: spermatogenesis (GO:0007283);; Biological Process: determination of left/right symmetry …	K04674|4e-46|dpx:DAPPUDRAFT_347223|K04674 TGFBR1; TGF-beta receptor type-1 [EC:2.7.11.30]	[T]	Signal transduction mechanisms	Protein kinase domain;; Protein tyrosine and serine/threonine kinase	Activin receptor type-2A OS=Gallus gallus OX=9031 GN=ACVR2A PE=2 SV=1	bone morphogenetic protein receptor type-2 [Fundulus heteroclitus]
TRINITY_DN125537_c0_g1	0.68	56.57	45.53	0	0	0	0.044	3.473	2.365	0	0	0	-7.6058	0.000106504	0.00351463	down	[T]	Signal transduction mechanisms	Molecular Function: protein serine/threonine phosphatase activity (GO:0004722);; Cellular Component: mitochondrial matrix (GO:0005759);; Molecular Function: metal ion binding (GO:0046872);;	K17505|6e-20|dpx:DAPPUDRAFT_45296|K17505 PPM1K; protein phosphatase 1K [EC:3.1.3.16]	[T]	Signal transduction mechanisms	Protein phosphatase 2C	Protein phosphatase 1K, mitochondrial OS=Xenopus laevis OX=8355 GN=ppm1k PE=2 SV=1	PREDICTED: protein phosphatase 1K, mitochondrial-like isoform X1 [Neolamprologus brichardi]
TRINITY_DN1390_c1_g1	247.93	142.57	557.23	959.73	870.81	601.87	15.951	8.752	28.952	53.093	44.198	33.206	1.27493	0.00267876	0.0368659	up	--	--	Cellular Component: nucleus (GO:0005634);; Biological Process: mRNA processing (GO:0006397);; Biological Process: RNA splicing (GO:0008380);;	K12471|2e-84|dpx:DAPPUDRAFT_213970|K12471 EPN; epsin	[F]	Nucleotide transport and metabolism	ENTH domain	Serine/arginine repetitive matrix protein 1 OS=Gallus gallus OX=9031 GN=SRRM1 PE=2 SV=1	epsin 1, partial [Lampetra fluviatilis]
TRINITY_DN131384_c0_g1	15.85	73.74	43	0	0	0	1.02	4.526	2.234	0	0	0	-8.00463	2.76743e-07	2.66448e-05	down	[J]	Translation, ribosomal structure and biogenesis	Molecular Function: structural constituent of ribosome (GO:0003735);; Biological Process: translation (GO:0006412);; Cellular Component: cytosolic large ribosomal subunit (GO:0022625);; Biological Process: erythrocyte differentiation (GO:0030218);;	K02901|1e-48|dpx:DAPPUDRAFT_231081|K02901 RP-L27e; large subunit ribosomal protein L27e	[J]	Translation, ribosomal structure and biogenesis	Ribosomal L27e protein family;; KOW motif	60S ribosomal protein L27 OS=Danio rerio OX=7955 GN=rpl27 PE=2 SV=3	60S ribosomal protein L27 [Danio rerio]
TRINITY_DN6050_c0_g1	13.97	14.36	15.37	0	0	0	0.899	0.882	0.799	0	0	0	-6.41342	0.00124913	0.0221887	down	--	--	--	K18626|2e-06|dpx:DAPPUDRAFT_105663|K18626 TCHH; trichohyalin	[TV]	--	--	Uncharacterized protein KIAA1211 homolog OS=Danio rerio OX=7955 GN=si:dkeyp-117h8.2 PE=4 SV=3	PREDICTED: uncharacterized protein KIAA1211 homolog, partial [Apteryx australis mantelli]
TRINITY_DN88_c0_g2	9.54	17.86	17.12	78.01	124.8	62.29	0.614	1.097	0.89	4.316	6.334	3.436	2.43385	2.88173e-06	0.000187866	up	--	--	Molecular Function: extracellular matrix structural constituent (GO:0005201);; Cellular Component: extracellular matrix (GO:0005578);; Cellular Component: collagen trimer (GO:0005581);; Molecular Function: metal ion binding (GO:0046872);;	--|3e-89|dpx:DAPPUDRAFT_226641|hypothetical protein	[R]	General function prediction only	Zinc finger, C2H2 type;; Zinc-finger double-stranded RNA-binding	Collagen alpha-1(I) chain OS=Gallus gallus OX=9031 GN=COL1A1 PE=1 SV=3	proline-rich protein 36-like, partial [Oncorhynchus tshawytscha]
TRINITY_DN1711_c0_g2	253.89	225.24	223.75	76.55	64.81	106.53	16.335	13.826	11.625	4.235	3.289	5.877	-1.62619	1.85735e-06	0.000131969	down	[J]	Translation, ribosomal structure and biogenesis	Molecular Function: RNA binding (GO:0003723);; Molecular Function: structural constituent of ribosome (GO:0003735);; Biological Process: translation (GO:0006412);; Cellular Component: large ribosomal subunit (GO:0015934);;	K02865|1e-119|dpx:DAPPUDRAFT_230893|K02865 RP-L10Ae; large subunit ribosomal protein L10Ae	[J]	Translation, ribosomal structure and biogenesis	Ribosomal protein L1p/L10e family	60S ribosomal protein L10a OS=Xenopus laevis OX=8355 GN=rpl10a PE=2 SV=1	PREDICTED: 60S ribosomal protein L10a [Calidris pugnax]
TRINITY_DN4877_c5_g1	59.81	69.88	102.73	216.5	244.41	169.86	3.848	4.29	5.338	11.977	12.405	9.371	1.32419	7.25586e-06	0.000402927	up	--	--	Cellular Component: Golgi membrane (GO:0000139);; Cellular Component: endoplasmic reticulum membrane (GO:0005789);; Biological Process: protein transport (GO:0015031);; Biological Process: COPII vesicle coating (GO:0048208);;	K20353|8e-76|dpx:DAPPUDRAFT_31454|K20353 SEC16; COPII coat assembly protein SEC16	[K]	Transcription	Sec23-binding domain of Sec16	Protein transport protein Sec16B OS=Gallus gallus OX=9031 GN=SEC16B PE=2 SV=1	PREDICTED: protein transport protein Sec16A isoform X3 [Takifugu rubripes]
TRINITY_DN7017_c0_g1	132.4	130.66	229.78	746.89	1106.15	585.21	8.518	8.02	11.939	41.318	56.143	32.287	2.19119	9.96445e-13	5.53947e-10	up	--	--	Molecular Function: calcium ion binding (GO:0005509);; Cellular Component: extracellular region (GO:0005576);; Biological Process: biomineral tissue development (GO:0031214);;	--|1e-08|dpx:DAPPUDRAFT_119457|hypothetical protein	[K]	Transcription	--	Osteocalcin 2 OS=Diplodus sargus OX=38941 GN=bglap2 PE=1 SV=1	UPF0524 protein C3orf70 homolog B-like [Oncorhynchus mykiss]
TRINITY_DN44190_c1_g1	0	0	0	6.76	21.29	16.83	0	0	0	0.374	1.081	0.929	6.21818	0.00258377	0.0361878	up	[J]	Translation, ribosomal structure and biogenesis	Molecular Function: structural constituent of ribosome (GO:0003735);; Cellular Component: nucleus (GO:0005634);; Biological Process: translation (GO:0006412);; Cellular Component: cytosolic small ribosomal subunit (GO:0022627);; Biological Process: glucose homeostasis (GO:0042593);; Cellular Component: perinuclear region of cytoplasm (GO:0048471);;	K02991|8e-49|dpx:DAPPUDRAFT_230511|K02991 RP-S6e; small subunit ribosomal protein S6e	[J]	Translation, ribosomal structure and biogenesis	Ribosomal protein S6e	40S ribosomal protein S6 OS=Ictalurus punctatus OX=7998 GN=rps6 PE=2 SV=1	PREDICTED: 40S ribosomal protein S6, partial [Protobothrops mucrosquamatus]
TRINITY_DN49151_c0_g1	385.61	18.04	231.33	23.39	22.96	80.5	24.809	1.107	12.02	1.294	1.165	4.442	-2.48398	0.00378522	0.0471535	down	--	--	--	--	--	--	--	--	PREDICTED: glutamate receptor ionotropic, NMDA 2D [Esox lucius]
TRINITY_DN901_c11_g1	214.19	214.38	223.75	367.41	575.85	492.39	13.78	13.16	11.625	20.325	29.227	27.166	1.00497	0.000122608	0.00392821	up	[D]	Cell cycle control, cell division, chromosome partitioning	Cellular Component: Golgi membrane (GO:0000139);; Cellular Component: integral component of membrane (GO:0016021);;	--|0.0|dpx:DAPPUDRAFT_62792|hypothetical protein	--	--	Fibronectin type III domain;; Purple acid Phosphatase, N-terminal domain;; Uncharacterised conserved protein (DUF2369);; Interferon-alpha/beta receptor, fibronectin type III	Fibronectin type-III domain-containing protein 3a OS=Gallus gallus OX=9031 GN=FNDC3A PE=2 SV=2	PREDICTED: fibronectin type-III domain-containing protein 3a-like [Aptenodytes forsteri]
TRINITY_DN52976_c0_g1	14.48	110.17	12.65	0	0	0	0.932	6.763	0.657	0	0	0	-8.08029	2.37577e-06	0.000160465	down	--	--	--	--|1e-07|dpx:DAPPUDRAFT_318296|hypothetical protein	[S]	Function unknown	--	--	--
TRINITY_DN87513_c0_g1	10939.3	61720.9	29940	4023.83	9460.19	11161.7	703.803	3788.7	1555.61	222.599	480.154	615.816	-2.14383	0.000219825	0.00622312	down	--	--	--	--	--	--	WAP-type (Whey Acidic Protein) 'four-disulfide core'	--	--
TRINITY_DN2322_c0_g1	125.92	145.72	274.53	478.31	649.54	573.41	8.102	8.945	14.264	26.46	32.968	31.637	1.54761	2.48174e-07	2.43311e-05	up	--	--	Biological Process: establishment of mitotic spindle orientation (GO:0000132);; Biological Process: establishment of planar polarity (GO:0001736);; Biological Process: neuron migration (GO:0001764);; Biological Process: vasculature development (GO:0001944);; Molecular Function: guanylate kinase activity (GO:0004385);; Cellular Component: cytoplasm (GO:0005737);; Cellular Component: plasma membran…	K17254|1e-107|dpx:DAPPUDRAFT_187655|K17254 SDCBP; syntenin-1	--	--	PDZ domain;; PDZ domain;; PDZ domain	Protein scribble homolog OS=Danio rerio OX=7955 GN=scrib PE=1 SV=1	PREDICTED: syntenin-1 isoform X2 [Cuculus canorus]
TRINITY_DN14752_c0_g1	102.92	153.95	120.04	35.63	42.4	41.47	6.622	9.45	6.237	1.971	2.152	2.288	-1.78692	7.35581e-07	6.2124e-05	down	--	--	--	--	--	--	--	--	PREDICTED: uncharacterized protein LOC103396043 [Cynoglossus semilaevis]
TRINITY_DN11331_c0_g1	485.12	389.35	470.06	102.86	52.4	79.64	31.211	23.9	24.423	5.69	2.66	4.394	-2.64356	7.00525e-15	7.5954e-12	down	--	--	--	--	--	--	--	--	hypothetical protein XELAEV_18008735mg [Xenopus laevis]
TRINITY_DN51154_c1_g1	26.75	360.1	174.13	0	0	0	1.721	22.105	9.048	0	0	0	-10.067	5.677e-08	6.71013e-06	down	[J]	Translation, ribosomal structure and biogenesis	Biological Process: maturation of LSU-rRNA (GO:0000470);; Molecular Function: RNA binding (GO:0003723);; Biological Process: translation (GO:0006412);; Cellular Component: cytosolic large ribosomal subunit (GO:0022625);;	K02936|4e-89|dpx:DAPPUDRAFT_231352|K02936 RP-L7Ae; large subunit ribosomal protein L7Ae	[J]	Translation, ribosomal structure and biogenesis	Ribosomal protein L7Ae/L30e/S12e/Gadd45 family	60S ribosomal protein L7a OS=Gallus gallus OX=9031 GN=RPL7A PE=2 SV=2	PREDICTED: 60S ribosomal protein L7a [Lepisosteus oculatus]
TRINITY_DN13307_c1_g1	61.51	45.89	73.35	7.86	12.41	7.81	3.958	2.817	3.811	0.435	0.63	0.431	-2.82307	1.75577e-06	0.00012599	down	--	--	Cellular Component: nucleus (GO:0005634);; Biological Process: transcription, DNA-templated (GO:0006351);; Biological Process: regulation of transcription, DNA-templated (GO:0006355);; Molecular Function: zinc ion binding (GO:0008270);; Molecular Function: sequence-specific DNA binding (GO:0043565);;	--|4e-13|dpx:DAPPUDRAFT_234485|hypothetical protein	--	--	--	Zinc finger homeobox protein 4 OS=Gallus gallus OX=9031 GN=ZFHX4 PE=2 SV=2	PREDICTED: formin-like protein 20 [Ficedula albicollis]
TRINITY_DN1222_c0_g1	33.23	46.59	61.68	156.94	139.06	177.32	2.138	2.86	3.205	8.682	7.058	9.783	1.64179	2.17406e-06	0.000149841	up	--	--	Molecular Function: profilin binding (GO:0005522);; Cellular Component: cytoplasm (GO:0005737);; Cellular Component: cytoskeleton (GO:0005856);; Cellular Component: focal adhesion (GO:0005925);; Biological Process: actin polymerization or depolymerization (GO:0008154);; Molecular Function: SH3 domain binding (GO:0017124);; Cellular Component: lamellipodium (GO:0030027);; Biological Process: actin…	--|2e-55|dpx:DAPPUDRAFT_213242|hypothetical protein	[T]	Signal transduction mechanisms	WH1 domain	Ena/VASP-like protein OS=Xenopus laevis OX=8355 GN=evl PE=2 SV=1	Protein enabled like protein, partial [Chelonia mydas]
TRINITY_DN3853_c9_g1	20.79	18.22	26.07	86.97	74.25	91.09	1.337	1.118	1.355	4.811	3.769	5.025	1.84076	4.18356e-05	0.00167837	up	--	--	Cellular Component: nucleus (GO:0005634);; Biological Process: transcription, DNA-templated (GO:0006351);; Biological Process: regulation of transcription, DNA-templated (GO:0006355);; Molecular Function: zinc ion binding (GO:0008270);; Molecular Function: sequence-specific DNA binding (GO:0043565);;	--|1e-22|dpx:DAPPUDRAFT_40221|hypothetical protein	[R]	General function prediction only	--	Zinc finger homeobox protein 4 OS=Gallus gallus OX=9031 GN=ZFHX4 PE=2 SV=2	PREDICTED: zinc finger homeobox protein 3, partial [Zonotrichia albicollis]
TRINITY_DN125636_c0_g1	0	0	0	4.2	39.81	12.49	0	0	0	0.232	2.021	0.689	6.50247	0.00195728	0.0298693	up	--	--	--	--	--	--	Oxygen evolving enhancer protein 3 (PsbQ)	--	--
TRINITY_DN1020_c2_g1	11.08	33.1	25.49	159.32	133.5	92.13	0.713	2.032	1.324	8.813	6.776	5.083	2.37401	7.4309e-07	6.24455e-05	up	[J]	Translation, ribosomal structure and biogenesis	--	K18626|1e-09|dpx:DAPPUDRAFT_105663|K18626 TCHH; trichohyalin	[TV]	--	--	Uncharacterized protein KIAA1211 homolog OS=Danio rerio OX=7955 GN=si:dkeyp-117h8.2 PE=4 SV=3	trichohyalin-like, partial [Oncorhynchus kisutch]
TRINITY_DN17483_c1_g1	0	0	0	39.46	38.14	63.15	0	0	0	2.183	1.936	3.484	7.87533	1.06378e-07	1.14501e-05	up	--	--	Cellular Component: nucleus (GO:0005634);; Biological Process: transcription, DNA-templated (GO:0006351);; Biological Process: regulation of transcription, DNA-templated (GO:0006355);; Molecular Function: zinc ion binding (GO:0008270);; Molecular Function: sequence-specific DNA binding (GO:0043565);;	--|6e-13|dpx:DAPPUDRAFT_105824|hypothetical protein	--	--	--	Zinc finger homeobox protein 4 OS=Gallus gallus OX=9031 GN=ZFHX4 PE=2 SV=2	LOW QUALITY PROTEIN: basic proline-rich protein-like, partial [Oncorhynchus kisutch]
TRINITY_DN535_c0_g1	6.13	15.41	2.72	38	61.47	70.96	0.395	0.946	0.142	2.102	3.12	3.915	2.68639	0.000626523	0.0139197	up	--	--	Biological Process: nuclear-transcribed mRNA catabolic process, deadenylation-dependent decay (GO:0000288);; Cellular Component: P-body (GO:0000932);; Molecular Function: mRNA 3'-UTR binding (GO:0003730);; Molecular Function: zinc ion binding (GO:0008270);; Cellular Component: cytoplasmic stress granule (GO:0010494);; Molecular Function: RNA stem-loop binding (GO:0035613);; Biological Process: re…	--|2e-09|dpx:DAPPUDRAFT_122787|hypothetical protein	[O]	Posttranslational modification, protein turnover, chaperones	RING-type zinc-finger;; zinc-RING finger domain;; Ring finger domain;; Zinc finger, C3HC4 type (RING finger);; zinc finger of C3HC4-type, RING	Roquin-1 OS=Xenopus laevis OX=8355 GN=rc3h1 PE=2 SV=1	PREDICTED: E3 ubiquitin/ISG15 ligase TRIM25-like [Cyprinodon variegatus]
TRINITY_DN8698_c0_g1	2.56	49.57	14.4	0	0	0	0.164	3.043	0.748	0	0	0	-7.01808	0.000538893	0.0124088	down	[I]	Lipid transport and metabolism	Cellular Component: extracellular matrix (GO:0005578);; Biological Process: cell adhesion (GO:0007155);; Biological Process: regulation of neurogenesis (GO:0050767);;	--	[W]	Extracellular structures	--	Tenascin-R OS=Gallus gallus OX=9031 GN=TNR PE=1 SV=1	PREDICTED: keratin-associated protein 5-4-like, partial [Gekko japonicus]
TRINITY_DN46897_c1_g1	4.6	31	54.28	0	0	0	0.296	1.903	2.82	0	0	0	-7.38116	4.88067e-05	0.00189929	down	[C]	Energy production and conversion	Cellular Component: vacuolar membrane (GO:0005774);; Molecular Function: proton transmembrane transporter activity (GO:0015078);; Biological Process: ATP hydrolysis coupled proton transport (GO:0015991);; Cellular Component: integral component of membrane (GO:0016021);; Cellular Component: proton-transporting V-type ATPase, V0 domain (GO:0033179);;	K02155|3e-65|dpx:DAPPUDRAFT_231646|K02155 ATPeV0C; V-type H+-transporting ATPase 16kDa proteolipid subunit	[C]	Energy production and conversion	ATP synthase subunit C	V-type proton ATPase 16 kDa proteolipid subunit OS=Torpedo marmorata OX=7788 PE=1 SV=1	V-type proton ATPase 16 kDa proteolipid subunit [Paramormyrops kingsleyae]
TRINITY_DN8482_c0_g1	329.38	182.5	190.48	113.64	134.98	103.41	21.191	11.203	9.897	6.287	6.851	5.705	-1.16887	0.00226181	0.0331084	down	--	--	--	--	--	--	--	--	hypothetical protein N307_01253, partial [Picoides pubescens]
TRINITY_DN99865_c0_g1	0	0	0	32.52	18.89	14.4	0	0	0	1.799	0.959	0.795	6.7716	0.000227716	0.0063893	up	--	--	--	--	--	--	Photosystem II reaction centre X protein (PsbX)	--	--
TRINITY_DN15106_c0_g1	12.78	146.07	88.53	0	0	0	0.822	8.967	4.6	0	0	0	-8.883	2.70576e-09	4.84392e-07	down	--	--	--	--	--	--	--	--	hypothetical protein XELAEV_18014765mg [Xenopus laevis]
TRINITY_DN2371_c1_g1	361.24	174.97	310.91	167.17	80.91	53.96	23.241	10.741	16.154	9.248	4.107	2.977	-1.64025	0.00060488	0.0135399	down	--	--	--	--	--	--	--	--	LOW QUALITY PROTEIN: DNA ligase 1-like, partial [Oncorhynchus tshawytscha]
TRINITY_DN755_c3_g1	36.81	82.49	91.05	20.1	25.74	30.02	2.368	5.064	4.731	1.112	1.306	1.656	-1.54938	0.00282617	0.0383406	down	--	--	--	--	--	--	--	--	uncharacterized protein LOC111565386, partial [Amphiprion ocellaris]
TRINITY_DN4374_c7_g1	15.17	18.74	32.88	54.81	81.47	66.45	0.976	1.15	1.708	3.032	4.135	3.666	1.49581	0.00311767	0.0412302	up	[J]	Translation, ribosomal structure and biogenesis	Cellular Component: nucleus (GO:0005634);; Biological Process: mRNA processing (GO:0006397);; Biological Process: RNA splicing (GO:0008380);;	--|2e-20|dpx:DAPPUDRAFT_315132|hypothetical protein	--	--	--	Serine/arginine repetitive matrix protein 1 OS=Gallus gallus OX=9031 GN=SRRM1 PE=2 SV=1	basic proline-rich protein-like [Oncorhynchus kisutch]
TRINITY_DN66811_c0_g1	47.03	146.95	107.01	0	0	0	3.026	9.02	5.56	0	0	0	-9.18535	4.9099e-12	2.12297e-09	down	--	--	Cellular Component: nucleus (GO:0005634);; Molecular Function: zinc ion binding (GO:0008270);; Biological Process: protein ubiquitination (GO:0016567);; Biological Process: covalent chromatin modification (GO:0016569);; Molecular Function: transferase activity (GO:0016740);; Cellular Component: HULC complex (GO:0033503);;	--	[O]	Posttranslational modification, protein turnover, chaperones	--	E3 ubiquitin-protein ligase BRE1A OS=Gallus gallus OX=9031 GN=RNF20 PE=2 SV=1	hypothetical protein XELAEV_18004227mg [Xenopus laevis]
TRINITY_DN58165_c0_g1	24.71	43.79	71.02	177.04	81.29	152.33	1.59	2.688	3.69	9.794	4.126	8.404	1.48581	0.00209105	0.0312971	up	[S]	Function unknown	Biological Process: spliceosomal snRNP assembly (GO:0000387);; Biological Process: mRNA splicing, via spliceosome (GO:0000398);; Molecular Function: RNA binding (GO:0003723);; Cellular Component: U5 snRNP (GO:0005682);; Cellular Component: U1 snRNP (GO:0005685);; Cellular Component: U2 snRNP (GO:0005686);; Cellular Component: U4 snRNP (GO:0005687);; Cellular Component: cytoplasm (GO:0005737);; Ce…	--	[R]	General function prediction only	--	Small nuclear ribonucleoprotein-associated protein B&apos; OS=Gallus gallus OX=9031 GN=SNRPB PE=2 SV=1	basic proline-rich protein-like, partial [Oncorhynchus tshawytscha]
TRINITY_DN10333_c1_g1	324.09	406.51	737.39	1333.18	1595.34	1139.02	20.851	24.954	38.313	73.752	80.972	62.842	1.37934	1.10541e-06	8.62986e-05	up	--	--	--	--	--	--	--	--	PREDICTED: centrosomal protein POC5 isoform X2 [Hippocampus comes]
TRINITY_DN18858_c0_g1	4.94	15.06	34.44	93.18	113.13	90.39	0.318	0.925	1.789	5.155	5.742	4.987	2.39958	6.26553e-05	0.00231116	up	--	--	Biological Process: negative regulation of transcription by RNA polymerase II (GO:0000122);; Molecular Function: RNA polymerase II transcription factor activity, sequence-specific DNA binding (GO:0000981);; Molecular Function: DNA binding (GO:0003677);; Cellular Component: nucleus (GO:0005634);; Biological Process: DNA replication (GO:0006260);; Biological Process: transcription, DNA-templated (G…	K09172|1e-113|dpx:DAPPUDRAFT_52430|K09172 NFIN; nuclear factor I, invertebrate	[K]	Transcription	Nuclear factor I protein pre-N-terminus;; MH1 domain;; CTF/NF-I family transcription modulation region	Nuclear factor 1 A-type OS=Gallus gallus OX=9031 GN=NFIA PE=1 SV=1	nuclear factor 1 A-type isoform X2 [Danio rerio]
TRINITY_DN43713_c1_g1	23.17	29.77	31.13	0	0	0	1.491	1.828	1.617	0	0	0	-7.36587	6.61086e-06	0.000373672	down	[T]	Signal transduction mechanisms	--	--	--	--	--	--	NADH-ubiquinone oxidoreductase chain 5-like [Oryzias melastigma]
TRINITY_DN17432_c0_g1	110.25	320.87	234.06	96.1	94.25	116.07	7.093	19.696	12.161	5.316	4.783	6.404	-1.21027	0.00234428	0.0339424	down	--	--	--	--	--	--	--	--	PREDICTED: DNA polymerase epsilon subunit 3 [Python bivittatus]
TRINITY_DN124809_c0_g1	0	45.19	25.1	0	0	0	0	2.774	1.304	0	0	0	-7.0467	0.00368414	0.0462406	down	[J]	Translation, ribosomal structure and biogenesis	--	--	[J]	Translation, ribosomal structure and biogenesis	Ribosomal protein S17	--	--
TRINITY_DN6891_c0_g1	41.58	140.47	132.5	191.47	231.82	943.83	2.675	8.623	6.884	10.592	11.766	52.073	2.08392	0.000921077	0.0182731	up	--	--	Cellular Component: Golgi apparatus (GO:0005794);;	--|1e-56|dpx:DAPPUDRAFT_319730|hypothetical protein	[U]	Intracellular trafficking, secretion, and vesicular transport	Major Facilitator Superfamily	Protein PRRC1 OS=Gallus gallus OX=9031 GN=PRRC1 PE=2 SV=2	MFS-type transporter SLC18B1 [Labrus bergylta]
TRINITY_DN14606_c0_g2	12.78	13.31	14.01	0	0	0	0.822	0.817	0.728	0	0	0	-6.30878	0.00184654	0.0286725	down	--	--	Cellular Component: nucleus (GO:0005634);; Biological Process: transcription, DNA-templated (GO:0006351);; Biological Process: regulation of transcription, DNA-templated (GO:0006355);; Molecular Function: zinc ion binding (GO:0008270);; Molecular Function: sequence-specific DNA binding (GO:0043565);;	--|2e-19|dpx:DAPPUDRAFT_234485|hypothetical protein	--	--	--	Zinc finger homeobox protein 4 OS=Gallus gallus OX=9031 GN=ZFHX4 PE=2 SV=2	basic proline-rich protein-like, partial [Oncorhynchus kisutch]
TRINITY_DN12245_c0_g1	14.82	18.57	29.96	74.18	109.8	55.35	0.954	1.14	1.557	4.103	5.573	3.054	1.78835	0.000405792	0.0100286	up	[E]	Amino acid transport and metabolism	Molecular Function: serine-type endopeptidase activity (GO:0004252);; Cellular Component: cytosol (GO:0005829);; Molecular Function: serine-type exopeptidase activity (GO:0070008);;	K01322|0.0|dpx:DAPPUDRAFT_304946|K01322 PREP; prolyl oligopeptidase [EC:3.4.21.26]	[O]	Posttranslational modification, protein turnover, chaperones	Prolyl oligopeptidase family;; Prolyl oligopeptidase, N-terminal beta-propeller domain;; Prolyl oligopeptidase, N-terminal beta-propeller domain	Prolyl endopeptidase-like OS=Xenopus laevis OX=8355 GN=prepl PE=2 SV=1	prolyl endopeptidase [Columba livia]
TRINITY_DN13379_c0_g1	32.72	67.43	73.35	240.44	118.69	110.35	2.105	4.139	3.811	13.301	6.024	6.088	1.34575	0.00285833	0.0385704	up	--	--	Cellular Component: nucleus (GO:0005634);; Biological Process: transcription, DNA-templated (GO:0006351);; Biological Process: regulation of transcription, DNA-templated (GO:0006355);; Molecular Function: zinc ion binding (GO:0008270);; Molecular Function: sequence-specific DNA binding (GO:0043565);;	--|2e-19|dpx:DAPPUDRAFT_194337|hypothetical protein	[T]	Signal transduction mechanisms	--	Zinc finger homeobox protein 4 OS=Gallus gallus OX=9031 GN=ZFHX4 PE=2 SV=2	basic proline-rich protein-like, partial [Oncorhynchus tshawytscha]
TRINITY_DN13102_c0_g2	24.03	694.63	468.51	0	0	1.73	1.546	42.64	24.342	0	0	0.096	-9.23006	6.48978e-07	5.58353e-05	down	--	--	--	--	--	--	Chlorophyll A-B binding protein	--	--
TRINITY_DN117043_c0_g1	5.45	11.21	25.1	0	0	0	0.351	0.688	1.304	0	0	0	-6.26021	0.00320749	0.0420155	down	[P]	Inorganic ion transport and metabolism	--	K01673|6e-10|dpx:DAPPUDRAFT_347880|K01673 cynT; carbonic anhydrase [EC:4.2.1.1]	[P]	Inorganic ion transport and metabolism	Carbonic anhydrase	--	uncharacterized protein LOC112243289 [Oncorhynchus tshawytscha]
TRINITY_DN12277_c0_g2	98.49	136.44	205.07	395.92	505.67	295.99	6.337	8.375	10.655	21.902	25.665	16.33	1.34488	1.00533e-05	0.000529775	up	--	--	--	--	[R]	General function prediction only	--	--	rna-directed dna polymerase from mobile element jockey-like [Limosa lapponica baueri]
TRINITY_DN11830_c1_g1	4.26	1.05	2.92	26.49	50.73	17.87	0.274	0.065	0.152	1.466	2.575	0.986	3.40093	0.00159219	0.0260755	up	--	--	Biological Process: angiogenesis (GO:0001525);; Molecular Function: signaling receptor activity (GO:0004872);; Molecular Function: calcium ion binding (GO:0005509);; Cellular Component: nucleus (GO:0005634);; Cellular Component: plasma membrane (GO:0005886);; Biological Process: transcription, DNA-templated (GO:0006351);; Biological Process: regulation of transcription, DNA-templated (GO:0006355)…	K06825|1e-26|dpx:DAPPUDRAFT_303147|K06825 FBN1; fibrillin 1	[T]	Signal transduction mechanisms	Calcium-binding EGF domain;; Complement Clr-like EGF-like	Neurogenic locus notch homolog protein 1 OS=Xenopus tropicalis OX=8364 GN=notch1 PE=1 SV=2	PREDICTED: fibrillin-1-like isoform X1 [Poecilia latipinna]
TRINITY_DN3620_c8_g1	1189.88	1245.82	1598.33	3856.11	3080.88	2719.94	76.554	76.474	83.045	213.321	156.37	150.065	1.14203	9.36701e-08	1.03015e-05	up	--	--	--	--|4e-14|dpx:DAPPUDRAFT_309902|hypothetical protein	--	--	Fasciclin domain	--	PREDICTED: basic proline-rich protein-like [Ficedula albicollis]
TRINITY_DN128252_c0_g1	0	25.75	92.03	0	0	0	0	1.58	4.782	0	0	0	-7.72667	0.000465426	0.0110438	down	[U]	Intracellular trafficking, secretion, and vesicular transport	--	--	--	--	mttA/Hcf106 family	--	--
TRINITY_DN29629_c1_g1	6.99	484.1	323.75	0	0	1.91	0.449	29.716	16.821	0	0	0.105	-8.67816	2.29781e-05	0.00103328	down	--	--	--	--	--	--	Chlorophyll A-B binding protein	--	PREDICTED: putative protein TPRXL [Pygocentrus nattereri]
TRINITY_DN6863_c3_g1	65.43	183.2	107.2	47.69	29.07	40.77	4.21	11.246	5.57	2.638	1.475	2.249	-1.68978	0.000554092	0.0126637	down	--	--	--	--	--	--	--	--	unnamed protein product, partial [Tetraodon nigroviridis]
TRINITY_DN126026_c0_g1	31.52	12.96	40.66	0	0	0	2.028	0.796	2.113	0	0	0	-7.40261	1.20586e-05	0.000612348	down	[J]	Translation, ribosomal structure and biogenesis	Molecular Function: structural constituent of ribosome (GO:0003735);; Cellular Component: ribosome (GO:0005840);; Biological Process: translation (GO:0006412);;	K02966|2e-37|dpx:DAPPUDRAFT_231884|K02966 RP-S19e; small subunit ribosomal protein S19e	[J]	Translation, ribosomal structure and biogenesis	Ribosomal protein S19e	40S ribosomal protein S19 OS=Myxine glutinosa OX=7769 GN=rps19 PE=2 SV=1	PREDICTED: 40S ribosomal protein S19 [Pseudopodoces humilis]
TRINITY_DN22560_c0_g1	178.06	232.24	54.87	27.04	28.14	35.22	11.456	14.256	2.851	1.496	1.428	1.943	-2.54001	1.18101e-05	0.000602886	down	--	--	Cellular Component: nucleus (GO:0005634);; Biological Process: transcription, DNA-templated (GO:0006351);; Biological Process: regulation of transcription, DNA-templated (GO:0006355);; Molecular Function: zinc ion binding (GO:0008270);; Molecular Function: oxidoreductase activity, acting on paired donors, with incorporation or reduction of molecular oxygen, 2-oxoglutarate as one donor, and incorp…	--|2e-08|dpx:DAPPUDRAFT_233207|hypothetical protein	[O]	Posttranslational modification, protein turnover, chaperones	--	Lysine-specific demethylase 7B OS=Danio rerio OX=7955 GN=jhdm1db PE=2 SV=1	unnamed protein product, partial [Tetraodon nigroviridis]
TRINITY_DN1400_c0_g3	30.33	34.68	65.76	120.58	125.35	100.46	1.951	2.129	3.417	6.671	6.362	5.542	1.30674	0.000880756	0.0177234	up	[R]	General function prediction only	Biological Process: G2/M transition of mitotic cell cycle (GO:0000086);; Cellular Component: cytoplasm (GO:0005737);; Biological Process: dorsal/ventral pattern formation (GO:0009953);; Biological Process: protein ubiquitination (GO:0016567);; Cellular Component: SCF ubiquitin ligase complex (GO:0019005);; Biological Process: bone mineralization (GO:0030282);; Biological Process: positive regulat…	K10281|4e-08|dpx:DAPPUDRAFT_315868|K10281 FBXL15; F-box and leucine-rich repeat protein 15	[R]	General function prediction only	RNA recognition motif. (a.k.a. RRM, RBD, or RNP domain);; F-box-like;; F-box domain	F-box/LRR-repeat protein 15 OS=Salmo salar OX=8030 GN=fbxl15 PE=2 SV=1	F-box/LRR-repeat protein 7 [Rhincodon typus]
TRINITY_DN18417_c0_g1	51.46	67.43	110.51	213.21	233.67	204.03	3.311	4.139	5.742	11.795	11.86	11.257	1.41371	5.9737e-06	0.000342247	up	--	--	Molecular Function: p53 binding (GO:0002039);; Molecular Function: chromatin binding (GO:0003682);; Cellular Component: nucleus (GO:0005634);; Cellular Component: chromosome (GO:0005694);; Biological Process: transcription, DNA-templated (GO:0006351);; Biological Process: covalent chromatin modification (GO:0016569);; Biological Process: positive regulation of transcription elongation from RNA po…	--|9e-07|dpx:DAPPUDRAFT_312078|hypothetical protein	--	--	--	Bromodomain-containing protein 4B OS=Xenopus laevis OX=8355 GN=brd4-b PE=2 SV=1	PREDICTED: IQ motif and SEC7 domain-containing protein 3 isoform X4 [Hippocampus comes]
TRINITY_DN34721_c0_g1	0	53.59	39.89	0	0	0	0	3.29	2.072	0	0	0	-7.46033	0.000986631	0.0191383	down	--	--	--	--	--	--	CP12 domain	--	--
TRINITY_DN36579_c0_g2	40.72	373.24	249.82	0	0	0	2.62	22.911	12.98	0	0	0	-10.3025	5.74574e-14	5.28493e-11	down	[J]	Translation, ribosomal structure and biogenesis	Molecular Function: structural constituent of ribosome (GO:0003735);; Cellular Component: ribosome (GO:0005840);; Biological Process: translation (GO:0006412);;	K02883|3e-83|dpx:DAPPUDRAFT_303528|K02883 RP-L18e; large subunit ribosomal protein L18e	[J]	Translation, ribosomal structure and biogenesis	Ribosomal protein 60S L18 and 50S L18e	60S ribosomal protein L18 OS=Ictalurus punctatus OX=7998 GN=rpl18 PE=2 SV=3	PREDICTED: 60S ribosomal protein L18 isoform X2 [Cyprinodon variegatus]
TRINITY_DN10101_c1_g1	0	68.31	36.97	0	0	0	0	4.193	1.921	0	0	0	-7.63233	0.000578935	0.0130924	down	--	--	--	--	--	--	--	--	unnamed protein product, partial [Tetraodon nigroviridis]
TRINITY_DN17992_c0_g1	0	0	0	120.58	31.66	45.28	0	0	0	6.671	1.607	2.498	8.36707	1.06636e-08	1.58665e-06	up	--	--	--	--	[A]	RNA processing and modification	--	Genetic suppressor element 1 OS=Danio rerio OX=7955 GN=gse1 PE=4 SV=1	zinc finger CCCH domain-containing protein 13 isoform X3 [Astyanax mexicanus]
TRINITY_DN67513_c0_g1	0	0	13.62	24.48	39.99	131.69	0	0	0.708	1.354	2.03	7.265	3.86872	0.00361422	0.0456529	up	--	--	--	--	[T]	Signal transduction mechanisms	Fibronectin type III domain	--	--
TRINITY_DN27608_c0_g1	36.98	707.42	195.92	0	0	0	2.379	43.424	10.18	0	0	0	-10.8267	1.08949e-07	1.1702e-05	down	--	--	Molecular Function: lipid transporter activity (GO:0005319);; Molecular Function: nutrient reservoir activity (GO:0045735);;	--|9e-11|dpx:DAPPUDRAFT_237924|hypothetical protein	--	--	Chlorophyll A-B binding protein	Vitellogenin-2 OS=Gallus gallus OX=9031 GN=VTG2 PE=1 SV=1	LOW QUALITY PROTEIN: uncharacterized protein DDB_G0271670-like, partial [Oryzias latipes]
TRINITY_DN119956_c0_g1	5.96	83.19	50.39	0	0	0	0.384	5.107	2.618	0	0	0	-8.0457	1.61358e-06	0.00011747	down	[R]	General function prediction only	Molecular Function: nucleotide binding (GO:0000166);; Cellular Component: cytoplasm (GO:0005737);; Cellular Component: polysome (GO:0005844);; Biological Process: mRNA processing (GO:0006397);; Biological Process: translation (GO:0006412);; Biological Process: regulation of translation (GO:0006417);; Molecular Function: poly(A) binding (GO:0008143);; Biological Process: gene silencing by RNA (GO:…	--|2e-18|dpx:DAPPUDRAFT_323682|hypothetical protein	[R]	General function prediction only	RNA recognition motif. (a.k.a. RRM, RBD, or RNP domain)	Polyadenylate-binding protein 1-B OS=Xenopus laevis OX=8355 GN=pabpc1-b PE=2 SV=1	myelin expression factor 2 [Paramormyrops kingsleyae]
TRINITY_DN129029_c0_g1	0.85	38.18	17.32	0	0	0	0.055	2.344	0.9	0	0	0	-6.73807	0.0022541	0.0330338	down	--	--	Molecular Function: S-adenosyl-L-methionine transmembrane transporter activity (GO:0000095);; Cellular Component: mitochondrial inner membrane (GO:0005743);; Biological Process: S-adenosyl-L-methionine transport (GO:0015805);; Cellular Component: integral component of membrane (GO:0016021);;	K15113|5e-06|dpx:DAPPUDRAFT_197963|K15113 SLC25A28_37; solute carrier family 25 (mitochondrial iron transporter), member 28/37	[C]	Energy production and conversion	Mitochondrial carrier protein	S-adenosylmethionine mitochondrial carrier protein OS=Xenopus laevis OX=8355 GN=slc25a26 PE=2 SV=1	uncharacterized protein LOC111648024 [Seriola lalandi dorsalis]
TRINITY_DN1601_c6_g1	70.88	108.07	107.59	171.56	422.16	342.49	4.561	6.634	5.59	9.491	21.427	18.896	1.59045	2.60038e-05	0.00114659	up	--	--	--	--|6e-06|dpx:DAPPUDRAFT_312078|hypothetical protein	--	--	--	Hepatoma-derived growth factor-related protein 2 OS=Danio rerio OX=7955 GN=hdgfl2 PE=2 SV=2	Pxr1, partial [Ophiophagus hannah]
TRINITY_DN2108_c9_g1	17.21	37.83	45.53	97.38	153.13	92.82	1.107	2.322	2.365	5.387	7.772	5.121	1.66568	0.000227656	0.0063893	up	[O]	Posttranslational modification, protein turnover, chaperones	Cellular Component: spindle pole (GO:0000922);; Molecular Function: ATP binding (GO:0005524);; Cellular Component: cytoplasm (GO:0005737);; Cellular Component: microtubule organizing center (GO:0005815);; Cellular Component: spindle (GO:0005819);; Cellular Component: microtubule (GO:0005874);; Biological Process: mitotic cell cycle (GO:0007067);; Molecular Function: microtubule-severing ATPase ac…	K12196|2e-45|dpx:DAPPUDRAFT_209675|K12196 VPS4; vacuolar protein-sorting-associated protein 4	[O]	Posttranslational modification, protein turnover, chaperones	ATPase family associated with various cellular activities (AAA)	Katanin p60 ATPase-containing subunit A1 (Fragment) OS=Xenopus laevis OX=8355 GN=katna1 PE=2 SV=1	PREDICTED: LOW QUALITY PROTEIN: mucin-2 [Alligator sinensis]
TRINITY_DN123956_c0_g1	8.86	2.28	47.47	107.61	270.33	148.69	0.57	0.14	2.467	5.953	13.721	8.203	3.14069	6.00947e-05	0.00223986	up	--	--	--	--	--	--	--	--	PREDICTED: vegetative cell wall protein gp1-like, partial [Phalacrocorax carbo]
TRINITY_DN32391_c0_g1	0	46.76	65.37	0	0	0	0	2.871	3.397	0	0	0	-7.68644	0.000438849	0.010587	down	--	--	--	--	--	--	Photosystem II Pbs27	--	--
TRINITY_DN6535_c0_g1	38.17	61.13	91.05	182.52	150.72	136.72	2.456	3.752	4.731	10.097	7.65	7.543	1.22092	0.000687704	0.0148486	up	--	--	--	--|2e-55|dpx:DAPPUDRAFT_220792|hypothetical protein	--	--	dsRNA-gated channel SID-1;; dsRNA-gated channel SID-1	--	PREDICTED: SID1 transmembrane family member 1 isoform X3 [Gavialis gangeticus]
TRINITY_DN6525_c1_g1	47.37	32.58	52.34	5.48	15.92	10.41	3.048	2	2.719	0.303	0.808	0.574	-2.22899	0.00191894	0.0295337	down	--	--	--	K23214|3e-10|dpx:DAPPUDRAFT_101871|K23214 AUTS2; autism susceptibility gene 2 protein	--	--	--	Genetic suppressor element 1 OS=Danio rerio OX=7955 GN=gse1 PE=4 SV=1	PREDICTED: putative uncharacterized protein DDB_G0271982, partial [Pseudopodoces humilis]
TRINITY_DN7720_c1_g1	248.61	379.19	442.04	141.59	194.23	154.76	15.995	23.276	22.968	7.833	9.858	8.539	-1.22905	2.46697e-06	0.000164892	down	--	--	--	--	--	--	--	--	tigger transposable element-derived protein 1-like [Amphiprion ocellaris]
TRINITY_DN1873_c1_g1	929.51	890.62	2688.26	3597.77	4155.92	3396.93	59.802	54.67	139.675	199.029	210.934	187.416	1.23881	0.000960763	0.0187499	up	[Z]	Cytoskeleton	Cellular Component: stress fiber (GO:0001725);; Cellular Component: ruffle (GO:0001726);; Molecular Function: calcium ion binding (GO:0005509);; Cellular Component: cell (GO:0005623);; Cellular Component: zonula adherens (GO:0005915);; Cellular Component: bicellular tight junction (GO:0005923);; Cellular Component: focal adhesion (GO:0005925);; Cellular Component: lateral plasma membrane (GO:0016…	K05699|0.0|dpx:DAPPUDRAFT_99081|K05699 ACTN1_4; actinin alpha 1/4	[Z]	Cytoskeleton	Spectrin repeat;; Ca2+ insensitive EF hand;; EF hand;; EF-hand domain	Alpha-actinin-1 OS=Gallus gallus OX=9031 GN=ACTN1 PE=1 SV=3	hypothetical protein CIB84_010547, partial [Bambusicola thoracicus]
TRINITY_DN1744_c4_g1	98.83	85.65	225.89	55.91	29.63	61.42	6.358	5.257	11.736	3.093	1.504	3.389	-1.54837	0.0014921	0.0249616	down	--	--	--	K10750|1e-06|dpx:DAPPUDRAFT_307549|K10750 CHAF1A; chromatin assembly factor 1 subunit A	[TV]	--	--	--	hypothetical protein L345_17283, partial [Ophiophagus hannah]
TRINITY_DN522_c1_g2	42.77	71.28	31.71	0	0	11.28	2.752	4.376	1.648	0	0	0.622	-3.81268	0.00403486	0.0491421	down	--	--	--	--	--	--	--	--	unnamed protein product [Oncorhynchus mykiss]
TRINITY_DN3715_c0_g1	132.74	203.35	257.99	311.87	408.65	556.58	8.54	12.482	13.404	17.253	20.741	30.708	1.0193	0.00181917	0.0283955	up	--	--	Cellular Component: cytoplasm (GO:0005737);; Cellular Component: polar microtubule (GO:0005827);; Biological Process: mitotic cell cycle (GO:0007067);; Biological Process: protein ubiquitination (GO:0016567);; Cellular Component: Cul3-RING ubiquitin ligase complex (GO:0031463);; Biological Process: regulation of cytokinesis (GO:0032465);; Biological Process: chromosome passenger complex localizat…	K09237|5e-45|dpx:DAPPUDRAFT_8020|K09237 TTK; tramtrack	--	--	BTB/POZ domain	Kelch-like protein 21 OS=Danio rerio OX=7955 GN=klhl21 PE=2 SV=1	PREDICTED: zinc finger and BTB domain-containing protein 17 [Callorhinchus milii]
TRINITY_DN4019_c2_g2	8.52	8.76	13.62	26.31	66.1	58.12	0.548	0.538	0.708	1.455	3.355	3.207	2.11737	0.00234	0.0339301	up	--	--	Cellular Component: spliceosomal complex (GO:0005681);; Cellular Component: cytoplasm (GO:0005737);; Biological Process: rRNA processing (GO:0006364);; Biological Process: mRNA cis splicing, via spliceosome (GO:0045292);;	--|3e-10|dpx:DAPPUDRAFT_120119|hypothetical protein	[O]	Posttranslational modification, protein turnover, chaperones	--	WW domain-binding protein 11 OS=Danio rerio OX=7955 GN=wbp11 PE=1 SV=1	LOW QUALITY PROTEIN: basic proline-rich protein-like, partial [Oncorhynchus kisutch]
TRINITY_DN4651_c0_g1	28.29	32.93	70.04	113.82	110.54	97.68	1.82	2.021	3.639	6.297	5.611	5.389	1.21755	0.00394539	0.0485107	up	[RTKL]	--	Molecular Function: protein serine/threonine kinase activity (GO:0004674);; Molecular Function: protein tyrosine kinase activity (GO:0004713);; Molecular Function: ATP binding (GO:0005524);;	K04431|1e-163|dpx:DAPPUDRAFT_32176|K04431 MAP2K7; mitogen-activated protein kinase kinase 7 [EC:2.7.12.2]	[T]	Signal transduction mechanisms	Protein kinase domain;; Protein tyrosine and serine/threonine kinase;; Kinase-like	Dual specificity mitogen-activated protein kinase kinase 2 (Fragment) OS=Xenopus laevis OX=8355 GN=map2k2 PE=1 SV=1	dual specificity mitogen-activated protein kinase kinase 7 isoform X2 [Rhincodon typus]
TRINITY_DN2958_c2_g1	132.4	203.7	242.81	502.98	406.8	341.1	8.518	12.504	12.616	27.825	20.647	18.819	1.00912	0.000218173	0.0061937	up	--	--	Cellular Component: integral component of membrane (GO:0016021);;	--|2e-85|dpx:DAPPUDRAFT_305764|hypothetical protein	[X]	--	Myelin proteolipid protein (PLP or lipophilin)	Proteolipid protein DM beta OS=Squalus acanthias OX=7797 PE=2 SV=1	PREDICTED: neuronal membrane glycoprotein M6-a isoform X3 [Ictalurus punctatus]
TRINITY_DN4881_c0_g1	105.65	120.15	314.61	390.8	474.94	436.35	6.797	7.375	16.346	21.619	24.105	24.074	1.19974	0.00149519	0.0250049	up	--	--	--	K15369|1e-81|dpx:DAPPUDRAFT_313160|K15369 TRAK1; trafficking kinesin-binding protein 1	[S]	Function unknown	HAP1 N-terminal conserved region	BICD family-like cargo adapter 2 OS=Xenopus tropicalis OX=8364 GN=bicdl2 PE=2 SV=1	trafficking kinesin-binding protein 1 isoform X10 [Pogona vitticeps]
TRINITY_DN3536_c0_g1	54.02	46.76	93	232.21	169.24	183.04	3.475	2.871	4.832	12.846	8.59	10.099	1.49124	1.85379e-05	0.000867544	up	[EJ]	--	--	K13278|0.0|dpx:DAPPUDRAFT_300337|K13278 ASPG; 60kDa lysophospholipase [EC:3.1.1.5 3.1.1.47 3.5.1.1]	[E]	Amino acid transport and metabolism	Asparaginase, N-terminal;; Glutaminase/Asparaginase C-terminal domain;; Ankyrin repeats (3 copies);; Ankyrin repeat;; Ankyrin repeats (many copies);; Ankyrin repeats (many copies);; Ankyrin repeat	Serine/threonine-protein phosphatase 6 regulatory ankyrin repeat subunit B OS=Gallus gallus OX=9031 GN=ANKRD44 PE=2 SV=1	PREDICTED: 60 kDa lysophospholipase isoform X1 [Scleropages formosus]
TRINITY_DN29070_c0_g1	47.03	0	30.55	0	0	0	3.026	0	1.587	0	0	0	-7.32127	0.00172353	0.0274101	down	--	--	Cellular Component: nucleus (GO:0005634);; Biological Process: DNA replication (GO:0006260);; Biological Process: DNA repair (GO:0006281);; Biological Process: DNA replication-dependent nucleosome assembly (GO:0006335);; Biological Process: cell cycle (GO:0007049);; Biological Process: chromatin assembly (GO:0031497);; Cellular Component: CAF-1 complex (GO:0033186);;	K10750|2e-10|dpx:DAPPUDRAFT_307549|K10750 CHAF1A; chromatin assembly factor 1 subunit A	--	--	--	Chromatin assembly factor 1 subunit A-A OS=Xenopus laevis OX=8355 GN=chaf1a-a PE=1 SV=1	hypothetical protein L345_16649, partial [Ophiophagus hannah]
TRINITY_DN25102_c0_g1	116.04	271.3	590.3	1140.43	1531.46	728.87	7.466	16.654	30.671	63.089	77.729	40.213	1.7381	0.000178845	0.00529409	up	--	--	Biological Process: skeletal system development (GO:0001501);; Molecular Function: extracellular matrix structural constituent (GO:0005201);; Molecular Function: calcium ion binding (GO:0005509);; Molecular Function: hyaluronic acid binding (GO:0005540);; Cellular Component: extracellular matrix (GO:0005578);; Biological Process: cell adhesion (GO:0007155);; Biological Process: central nervous sy…	--|1e-18|dpx:DAPPUDRAFT_117311|hypothetical protein	--	--	--	Aggrecan core protein OS=Gallus gallus OX=9031 GN=ACAN PE=1 SV=2	PREDICTED: fibrous sheath CABYR-binding protein-like isoform X8 [Salmo salar]
TRINITY_DN131841_c0_g1	0	38.71	47.67	0	0	0	0	2.376	2.477	0	0	0	-7.32711	0.00148854	0.024935	down	[J]	Translation, ribosomal structure and biogenesis	--	--	--	--	Ribosomal protein L33	--	--
TRINITY_DN14224_c2_g1	1184.77	1004.64	1922.86	5448.17	4794.9	1776.97	76.225	61.669	99.907	301.394	243.366	98.04	1.42652	0.000367091	0.00934715	up	--	--	Biological Process: somitogenesis (GO:0001756);; Biological Process: regulation of systemic arterial blood pressure (GO:0003073);; Cellular Component: extracellular matrix (GO:0005578);;	--|5e-08|dpx:DAPPUDRAFT_96748|hypothetical protein	--	--	--	Coiled-coil domain-containing protein 80 OS=Danio rerio OX=7955 GN=ccdc80 PE=2 SV=1	hypothetical protein H355_007853 [Colinus virginianus]
TRINITY_DN38349_c0_g1	0	0	0	0	39.44	61.25	0	0	0	0	2.002	3.379	7.39351	0.00113625	0.0208692	up	[S]	Function unknown	Cellular Component: extracellular region (GO:0005576);;	K19919|3e-16|dpx:DAPPUDRAFT_96576|K19919 CRISP; cysteine-rich secretory protein	[S]	Function unknown	Cysteine-rich secretory protein family	Cysteine-rich secretory protein LCCL domain-containing 2 OS=Xenopus tropicalis OX=8364 GN=crispld2 PE=2 SV=1	PREDICTED: peptidase inhibitor 16 [Aptenodytes forsteri]
TRINITY_DN11714_c0_g1	567.25	597.77	1740.75	2242.3	2463.18	3266.29	36.495	36.694	90.445	124.045	125.019	180.209	1.40392	0.00039618	0.00985851	up	--	--	Cellular Component: nucleus (GO:0005634);; Biological Process: multicellular organism development (GO:0007275);; Molecular Function: zinc ion binding (GO:0008270);; Biological Process: cell differentiation (GO:0030154);;	--|2e-75|dpx:DAPPUDRAFT_306648|hypothetical protein	[TZ]	--	LIM domain	Cysteine and glycine-rich protein 2 OS=Coturnix japonica OX=93934 GN=CSRP2 PE=1 SV=2	PREDICTED: cysteine and glycine-rich protein 2 [Clupea harengus]
TRINITY_DN12286_c0_g1	0	0	0	44.76	0	70.27	0	0	0	2.476	0	3.877	7.62388	0.000531489	0.0122942	up	[TZDR]	--	Molecular Function: calcium ion binding (GO:0005509);;	--|2e-33|dpx:DAPPUDRAFT_442789|hypothetical protein	[T]	Signal transduction mechanisms	EF-hand domain pair;; EF hand;; EF-hand domain;; EF-hand domain pair;; Cytoskeletal-regulatory complex EF hand	Calmodulin OS=Electrophorus electricus OX=8005 GN=calm PE=2 SV=2	PREDICTED: calmodulin, striated muscle [Coturnix japonica]
TRINITY_DN7516_c0_g1	3860.5	2410.37	5388.98	6725.62	10194.2	9144.77	248.374	147.959	279.998	372.063	517.407	504.538	1.04644	0.00146074	0.0246079	up	[C]	Energy production and conversion	Molecular Function: ATP binding (GO:0005524);; Cellular Component: mitochondrial inner membrane (GO:0005743);; Biological Process: ATP synthesis coupled proton transport (GO:0015986);; Cellular Component: proton-transporting ATP synthase complex, catalytic core F(1) (GO:0045261);; Molecular Function: proton-transporting ATP synthase activity, rotational mechanism (GO:0046933);;	K02132|0.0|dpx:DAPPUDRAFT_309281|K02132 ATPeF1A; F-type H+-transporting ATPase subunit alpha	[C]	Energy production and conversion	ATP synthase alpha/beta family, nucleotide-binding domain;; ATP synthase alpha/beta chain, C terminal domain;; ATP synthase alpha/beta family, beta-barrel domain	ATP synthase subunit alpha, mitochondrial OS=Xenopus laevis OX=8355 GN=atp5f1a PE=2 SV=1	ATP synthase subunit alpha, mitochondrial [Patagioenas fasciata monilis]
TRINITY_DN16391_c0_g1	16.87	14.71	27.24	88.06	69.25	103.58	1.085	0.903	1.415	4.872	3.515	5.715	2.04825	2.52808e-05	0.00112285	up	--	--	Cellular Component: sodium:potassium-exchanging ATPase complex (GO:0005890);; Biological Process: potassium ion transport (GO:0006813);; Biological Process: sodium ion transport (GO:0006814);;	K01540|1e-31|dpx:DAPPUDRAFT_230473|K01540 ATP1B; sodium/potassium-transporting ATPase subunit beta	[P]	Inorganic ion transport and metabolism	Sodium / potassium ATPase beta chain	Sodium/potassium-transporting ATPase subunit beta-1 OS=Anguilla anguilla OX=7936 GN=atp1b1 PE=2 SV=1	unnamed protein product, partial [Oncorhynchus mykiss]
TRINITY_DN21970_c0_g1	26.24	21.19	66.73	0	0	0	1.688	1.301	3.467	0	0	0	-7.7616	9.98625e-07	7.9184e-05	down	--	--	--	--	--	--	--	--	trichohyalin-like, partial [Oncorhynchus kisutch]
TRINITY_DN20703_c0_g1	4.09	76.54	44.36	0	0	0.87	0.263	4.698	2.305	0	0	0.048	-6.92974	4.47124e-05	0.00177547	down	[HC]	--	--	--	[CR]	--	FAD binding domain;; FHA domain;; Inner membrane component of T3SS, cytoplasmic domain	--	PREDICTED: mucin-2-like [Gallus gallus]
TRINITY_DN8453_c0_g1	13.97	305.28	176.47	0	0	0	0.899	18.739	9.169	0	0	0	-9.87442	9.94755e-07	7.91252e-05	down	[I]	Lipid transport and metabolism	--	--|2e-06|dpx:DAPPUDRAFT_270714|hypothetical protein	--	--	Fatty acid desaturase	--	cell wall protein DAN4-like, partial [Astyanax mexicanus]
TRINITY_DN1448_c7_g2	427.52	351.52	206.82	107.98	72.77	118.67	27.506	21.578	10.746	5.973	3.693	6.547	-1.87918	6.97966e-06	0.000390545	down	--	--	--	--	--	--	--	--	unnamed protein product [Oncorhynchus mykiss]
TRINITY_DN86110_c2_g1	174.32	142.57	122.38	51.52	54.25	55	11.215	8.752	6.359	2.85	2.754	3.034	-1.59908	1.32289e-05	0.000659997	down	--	--	--	--	--	--	--	--	unnamed protein product [Oncorhynchus mykiss]
TRINITY_DN130071_c0_g1	70.2	90.55	96.5	139.95	391.06	341.97	4.517	5.558	5.014	7.742	19.848	18.867	1.6463	5.8741e-05	0.00219959	up	--	--	Cellular Component: cytoplasm (GO:0005737);; Cellular Component: cytoskeleton (GO:0005856);;	K10373|2e-14|dpx:DAPPUDRAFT_230081|K10373 TPM1; tropomyosin 1	[Z]	Cytoskeleton	Tropomyosin	Tropomyosin alpha-1 chain OS=Xenopus laevis OX=8355 GN=tpm1 PE=2 SV=1	PREDICTED: tropomyosin alpha-3 chain-like isoform X12 [Sinocyclocheilus rhinocerous]
TRINITY_DN3879_c2_g1	46.35	41.68	23.93	443.6	257	153.89	2.982	2.559	1.243	24.54	13.044	8.491	2.76281	1.17369e-08	1.73107e-06	up	[S]	Function unknown	Molecular Function: epidermal growth factor receptor binding (GO:0005154);; Cellular Component: extracellular matrix (GO:0005578);; Cellular Component: extracellular space (GO:0005615);; Cellular Component: plasma membrane (GO:0005886);; Biological Process: signal transduction (GO:0007165);; Biological Process: axonogenesis (GO:0007409);; Cellular Component: integral component of membrane (GO:001…	--|1e-107|dpx:DAPPUDRAFT_313710|hypothetical protein	[R]	General function prediction only	Leucine rich repeat;; BspA type Leucine rich repeat region (6 copies);; Leucine Rich repeats (2 copies);; Leucine Rich Repeat	Leucine-rich repeat and immunoglobulin-like domain-containing nogo receptor-interacting protein 1 OS=Xenopus tropicalis OX=8364 GN=lingo1 PE=2 SV=1	leucine-rich repeat-containing protein 15 [Chrysemys picta bellii]
TRINITY_DN17718_c1_g1	24.37	76.01	153.9	223.08	284.78	335.55	1.568	4.666	7.996	12.341	14.454	18.513	1.69599	0.000896519	0.0179265	up	--	--	Cellular Component: extracellular matrix (GO:0005578);; Cellular Component: collagen trimer (GO:0005581);;	K19721|1e-20|dpx:DAPPUDRAFT_48400|K19721 COL5AS; collagen, type V/XI/XXIV/XXVII, alpha	[W]	Extracellular structures	Collagen triple helix repeat (20 copies)	Collagen alpha-1(I) chain (Fragments) OS=Brachylophosaurus canadensis OX=643745 GN=COL1A1 PE=1 SV=1	basic proline-rich protein-like [Oncorhynchus kisutch]
TRINITY_DN2898_c0_g2	151.14	118.22	114.4	476.49	1090.96	533.51	9.724	7.257	5.944	26.359	55.372	29.435	2.28701	1.1951e-09	2.41575e-07	up	--	--	Biological Process: negative regulation of transcription by RNA polymerase II (GO:0000122);; Molecular Function: RNA polymerase II regulatory region sequence-specific DNA binding (GO:0000977);; Molecular Function: RNA polymerase II transcription factor activity, sequence-specific DNA binding (GO:0000981);; Molecular Function: chromatin binding (GO:0003682);; Cellular Component: nucleus (GO:000563…	K02580|3e-65|dpx:DAPPUDRAFT_329057|K02580 NFKB1; nuclear factor NF-kappa-B p105 subunit	--	--	Rel homology DNA-binding domain;; Rel homology dimerisation domain	Nuclear factor NF-kappa-B p100 subunit OS=Gallus gallus OX=9031 GN=NFKB2 PE=1 SV=1	hypothetical protein cypCar_00031929, partial [Cyprinus carpio]
TRINITY_DN1130_c7_g1	0	42.74	46.69	0	0	0	0	2.623	2.426	0	0	0	-7.38108	0.00124908	0.0221887	down	--	--	--	--|8e-07|dpx:DAPPUDRAFT_65922|hypothetical protein	--	--	--	--	unnamed protein product [Oncorhynchus mykiss]
TRINITY_DN8750_c1_g1	5.79	12.79	32.3	77.47	114.24	60.9	0.373	0.785	1.678	4.285	5.798	3.36	2.23592	0.000342204	0.00888238	up	--	--	Biological Process: response to yeast (GO:0001878);; Molecular Function: kynurenine 3-monooxygenase activity (GO:0004502);; Cellular Component: mitochondrial outer membrane (GO:0005741);; Biological Process: tryptophan catabolic process (GO:0006569);; Biological Process: NAD biosynthetic process (GO:0009435);; Cellular Component: integral component of membrane (GO:0016021);; Molecular Function: N…	K00486|0.0|dpx:DAPPUDRAFT_56817|K00486 KMO; kynurenine 3-monooxygenase [EC:1.14.13.9]	[CR]	--	FAD binding domain;; Squalene epoxidase	Kynurenine 3-monooxygenase OS=Danio rerio OX=7955 GN=kmo PE=2 SV=1	kynurenine 3-monooxygenase isoform X1 [Fundulus heteroclitus]
TRINITY_DN7937_c0_g1	0	0	0	19.91	20.55	6.42	0	0	0	1.102	1.043	0.354	6.26354	0.00239156	0.0344691	up	--	--	--	K23214|4e-08|dpx:DAPPUDRAFT_101871|K23214 AUTS2; autism susceptibility gene 2 protein	--	--	--	Genetic suppressor element 1 OS=Danio rerio OX=7955 GN=gse1 PE=4 SV=1	unnamed protein product, partial [Oncorhynchus mykiss]
TRINITY_DN7656_c0_g2	14.82	28.2	7.98	45.13	68.51	110.52	0.954	1.731	0.414	2.496	3.477	6.098	2.00724	0.00294092	0.0394638	up	--	--	Cellular Component: extracellular region (GO:0005576);;	--|8e-10|dpx:DAPPUDRAFT_306237|hypothetical protein	--	--	--	Integumentary mucin C.1 (Fragment) OS=Xenopus laevis OX=8355 PE=2 SV=1	basic proline-rich protein-like, partial [Oncorhynchus tshawytscha]
TRINITY_DN12403_c0_g1	3.75	27.32	26.65	64.31	123.69	124.05	0.241	1.677	1.385	3.558	6.278	6.844	2.36204	0.000255287	0.00697338	up	--	--	Cellular Component: extracellular matrix (GO:0005578);; Cellular Component: collagen trimer (GO:0005581);;	K08131|1e-22|dpx:DAPPUDRAFT_324047|K08131 COL9A; collagen, type IX, alpha	[W]	Extracellular structures	Collagen triple helix repeat (20 copies)	Collagen alpha-3(IX) chain OS=Gallus gallus OX=9031 GN=COL9A3 PE=2 SV=1	PREDICTED: collagen alpha-1(XII) chain isoform X4 [Kryptolebias marmoratus]
TRINITY_DN121078_c0_g1	10.91	13.66	19.85	48.6	83.69	44.76	0.702	0.839	1.031	2.688	4.248	2.47	1.86704	0.00119852	0.0216543	up	--	--	Molecular Function: zinc ion transmembrane transporter activity (GO:0005385);; Cellular Component: integral component of plasma membrane (GO:0005887);; Biological Process: zinc ion transport (GO:0006829);; Biological Process: cellular zinc ion homeostasis (GO:0006882);; Biological Process: response to zinc ion (GO:0010043);; Biological Process: epiboly involved in gastrulation with mouth forming …	--|3e-16|dpx:DAPPUDRAFT_303244|hypothetical protein	--	--	--	Zinc transporter ZIP10 OS=Danio rerio OX=7955 GN=slc39a10 PE=2 SV=1	LIM domain-containing protein A [Danio rerio]
TRINITY_DN77514_c0_g1	224.41	105.26	439.13	460.96	1313.71	887.45	14.438	6.462	22.816	25.5	66.678	48.962	1.69587	0.000592811	0.0133406	up	[I]	Lipid transport and metabolism	Molecular Function: acyl-CoA dehydrogenase activity (GO:0003995);; Cellular Component: peroxisome (GO:0005777);; Molecular Function: flavin adenine dinucleotide binding (GO:0050660);;	K00255|1e-109|dpx:DAPPUDRAFT_110684|K00255 ACADL; long-chain-acyl-CoA dehydrogenase [EC:1.3.8.8]	[EI]	--	Acyl-CoA dehydrogenase, middle domain;; Acyl-CoA dehydrogenase, C-terminal domain;; Acyl-CoA dehydrogenase, N-terminal domain	Acyl-CoA dehydrogenase family member 11 OS=Gallus gallus OX=9031 GN=ACAD11 PE=2 SV=1	PREDICTED: long-chain specific acyl-CoA dehydrogenase, mitochondrial, partial [Antrostomus carolinensis]
TRINITY_DN3998_c1_g1	19.25	22.94	26.85	84.41	96.1	58.99	1.239	1.408	1.395	4.669	4.877	3.255	1.66869	0.000231486	0.00646996	up	[O]	Posttranslational modification, protein turnover, chaperones	Cellular Component: nucleus (GO:0005634);; Biological Process: mRNA processing (GO:0006397);; Biological Process: RNA splicing (GO:0008380);;	K10592|0.0|dpx:DAPPUDRAFT_313219|K10592 HUWE1; E3 ubiquitin-protein ligase HUWE1 [EC:2.3.2.26]	[OK]	--	Domain of Unknown Function (DUF913);; Domain of Unknown Function (DUF908)	Serine/arginine repetitive matrix protein 1 OS=Gallus gallus OX=9031 GN=SRRM1 PE=2 SV=1	PREDICTED: E3 ubiquitin-protein ligase HUWE1 isoform X12 [Paralichthys olivaceus]
TRINITY_DN70925_c0_g1	0	64.8	29.18	0	0	0	0	3.978	1.516	0	0	0	-7.48008	0.00101965	0.0196133	down	--	--	--	--|1e-21|dpx:DAPPUDRAFT_210830|hypothetical protein	[S]	Function unknown	Eukaryotic protein of unknown function (DUF866)	UPF0587 protein C1orf123 homolog OS=Xenopus laevis OX=8355 PE=2 SV=1	UPF0587 protein C1orf123 homolog isoform X2 [Rhincodon typus]
TRINITY_DN17952_c0_g1	63.73	60.43	88.53	137.94	189.97	152.85	4.1	3.709	4.6	7.631	9.642	8.433	1.05683	0.000631474	0.0139928	up	--	--	Biological Process: neuron migration (GO:0001764);; Molecular Function: DNA binding (GO:0003677);; Cellular Component: nucleus (GO:0005634);; Biological Process: regulation of transcription by RNA polymerase II (GO:0006357);; Biological Process: transcription elongation from RNA polymerase II promoter (GO:0006368);; Biological Process: central nervous system neuron development (GO:0021954);; Biol…	K15172|0.0|dpx:DAPPUDRAFT_303545|K15172 SUPT5H; transcription elongation factor SPT5	[K]	Transcription	Early transcription elongation factor of RNA pol II, NGN section;; KOW motif;; Spt5 transcription elongation factor, acidic N-terminal	Transcription elongation factor SPT5 OS=Danio rerio OX=7955 GN=supt5h PE=1 SV=1	PREDICTED: transcription elongation factor SPT5 isoform X2 [Lepisosteus oculatus]
TRINITY_DN132526_c0_g1	162.05	417.37	430.18	982.94	774.89	970.2	10.426	25.62	22.351	54.376	39.33	53.528	1.35818	7.60565e-05	0.0026794	up	[E]	Amino acid transport and metabolism	Molecular Function: glutamate-ammonia ligase activity (GO:0004356);; Molecular Function: ATP binding (GO:0005524);; Cellular Component: mitochondrion (GO:0005739);; Biological Process: glutamine biosynthetic process (GO:0006542);;	K01915|1e-20|dpx:DAPPUDRAFT_206496|K01915 glnA; glutamine synthetase [EC:6.3.1.2]	[E]	Amino acid transport and metabolism	--	Glutamine synthetase, mitochondrial OS=Squalus acanthias OX=7797 PE=2 SV=1	PREDICTED: glutamine synthetase-like, partial [Sinocyclocheilus anshuiensis]
TRINITY_DN5488_c0_g1	56.4	47.81	107.98	241.17	157.02	174.54	3.629	2.935	5.61	13.341	7.969	9.63	1.34408	0.000438751	0.010587	up	--	--	Biological Process: protein transport (GO:0015031);; Cellular Component: extracellular exosome (GO:0070062);;	K12200|0.0|dpx:DAPPUDRAFT_127356|K12200 PDCD6IP; programmed cell death 6-interacting protein	[R]	General function prediction only	BRO1-like domain;; ALIX V-shaped domain binding to HIV;; BRO1-like domain	Programmed cell death 6-interacting protein OS=Xenopus laevis OX=8355 GN=pdcd6ip PE=1 SV=1	PREDICTED: programmed cell death 6-interacting protein, partial [Tauraco erythrolophus]
TRINITY_DN132585_c0_g1	6.82	106.14	75.1	0	0	0	0.439	6.515	3.902	0	0	0	-8.47344	1.01152e-07	1.09549e-05	down	[C]	Energy production and conversion	--	K02137|3e-17|dpx:DAPPUDRAFT_303877|K02137 ATPeF0O; F-type H+-transporting ATPase subunit O	[C]	Energy production and conversion	ATP synthase delta (OSCP) subunit	--	hypothetical protein H355_011962 [Colinus virginianus]
TRINITY_DN64966_c1_g1	0	0	0	27.04	14.26	6.59	0	0	0	1.496	0.724	0.364	6.3069	0.00213636	0.0318715	up	--	--	--	--	--	--	--	--	PREDICTED: macrophage mannose receptor 1-like isoform X1 [Ictalurus punctatus]
TRINITY_DN21581_c0_g1	0	0	0	0	9.81	72.87	0	0	0	0	0.498	4.02	7.16457	0.00338086	0.043687	up	--	--	--	--	--	--	--	--	Zinc finger and BTB domain-containing protein 38 [Larimichthys crocea]
TRINITY_DN87082_c0_g1	1.36	88.45	60.9	0	0	0	0.088	5.429	3.164	0	0	0	-8.13937	1.06746e-05	0.000557296	down	--	--	--	--	[K]	Transcription	GATA zinc finger	--	--
TRINITY_DN10416_c0_g1	1.7	143.8	159.15	0	0	0	0.11	8.827	8.269	0	0	0	-9.14259	0.000170049	0.00509634	down	[E]	Amino acid transport and metabolism	Molecular Function: glutamate dehydrogenase (NAD+) activity (GO:0004352);; Molecular Function: glutamate dehydrogenase [NAD(P)+] activity (GO:0004353);; Molecular Function: ATP binding (GO:0005524);; Molecular Function: GTP binding (GO:0005525);; Cellular Component: mitochondrial matrix (GO:0005759);; Biological Process: glutamine metabolic process (GO:0006541);; Biological Process: tricarboxylic…	K00261|3e-28|dpx:DAPPUDRAFT_187316|K00261 GLUD1_2; glutamate dehydrogenase (NAD(P)+) [EC:1.4.1.3]	[E]	Amino acid transport and metabolism	Glutamate/Leucine/Phenylalanine/Valine dehydrogenase;; Glu/Leu/Phe/Val dehydrogenase, dimerisation domain	Glutamate dehydrogenase, mitochondrial OS=Chaenocephalus aceratus OX=36190 GN=glud1 PE=1 SV=1	PREDICTED: glutamate dehydrogenase 1, mitochondrial [Calypte anna]
TRINITY_DN8400_c4_g1	0	0	0	70.16	35	0	0	0	0	3.881	1.776	0	7.42153	0.00104448	0.0199469	up	[L]	Replication, recombination and repair	Molecular Function: DNA binding (GO:0003677);; Cellular Component: nucleus (GO:0005634);; Biological Process: transcription, DNA-templated (GO:0006351);; Molecular Function: zinc ion binding (GO:0008270);; Biological Process: protein ubiquitination (GO:0016567);; Molecular Function: transferase activity (GO:0016740);; Biological Process: erythrocyte differentiation (GO:0030218);; Biological Proce…	K19475|2e-07|dpx:DAPPUDRAFT_319650|K19475 WIPF; WAS/WASL-interacting protein	--	--	--	E3 ubiquitin-protein ligase TRIM33 OS=Danio rerio OX=7955 GN=trim33 PE=2 SV=1	chromodomain-helicase-DNA-binding protein 2 isoform X2 [Rhincodon typus]
TRINITY_DN3155_c0_g1	59914.1	144378	62940.6	19526.3	29837.8	53312.2	3854.71	8862.54	3270.24	1080.2	1514.42	2941.35	-1.48828	0.00313754	0.0414139	down	--	--	--	--	--	--	WAP-type (Whey Acidic Protein) 'four-disulfide core'	--	unnamed protein product, partial [Oncorhynchus mykiss]
TRINITY_DN164_c1_g1	163.07	186.88	268.3	67.23	135.91	116.76	10.491	11.472	13.94	3.719	6.898	6.442	-1.05636	0.00222449	0.032704	down	--	--	Cellular Component: nucleolus (GO:0005730);; Cellular Component: integral component of membrane (GO:0016021);; Cellular Component: nuclear membrane (GO:0031965);;	K14794|3e-16|dpx:DAPPUDRAFT_260244|K14794 RRP12; ribosomal RNA-processing protein 12	[S]	Function unknown	--	RRP12-like protein OS=Gallus gallus OX=9031 GN=RRP12 PE=2 SV=1	RRP12-like, partial [Tauraco erythrolophus]
TRINITY_DN120176_c0_g1	0	0	0	7.67	95.17	73.91	0	0	0	0.424	4.83	4.078	8.19169	3.90699e-07	3.58713e-05	up	--	--	--	--|1e-06|dpx:DAPPUDRAFT_72393|hypothetical protein	--	--	--	--	Hemoglobin subunit alpha-2 [Anoplopoma fimbria]
TRINITY_DN23090_c3_g1	32.72	16.81	8.95	0	0	0	2.105	1.032	0.465	0	0	0	-6.94613	0.000246668	0.00679297	down	[J]	Translation, ribosomal structure and biogenesis	Molecular Function: structural constituent of ribosome (GO:0003735);; Cellular Component: ribosome (GO:0005840);; Biological Process: translation (GO:0006412);;	K02951|9e-36|dpx:DAPPUDRAFT_230117|K02951 RP-S12e; small subunit ribosomal protein S12e	[J]	Translation, ribosomal structure and biogenesis	Ribosomal protein L7Ae/L30e/S12e/Gadd45 family	40S ribosomal protein S12 OS=Xenopus laevis OX=8355 GN=rps12 PE=2 SV=2	40S ribosomal protein S12 [Patagioenas fasciata monilis]
TRINITY_DN5319_c12_g2	343.52	536.82	282.31	89.34	87.4	63.33	22.101	32.953	14.668	4.942	4.436	3.494	-2.42877	5.48195e-12	2.26414e-09	down	--	--	Cellular Component: nucleosome (GO:0000786);; Molecular Function: DNA binding (GO:0003677);; Cellular Component: nucleus (GO:0005634);; Biological Process: multicellular organism development (GO:0007275);; Biological Process: spermatogenesis (GO:0007283);; Biological Process: cell differentiation (GO:0030154);; Biological Process: chromosome condensation (GO:0030261);;	K10750|3e-07|dpx:DAPPUDRAFT_307549|K10750 CHAF1A; chromatin assembly factor 1 subunit A	[TV]	--	--	Sperm protamine P1-type OS=Chrysemys picta bellii OX=8478 PE=1 SV=2	hypothetical protein AAES_43912 [Amazona aestiva]
TRINITY_DN33730_c0_g1	88.95	100.36	155.26	51.34	62.95	63.67	5.723	6.16	8.067	2.84	3.195	3.513	-1.05035	0.00272054	0.0373081	down	--	--	--	--	--	--	--	--	unnamed protein product, partial [Oncorhynchus mykiss]
TRINITY_DN129173_c0_g1	21.98	221.56	127.24	0	0	0	1.414	13.6	6.611	0	0	0	-9.46815	3.32055e-11	1.11247e-08	down	[J]	Translation, ribosomal structure and biogenesis	Cellular Component: ribosome (GO:0005840);;	K02975|1e-33|dpx:DAPPUDRAFT_310174|K02975 RP-S25e; small subunit ribosomal protein S25e	[J]	Translation, ribosomal structure and biogenesis	S25 ribosomal protein	40S ribosomal protein S25 OS=Danio rerio OX=7955 GN=rps25 PE=2 SV=1	40S ribosomal protein S25-3-like [Seriola lalandi dorsalis]
TRINITY_DN11307_c0_g1	273.15	251.51	584.85	886.47	1218.35	485.97	17.573	15.439	30.388	49.04	61.838	26.812	1.11771	0.00391121	0.0482832	up	[O]	Posttranslational modification, protein turnover, chaperones	--	K11187|8e-62|dpx:DAPPUDRAFT_202014|K11187 PRDX5; peroxiredoxin 5, atypical 2-Cys peroxiredoxin [EC:1.11.1.15]	[O]	Posttranslational modification, protein turnover, chaperones	Redoxin;; AhpC/TSA family	--	peroxiredoxin-5, mitochondrial [Acanthochromis polyacanthus]
TRINITY_DN4647_c1_g1	57.93	64.28	92.03	244.09	277	187.38	3.727	3.946	4.782	13.503	14.059	10.338	1.61042	3.02093e-08	3.9401e-06	up	[P]	Inorganic ion transport and metabolism	Cellular Component: Golgi membrane (GO:0000139);; Molecular Function: zinc ion transmembrane transporter activity (GO:0005385);; Biological Process: zinc ion transport (GO:0006829);; Biological Process: cellular zinc ion homeostasis (GO:0006882);; Cellular Component: integral component of membrane (GO:0016021);; Biological Process: zinc ion transmembrane transport (GO:0071577);;	K14719|1e-76|dpx:DAPPUDRAFT_40908|K14719 SLC39A13; solute carrier family 39 (zinc transporter), member 13	[P]	Inorganic ion transport and metabolism	ZIP Zinc transporter	Zinc transporter ZIP13 OS=Danio rerio OX=7955 GN=slc39a13 PE=2 SV=1	PREDICTED: zinc transporter ZIP13-like isoform X1 [Xenopus laevis]
TRINITY_DN1667_c0_g1	65.77	42.91	62.84	229.47	177.38	125.27	4.232	2.634	3.265	12.695	9.003	6.911	1.48477	0.000100833	0.00336923	up	[I]	Lipid transport and metabolism	Biological Process: acetylcholine catabolic process in synaptic cleft (GO:0001507);; Molecular Function: acetylcholinesterase activity (GO:0003990);; Cellular Component: plasma membrane (GO:0005886);; Cellular Component: cell junction (GO:0030054);; Cellular Component: synaptic cleft (GO:0043083);;	K01044|3e-94|dpx:DAPPUDRAFT_320238|K01044 CES1; carboxylesterase 1 [EC:3.1.1.1]	[R]	General function prediction only	Carboxylesterase family;; alpha/beta hydrolase fold	Acetylcholinesterase OS=Bungarus fasciatus OX=8613 GN=ACHE PE=1 SV=2	PREDICTED: acetylcholinesterase isoform X1 [Gekko japonicus]
TRINITY_DN57492_c0_g1	7.84	143.97	12.45	0	0	0	0.504	8.838	0.647	0	0	0	-8.33225	2.14907e-06	0.000148523	down	--	--	--	--	--	--	--	--	PREDICTED: ATP synthase subunit a-like [Salmo salar]
TRINITY_DN4305_c0_g1	0.51	1.93	13.23	105.78	208.12	117.29	0.033	0.118	0.687	5.852	10.563	6.471	4.6893	3.96818e-11	1.30355e-08	up	[E]	Amino acid transport and metabolism	--	--	--	--	FAD dependent oxidoreductase	--	PREDICTED: peroxisomal sarcosine oxidase [Stegastes partitus]
TRINITY_DN112005_c1_g1	16.19	50.09	11.67	0	0	0	1.041	3.075	0.607	0	0	0	-7.27918	4.86108e-05	0.00189313	down	[J]	Translation, ribosomal structure and biogenesis	--	K02955|3e-83|dpx:DAPPUDRAFT_230521|K02955 RP-S14e; small subunit ribosomal protein S14e	[J]	Translation, ribosomal structure and biogenesis	Ribosomal protein S11	--	40S ribosomal protein S14 [Danio rerio]
TRINITY_DN11080_c0_g1	109.56	170.77	219.86	507.73	465.31	403.04	7.049	10.482	11.423	28.088	23.617	22.237	1.35982	2.28557e-07	2.25829e-05	up	[R]	General function prediction only	Biological Process: somitogenesis (GO:0001756);; Biological Process: chondrocyte intercalation involved in growth plate cartilage morphogenesis (GO:0003428);; Molecular Function: MAP kinase kinase activity (GO:0004708);; Molecular Function: GTP binding (GO:0005525);; Cellular Component: cytosol (GO:0005829);; Cellular Component: plasma membrane (GO:0005886);; Cellular Component: cell-cell junctio…	K04353|1e-113|dpx:DAPPUDRAFT_231811|K04353 RAP1A; Ras-related protein Rap-1A	[R]	General function prediction only	Ras family;; Ras of Complex, Roc, domain of DAPkinase;; ADP-ribosylation factor family;; Elongation factor Tu GTP binding domain;; 50S ribosome-binding GTPase	Ras-related protein Rap-1b OS=Danio rerio OX=7955 GN=rap1b PE=2 SV=1	ras-related protein Rap-1b [Boleophthalmus pectinirostris]
TRINITY_DN11072_c0_g1	19.25	9.98	20.62	0	0	0	1.239	0.613	1.072	0	0	0	-6.63076	0.000604791	0.0135399	down	--	--	--	K10750|2e-06|dpx:DAPPUDRAFT_322245|K10750 CHAF1A; chromatin assembly factor 1 subunit A	--	--	--	--	hypothetical protein AAES_120013 [Amazona aestiva]
TRINITY_DN53300_c0_g1	8.86	0	7.78	56.45	14.63	136.72	0.57	0	0.404	3.123	0.742	7.543	3.51278	0.00136765	0.0235014	up	--	--	--	--	--	--	--	--	unnamed protein product [Oncorhynchus mykiss]
TRINITY_DN26547_c0_g1	22.83	7.88	8.17	0	0	0	1.469	0.484	0.425	0	0	0	-6.34658	0.00263912	0.0366149	down	--	--	--	--	--	--	--	--	unnamed protein product [Oncorhynchus mykiss]
TRINITY_DN13329_c2_g1	169.71	187.93	227.44	83.31	37.96	66.62	10.919	11.536	11.817	4.609	1.927	3.676	-1.74297	2.87798e-06	0.000187863	down	[O]	Posttranslational modification, protein turnover, chaperones	Molecular Function: serine-type endopeptidase activity (GO:0004252);; Cellular Component: extracellular space (GO:0005615);; Biological Process: proteolysis (GO:0006508);; Biological Process: digestion (GO:0007586);; Molecular Function: metal ion binding (GO:0046872);;	--|9e-77|dpx:DAPPUDRAFT_347751|hypothetical protein	[E]	Amino acid transport and metabolism	Trypsin	Trypsin II-P29 OS=Gallus gallus OX=9031 PE=2 SV=1	PREDICTED: chymotrypsin-C-like [Takifugu rubripes]
TRINITY_DN1024_c11_g1	76.68	27.5	55.45	149.45	524.93	90.39	4.933	1.688	2.881	8.268	26.643	4.987	2.05324	0.00127121	0.0224369	up	--	--	--	--	--	--	--	--	unnamed protein product, partial [Oncorhynchus mykiss]
TRINITY_DN3532_c0_g1	73.95	156.23	149.23	330.33	251.45	313.51	4.758	9.59	7.754	18.274	12.762	17.297	1.1484	0.000398022	0.00988489	up	--	--	--	--|4e-15|dpx:DAPPUDRAFT_330570|hypothetical protein	--	--	--	--	PREDICTED: uncharacterized protein C15orf52 homolog isoform X5 [Xenopus tropicalis]
TRINITY_DN15446_c0_g1	51.97	88.62	34.24	23.2	9.63	10.06	3.344	5.44	1.779	1.284	0.489	0.555	-2.17154	0.00163008	0.0264306	down	--	--	Cellular Component: plasma membrane (GO:0005886);; Biological Process: homophilic cell adhesion via plasma membrane adhesion molecules (GO:0007156);; Cellular Component: integral component of membrane (GO:0016021);; Biological Process: extracellular matrix organization (GO:0030198);;	--|1e-139|dpx:DAPPUDRAFT_48816|hypothetical protein	[R]	General function prediction only	Immunoglobulin domain;; Immunoglobulin I-set domain;; Immunoglobulin domain;; Immunoglobulin domain;; CD80-like C2-set immunoglobulin domain;; Immunoglobulin V-set domain;; Immunoglobulin C1-set domain	Neural cell adhesion molecule 1 OS=Gallus gallus OX=9031 GN=NCAM1 PE=1 SV=3	PREDICTED: LOW QUALITY PROTEIN: mucin-2 [Alligator sinensis]
TRINITY_DN1711_c0_g3	120.47	169.37	122.77	42.57	69.44	84.84	7.751	10.396	6.379	2.355	3.524	4.681	-1.18819	0.00279596	0.0380433	down	--	--	--	--	--	--	--	--	hypothetical protein N332_01853, partial [Mesitornis unicolor]
TRINITY_DN6359_c0_g1	39.02	30.65	55.45	107.79	117.02	85.01	2.51	1.881	2.881	5.963	5.939	4.69	1.19118	0.00214112	0.0319143	up	--	--	Biological Process: sodium ion transport (GO:0006814);; Biological Process: amino acid transport (GO:0006865);; Cellular Component: integral component of membrane (GO:0016021);;	K14996|4e-94|dpx:DAPPUDRAFT_304718|K14996 SLC38A10; solute carrier family 38 (sodium-coupled neutral amino acid transporter), member 10	[E]	Amino acid transport and metabolism	Transmembrane amino acid transporter protein	Putative sodium-coupled neutral amino acid transporter 10 OS=Xenopus laevis OX=8355 GN=slc38a10 PE=2 SV=1	PREDICTED: putative sodium-coupled neutral amino acid transporter 10 isoform X3 [Paralichthys olivaceus]
TRINITY_DN72176_c0_g1	34964	86426.7	34944.1	9080.83	14952.4	9975.48	2249.49	5305.25	1815.61	502.354	758.912	550.37	-2.33953	6.80714e-08	7.86224e-06	down	--	--	--	--	--	--	WAP-type (Whey Acidic Protein) 'four-disulfide core'	--	hypothetical protein H355_013227 [Colinus virginianus]
TRINITY_DN131142_c0_g1	8.18	52.72	53.89	0	0	0	0.526	3.236	2.8	0	0	0	-7.75988	3.57904e-06	0.000224084	down	[G]	Carbohydrate transport and metabolism	--	K00852|3e-08|dpx:DAPPUDRAFT_204463|K00852 rbsK; ribokinase [EC:2.7.1.15]	[G]	Carbohydrate transport and metabolism	pfkB family carbohydrate kinase	--	adenosine kinase-like isoform X2 [Paramormyrops kingsleyae]
TRINITY_DN40615_c0_g1	20.11	67.26	0	0	0	0	1.294	4.128	0	0	0	0	-7.46631	0.00127244	0.0224369	down	[J]	Translation, ribosomal structure and biogenesis	Molecular Function: structural constituent of ribosome (GO:0003735);; Biological Process: translation (GO:0006412);; Cellular Component: large ribosomal subunit (GO:0015934);;	K02872|8e-68|dpx:DAPPUDRAFT_112232|K02872 RP-L13Ae; large subunit ribosomal protein L13Ae	[J]	Translation, ribosomal structure and biogenesis	Ribosomal protein L13	60S ribosomal protein L13a (Fragment) OS=Salmo trutta OX=8032 GN=rpl13a PE=2 SV=1	PREDICTED: 60S ribosomal protein L13a [Python bivittatus]
TRINITY_DN3155_c1_g1	127.63	43.79	222.19	42.57	56.1	15.96	8.211	2.688	11.544	2.355	2.848	0.881	-1.89492	0.002653	0.0367202	down	--	--	--	--	--	--	--	--	hypothetical protein CIB84_013535 [Bambusicola thoracicus]
TRINITY_DN124878_c0_g1	0	50.62	21.79	0	0	0	0	3.107	1.132	0	0	0	-7.11658	0.00315641	0.0415976	down	[PR]	--	--	--	[R]	General function prediction only	Rieske-like [2Fe-2S] domain;; Rieske [2Fe-2S] domain	--	PREDICTED: apoptosis-inducing factor 3-like, partial [Eurypyga helias]
TRINITY_DN52976_c0_g4	2.73	120.5	59.54	0	0	0	0.175	7.397	3.093	0	0	0	-8.4417	7.02925e-07	5.99667e-05	down	--	--	Cellular Component: nucleus (GO:0005634);;	--	[S]	Function unknown	--	Synuclein OS=Tetronarce californica OX=7787 PE=2 SV=2	PREDICTED: ERC protein 2 isoform X2 [Sinocyclocheilus grahami]
TRINITY_DN23143_c0_g1	1308.82	1455.12	4287.95	5705.42	6959.79	10859.5	84.206	89.321	222.791	315.625	353.245	599.141	1.69517	0.00012702	0.00403258	up	--	--	Molecular Function: ATP binding (GO:0005524);; Cellular Component: cytoplasm (GO:0005737);; Cellular Component: cytoskeleton (GO:0005856);; Biological Process: positive regulation of gene expression (GO:0010628);; Cellular Component: lamellipodium (GO:0030027);; Cellular Component: filopodium (GO:0030175);; Cellular Component: cell body (GO:0044297);; Biological Process: mesenchyme migration (GO:…	K05692|5e-86|dpx:DAPPUDRAFT_347736|K05692 ACTB_G1; actin beta/gamma 1	[Z]	Cytoskeleton	Actin	Actin, alpha skeletal muscle B OS=Takifugu rubripes OX=31033 GN=acta1b PE=2 SV=1	PREDICTED: actin, gamma-enteric smooth muscle, partial [Geospiza fortis]
TRINITY_DN13780_c0_g1	3117.57	4912.16	2853.25	5024.67	9822.18	12265.8	200.576	301.53	148.248	277.966	498.526	676.734	1.18945	0.00284816	0.0384965	up	--	--	Molecular Function: serine-type endopeptidase activity (GO:0004252);; Cellular Component: extracellular space (GO:0005615);; Biological Process: proteolysis (GO:0006508);; Biological Process: digestion (GO:0007586);; Molecular Function: metal ion binding (GO:0046872);;	--|7e-43|dpx:DAPPUDRAFT_226573|hypothetical protein	[E]	Amino acid transport and metabolism	Trypsin	Trypsin I-P1 OS=Gallus gallus OX=9031 PE=2 SV=1	PREDICTED: transmembrane protease serine 12 [Calypte anna]
TRINITY_DN128378_c0_g1	0	0	0	73.81	0	16.31	0	0	0	4.083	0	0.9	7.23801	0.00234007	0.0339301	up	[J]	Translation, ribosomal structure and biogenesis	--	K02893|7e-25|dpx:DAPPUDRAFT_314559|K02893 RP-L23Ae; large subunit ribosomal protein L23Ae	[J]	Translation, ribosomal structure and biogenesis	Ribosomal protein L23	--	Ribosomal protein L23a [Danio rerio]
TRINITY_DN35491_c0_g1	177.72	373.59	352.55	812.84	704.72	726.61	11.434	22.932	18.317	44.967	35.768	40.089	1.21548	2.0114e-05	0.000930115	up	--	--	Molecular Function: phospholipase A2 activity (GO:0004623);; Cellular Component: extracellular region (GO:0005576);; Biological Process: phospholipid metabolic process (GO:0006644);; Biological Process: lipid catabolic process (GO:0016042);; Molecular Function: metal ion binding (GO:0046872);; Biological Process: arachidonic acid secretion (GO:0050482);;	K01047|4e-35|dpx:DAPPUDRAFT_54121|K01047 PLA2G; secretory phospholipase A2 [EC:3.1.1.4]	--	--	Phospholipase A2;; Phospholipase A2	Phospholipase A2 isozymes PA3A/PA3B/PA5 OS=Heloderma suspectum OX=8554 PE=1 SV=3	PREDICTED: group 3 secretory phospholipase A2-like [Sinocyclocheilus grahami]
TRINITY_DN4102_c0_g1	202.6	73.04	32.88	25.4	20.74	25.68	13.035	4.483	1.708	1.405	1.053	1.417	-2.32735	0.00111374	0.0206157	down	--	--	--	--|6e-06|dpx:DAPPUDRAFT_96617|hypothetical protein	--	--	--	--	hypothetical protein H355_001682 [Colinus virginianus]
TRINITY_DN124755_c0_g1	3.07	33.8	36.58	0	0	0	0.197	2.075	1.9	0	0	0	-7.11238	0.000245827	0.00677719	down	[J]	Translation, ribosomal structure and biogenesis	Molecular Function: structural constituent of ribosome (GO:0003735);; Cellular Component: mitochondrial large ribosomal subunit (GO:0005762);; Biological Process: translation (GO:0006412);;	--	[J]	Translation, ribosomal structure and biogenesis	Ribosomal proteins 50S-L15, 50S-L18e, 60S-L27A	39S ribosomal protein L15, mitochondrial OS=Gallus gallus OX=9031 GN=MRPL15 PE=2 SV=1	PREDICTED: 39S ribosomal protein L15, mitochondrial [Pelecanus crispus]
TRINITY_DN440_c2_g1	145.86	155.53	96.5	44.58	83.51	53.78	9.384	9.547	5.014	2.466	4.238	2.967	-1.28454	0.00226263	0.0331109	down	--	--	--	--	--	--	--	--	PREDICTED: putative uncharacterized protein DDB_G0272478 [Mesitornis unicolor]
TRINITY_DN54687_c0_g1	0	57.45	40.86	0	0	0	0	3.526	2.123	0	0	0	-7.52165	0.000806093	0.0166651	down	[C]	Energy production and conversion	Molecular Function: ATP binding (GO:0005524);; Cellular Component: mitochondrial inner membrane (GO:0005743);; Biological Process: ATP synthesis coupled proton transport (GO:0015986);; Cellular Component: proton-transporting ATP synthase complex, catalytic core F(1) (GO:0045261);; Molecular Function: proton-transporting ATP synthase activity, rotational mechanism (GO:0046933);;	K02133|1e-157|dpx:DAPPUDRAFT_309746|K02133 ATPeF1B; F-type H+-transporting ATPase subunit beta [EC:7.1.2.2]	[C]	Energy production and conversion	ATP synthase alpha/beta family, nucleotide-binding domain	ATP synthase subunit beta, mitochondrial OS=Cyprinus carpio OX=7962 GN=ATP5F1B PE=2 SV=1	mitochondrial ATP synthase beta subunit [Danio rerio]
TRINITY_DN10535_c0_g1	319.15	489.53	347.68	166.26	138.31	208.89	20.533	30.05	18.065	9.197	7.02	11.525	-1.2895	4.00436e-05	0.00162742	down	--	--	--	--	--	--	--	--	unnamed protein product, partial [Tetraodon nigroviridis]
TRINITY_DN10952_c0_g1	135.98	174.62	163.82	38.73	84.06	68.01	8.748	10.719	8.512	2.143	4.267	3.752	-1.44091	9.46444e-05	0.00319871	down	--	--	--	--	[K]	Transcription	--	--	hypothetical protein llap_22825 [Limosa lapponica baueri]
TRINITY_DN25677_c0_g1	129.67	196.51	545.16	691.34	1767.35	546.35	8.343	12.063	28.325	38.245	89.702	30.143	1.70745	0.00100968	0.0194808	up	[S]	Function unknown	--	--	--	--	--	--	hypothetical protein AB205_0192290 [Rana catesbeiana]
TRINITY_DN7817_c0_g1	48.22	49.39	159.74	230.02	354.58	186.51	3.102	3.032	8.299	12.725	17.997	10.29	1.51254	0.00117396	0.0213325	up	--	--	Molecular Function: calcium ion binding (GO:0005509);; Molecular Function: profilin binding (GO:0005522);; Molecular Function: calcium-dependent phospholipid binding (GO:0005544);; Biological Process: cytoskeleton organization (GO:0007010);; Biological Process: synapse assembly (GO:0007416);; Cellular Component: cell junction (GO:0030054);; Cellular Component: synapse (GO:0045202);; Cellular Comp…	--|1e-30|dpx:DAPPUDRAFT_117311|hypothetical protein	[S]	Function unknown	--	Protein piccolo (Fragment) OS=Gallus gallus OX=9031 GN=PCLO PE=2 SV=1	PREDICTED: proline-rich extensin-like protein EPR1 [Ficedula albicollis]
TRINITY_DN60500_c0_g2	3.92	84.95	0	0	0	0	0.252	5.214	0	0	0	0	-7.46139	0.00240249	0.0345577	down	[J]	Translation, ribosomal structure and biogenesis	--	K02997|1e-103|dpx:DAPPUDRAFT_230323|K02997 RP-S9e; small subunit ribosomal protein S9e	[J]	Translation, ribosomal structure and biogenesis	S4 domain	--	40S ribosomal protein S9 [Astyanax mexicanus]
TRINITY_DN129064_c0_g1	12.95	104.74	91.83	0	0	0	0.833	6.429	4.771	0	0	0	-8.6321	7.87868e-09	1.2078e-06	down	[K]	Transcription	--	--|2e-06|dpx:DAPPUDRAFT_301661|hypothetical protein	[J]	Translation, ribosomal structure and biogenesis	S1 RNA binding domain	--	hypothetical protein AAES_107780 [Amazona aestiva]
TRINITY_DN14170_c0_g1	248.78	278.66	108.57	62.12	112.76	88.14	16.006	17.105	5.641	3.436	5.723	4.863	-1.4521	0.00171461	0.0273027	down	--	--	--	--	--	--	--	--	unnamed protein product [Oncorhynchus mykiss]
TRINITY_DN771_c14_g1	31.86	73.56	63.62	227.1	217.19	148.34	2.05	4.516	3.306	12.563	11.024	8.184	1.69232	4.84242e-06	0.000286183	up	--	--	Molecular Function: nuclear export signal receptor activity (GO:0005049);; Cellular Component: nucleus (GO:0005634);; Cellular Component: nuclear pore (GO:0005643);; Cellular Component: nuclear membrane (GO:0031965);; Molecular Function: metal ion binding (GO:0046872);; Biological Process: mRNA transport (GO:0051028);;	--|8e-10|dpx:DAPPUDRAFT_241415|hypothetical protein	--	--	--	Nucleoporin-like protein 2 OS=Gallus gallus OX=9031 GN=NUPL2 PE=2 SV=1	mucin-2-like, partial [Rhincodon typus]
TRINITY_DN80_c0_g2	672.73	512.3	1111.14	1079.95	1725.69	2127.09	43.281	31.447	57.732	59.743	87.588	117.357	1.0098	0.00393525	0.0484381	up	--	--	Molecular Function: nuclease activity (GO:0004518);; Cellular Component: nucleus (GO:0005634);; Cellular Component: cytoplasm (GO:0005737);; Molecular Function: metal ion binding (GO:0046872);;	K23222|4e-17|dpx:DAPPUDRAFT_49764|K23222 HARBI1; nuclease HARBI1 [EC:3.1.-.-]	[L]	Replication, recombination and repair	DDE superfamily endonuclease;; Kazal-type serine protease inhibitor domain;; Kazal-type serine protease inhibitor domain	Putative nuclease HARBI1 OS=Danio rerio OX=7955 GN=harbi1 PE=2 SV=1	putative nuclease HARBI1 [Astyanax mexicanus]
TRINITY_DN577_c12_g1	46.69	55.87	50.78	95.37	147.76	104.97	3.004	3.43	2.638	5.276	7.499	5.791	1.04211	0.00382236	0.0475083	up	--	--	Molecular Function: thioredoxin-disulfide reductase activity (GO:0004791);; Cellular Component: nucleus (GO:0005634);; Cellular Component: cytoplasm (GO:0005737);; Cellular Component: cytosol (GO:0005829);; Biological Process: Wnt signaling pathway (GO:0016055);; Biological Process: cell differentiation (GO:0030154);; Biological Process: negative regulation of Wnt signaling pathway (GO:0030178);;…	K17609|1e-16|dpx:DAPPUDRAFT_56074|K17609 NXN; nucleoredoxin [EC:1.8.1.8]	[R]	General function prediction only	Thioredoxin-like;; Thioredoxin;; Thioredoxin-like domain;; AhpC/TSA family;; Redoxin	Nucleoredoxin OS=Danio rerio OX=7955 GN=nxn PE=2 SV=1	PREDICTED: nucleoredoxin [Latimeria chalumnae]
TRINITY_DN6680_c0_g1	12.95	0.88	20.62	45.13	183.31	91.43	0.833	0.054	1.072	2.496	9.304	5.045	3.06705	0.00021605	0.00615068	up	--	--	Cellular Component: Golgi membrane (GO:0000139);; Cellular Component: integral component of membrane (GO:0016021);; Biological Process: carbohydrate biosynthetic process (GO:0016051);; Molecular Function: chondroitin 4-sulfotransferase activity (GO:0047756);;	K01017|2e-15|dpx:DAPPUDRAFT_326687|K01017 CHST11; chondroitin 4-sulfotransferase 11 [EC:2.8.2.5]	[MW]	--	Sulfotransferase family	Carbohydrate sulfotransferase 12 OS=Xenopus laevis OX=8355 GN=chst12 PE=2 SV=2	PREDICTED: carbohydrate sulfotransferase 9-like [Xenopus laevis]
TRINITY_DN46432_c0_g1	1.7	28.02	23.74	0	0	0.69	0.11	1.72	1.233	0	0	0.038	-5.70514	0.00375162	0.0468738	down	[C]	Energy production and conversion	--	K00161|1e-106|dpx:DAPPUDRAFT_304437|K00161 PDHA; pyruvate dehydrogenase E1 component alpha subunit [EC:1.2.4.1]	[C]	Energy production and conversion	Dehydrogenase E1 component;; 1-deoxy-D-xylulose-5-phosphate synthase	--	PREDICTED: pyruvate dehydrogenase E1 component subunit alpha, somatic form, mitochondrial [Larimichthys crocea]
TRINITY_DN11259_c2_g1	229.69	499.52	1136.83	1917.64	2307.46	2250.62	14.778	30.663	59.067	106.084	117.116	124.172	1.75135	4.26999e-05	0.00170627	up	--	--	Biological Process: regulation of cell growth (GO:0001558);; Molecular Function: serine-type endopeptidase activity (GO:0004252);; Cellular Component: extracellular region (GO:0005576);; Cellular Component: cytosol (GO:0005829);; Cellular Component: plasma membrane (GO:0005886);;	--|5e-56|dpx:DAPPUDRAFT_4688|hypothetical protein	--	--	Immunoglobulin domain;; Immunoglobulin I-set domain;; Kazal-type serine protease inhibitor domain;; Insulin-like growth factor binding protein;; Kazal-type serine protease inhibitor domain	Serine protease HTRA1 OS=Xenopus laevis OX=8355 GN=htra1 PE=1 SV=1	kazal-type serine protease inhibitor domain-containing protein 1-like [Acanthochromis polyacanthus]
TRINITY_DN130943_c0_g1	0	0	0	30.88	7.22	20.65	0	0	0	1.708	0.367	1.139	6.63306	0.00070123	0.015062	up	--	--	Cellular Component: extracellular region (GO:0005576);;	--|3e-28|dpx:DAPPUDRAFT_239811|hypothetical protein	--	--	--	Skin secretory protein xP2 OS=Xenopus laevis OX=8355 GN=p2 PE=2 SV=2	PREDICTED: cytospin-A-like [Salmo salar]
TRINITY_DN12751_c0_g1	0	60.6	12.65	0	0	0	0	3.72	0.657	0	0	0	-7.15708	0.00336024	0.0434982	down	--	--	Cellular Component: nucleus (GO:0005634);; Biological Process: mRNA processing (GO:0006397);; Biological Process: RNA splicing (GO:0008380);;	--|4e-07|dpx:DAPPUDRAFT_315201|hypothetical protein	--	--	--	Serine/arginine repetitive matrix protein 1 OS=Gallus gallus OX=9031 GN=SRRM1 PE=2 SV=1	PREDICTED: skin secretory protein xP2-like [Picoides pubescens]
TRINITY_DN7729_c0_g1	43.96	41.51	68.29	116.56	121.46	111.73	2.828	2.548	3.548	6.448	6.165	6.165	1.07505	0.00176342	0.0278288	up	--	--	Cellular Component: cytoplasm (GO:0005737);; Biological Process: regulation of translation (GO:0006417);; Biological Process: cell cycle arrest (GO:0007050);; Biological Process: cell division (GO:0051301);;	--|1e-82|dpx:DAPPUDRAFT_231313|hypothetical protein	[S]	Function unknown	D123	Cell division cycle protein 123 homolog OS=Danio rerio OX=7955 GN=cdc123 PE=2 SV=1	cell division cycle protein 123 homolog [Astyanax mexicanus]
TRINITY_DN677_c0_g1	202.26	430.33	464.81	126.06	89.99	65.58	13.013	26.416	24.15	6.974	4.567	3.618	-2.0531	1.89363e-08	2.68338e-06	down	--	--	--	K18626|5e-15|dpx:DAPPUDRAFT_105663|K18626 TCHH; trichohyalin	[TV]	--	--	Uncharacterized protein KIAA1211 homolog OS=Danio rerio OX=7955 GN=si:dkeyp-117h8.2 PE=4 SV=3	hypothetical protein UY3_02518 [Chelonia mydas]
TRINITY_DN4809_c1_g1	9.71	46.41	26.07	3.11	3.52	2.95	0.625	2.849	1.355	0.172	0.179	0.163	-3.13416	0.00311918	0.0412302	down	--	--	--	--	--	--	--	--	hypothetical protein N309_13477, partial [Tinamus guttatus]
TRINITY_DN47702_c1_g1	38.17	39.58	0	0	0	0	2.456	2.43	0	0	0	0	-7.35955	0.00153682	0.0254952	down	--	--	--	--	--	--	--	--	hypothetical protein N300_07680, partial [Calypte anna]
TRINITY_DN125324_c0_g1	1.53	44.84	13.23	0	0	0	0.099	2.752	0.687	0	0	0	-6.85522	0.00120905	0.0217694	down	[J]	Translation, ribosomal structure and biogenesis	Molecular Function: structural constituent of ribosome (GO:0003735);; Molecular Function: laminin receptor activity (GO:0005055);; Cellular Component: nucleus (GO:0005634);; Cellular Component: plasma membrane (GO:0005886);; Biological Process: translation (GO:0006412);; Cellular Component: small ribosomal subunit (GO:0015935);;	K02998|1e-99|dpx:DAPPUDRAFT_320706|K02998 RP-SAe; small subunit ribosomal protein SAe	[J]	Translation, ribosomal structure and biogenesis	Ribosomal protein S2;; 40S ribosomal protein SA C-terminus	40S ribosomal protein SA OS=Taeniopygia guttata OX=59729 GN=RPSA PE=2 SV=1	PREDICTED: 40S ribosomal protein SA [Egretta garzetta]
TRINITY_DN127861_c0_g1	7.67	54.82	20.43	0	0	0	0.493	3.365	1.061	0	0	0	-7.33267	5.04222e-05	0.00194422	down	--	--	--	--	--	--	Protein of unknown function (DUF1138)	--	--
TRINITY_DN62809_c0_g1	110.08	113.49	81.72	41.47	34.07	15.96	7.082	6.967	4.246	2.294	1.729	0.881	-1.90462	9.06272e-05	0.00311041	down	--	--	Biological Process: negative regulation of transcription by RNA polymerase II (GO:0000122);; Biological Process: mesoderm formation (GO:0001707);; Molecular Function: transcription corepressor activity (GO:0003714);; Cellular Component: nucleoplasm (GO:0005654);; Biological Process: transcription, DNA-templated (GO:0006351);; Cellular Component: transcriptional repressor complex (GO:0017053);;	K04497|3e-51|dpx:DAPPUDRAFT_299755|K04497 GROUCHO; groucho	[B]	Chromatin structure and dynamics	--	Transducin-like enhancer protein 4 OS=Xenopus laevis OX=8355 GN=tle4 PE=1 SV=2	PREDICTED: protein groucho-1-like [Tyto alba]
TRINITY_DN17830_c0_g1	0	0	0	28.32	64.99	5.55	0	0	0	1.567	3.299	0.306	7.31691	5.7469e-05	0.0021604	up	--	--	--	--|7e-06|dpx:DAPPUDRAFT_125227|hypothetical protein	[S]	Function unknown	--	--	zinc finger protein 638 isoform X4 [Danio rerio]
TRINITY_DN659_c0_g3	110.42	68.31	262.66	621	494.56	319.06	7.104	4.193	13.647	34.354	25.102	17.604	1.61952	0.000328939	0.00859986	up	--	--	Cellular Component: plasma membrane (GO:0005886);; Biological Process: endocytosis (GO:0006897);; Cellular Component: integral component of membrane (GO:0016021);;	--|1e-45|dpx:DAPPUDRAFT_12109|hypothetical protein	[V]	Defense mechanisms	LMBR1-like membrane protein	Limb region 1 homolog-like protein OS=Danio rerio OX=7955 GN=lmbr1l PE=2 SV=1	PREDICTED: protein LMBR1L [Scleropages formosus]
TRINITY_DN35116_c1_g1	18.57	172.69	76.66	0	0	0	1.195	10.601	3.983	0	0	0	-9.01615	7.01522e-10	1.54975e-07	down	--	--	Cellular Component: nucleus (GO:0005634);; Biological Process: mRNA processing (GO:0006397);; Biological Process: RNA splicing (GO:0008380);;	--|5e-08|dpx:DAPPUDRAFT_114842|hypothetical protein	--	--	Chlorophyll A-B binding protein	Serine/arginine repetitive matrix protein 1 OS=Gallus gallus OX=9031 GN=SRRM1 PE=2 SV=1	PREDICTED: uncharacterized protein DDB_G0271670-like, partial [Mesitornis unicolor]
TRINITY_DN30083_c0_g3	0	0	0	27.77	10.92	10.41	0	0	0	1.536	0.554	0.574	6.34601	0.00174537	0.0276704	up	--	--	--	--	--	--	Chlorophyll A-B binding protein	--	--
TRINITY_DN5702_c0_g1	24.37	26.1	56.23	96.83	100.36	82.59	1.568	1.602	2.921	5.357	5.094	4.556	1.31167	0.00301573	0.0402327	up	--	--	Molecular Function: Rho guanyl-nucleotide exchange factor activity (GO:0005089);; Molecular Function: GTPase activator activity (GO:0005096);; Cellular Component: intracellular (GO:0005622);; Biological Process: regulation of Rho protein signal transduction (GO:0035023);; Biological Process: intracellular signal transduction (GO:0035556);;	K20638|8e-77|dpx:DAPPUDRAFT_201971|K20638 ARHGAP17; Rho GTPase-activating protein 17	[T]	Signal transduction mechanisms	RhoGAP domain;; BAR domain	Active breakpoint cluster region-related protein OS=Xenopus laevis OX=8355 GN=abr PE=2 SV=1	rho GTPase-activating protein 17-like isoform X2 [Paramormyrops kingsleyae]
TRINITY_DN60935_c0_g1	0	43.61	43.19	0	0	0	0	2.677	2.244	0	0	0	-7.33699	0.00144407	0.0244164	down	--	--	--	K19720|4e-08|dpx:DAPPUDRAFT_109961|K19720 COL3A; collagen, type III, alpha	--	--	--	--	PREDICTED: collagen alpha-2(I) chain [Thamnophis sirtalis]
TRINITY_DN130756_c0_g1	12.1	29.07	13.04	0	0	0	0.778	1.785	0.677	0	0	0	-6.73834	0.000424869	0.0103684	down	[J]	Translation, ribosomal structure and biogenesis	--	K02880|3e-55|dpx:DAPPUDRAFT_300212|K02880 RP-L17e; large subunit ribosomal protein L17e	[J]	Translation, ribosomal structure and biogenesis	Ribosomal protein L22p/L17e	--	60S ribosomal protein L17 [Rhincodon typus]
TRINITY_DN10353_c2_g1	41.58	49.74	13.42	0	0	0	2.675	3.053	0.698	0	0	0	-7.75135	2.39284e-06	0.000161187	down	--	--	--	--	--	--	--	--	hypothetical protein AAES_101224 [Amazona aestiva]
TRINITY_DN3420_c0_g1	109.22	71.11	13.42	4.93	1.85	5.73	7.027	4.365	0.698	0.273	0.094	0.316	-4.09489	1.72873e-05	0.000818097	down	[KR]	--	Biological Process: angiogenesis (GO:0001525);; Molecular Function: diamine N-acetyltransferase activity (GO:0004145);; Cellular Component: cytosol (GO:0005829);; Biological Process: putrescine catabolic process (GO:0009447);; Molecular Function: spermidine binding (GO:0019809);; Biological Process: spermidine acetylation (GO:0032918);; Biological Process: regulation of cell proliferation (GO:004…	K00657|6e-29|dpx:DAPPUDRAFT_306312|K00657 speG; diamine N-acetyltransferase [EC:2.3.1.57]	[E]	Amino acid transport and metabolism	Acetyltransferase (GNAT) family;; Acetyltransferase (GNAT) domain;; Acetyltransferase (GNAT) domain;; FR47-like protein	Diamine acetyltransferase 1 OS=Gallus gallus OX=9031 GN=SAT1 PE=2 SV=1	diamine acetyltransferase 2-like [Pogona vitticeps]
TRINITY_DN662_c26_g1	11.25	11.56	12.26	0	0	0	0.724	0.71	0.637	0	0	0	-6.11509	0.0034991	0.0446785	down	--	--	Cellular Component: extracellular region (GO:0005576);;	--|2e-13|dpx:DAPPUDRAFT_118008|hypothetical protein	[T]	Signal transduction mechanisms	--	Integumentary mucin C.1 (Fragment) OS=Xenopus laevis OX=8355 PE=2 SV=1	mucin-2-like [Maylandia zebra]
TRINITY_DN24795_c0_g1	73.95	0	0	0	0	0	4.758	0	0	0	0	0	-20.7274	4.04329e-12	1.77866e-09	down	--	--	--	--	--	--	--	--	cGMP-gated cation channel alpha-1-like [Astyanax mexicanus]
TRINITY_DN4864_c4_g1	42.26	32.58	0	0	0	0	2.719	2	0	0	0	0	-7.31702	0.001785	0.0280208	down	--	--	--	--|2e-06|dpx:DAPPUDRAFT_122224|hypothetical protein	--	--	--	--	PREDICTED: protein enabled homolog isoform X5 [Paralichthys olivaceus]
TRINITY_DN58139_c0_g1	0.68	44.84	80.55	0	0	0	0.044	2.752	4.185	0	0	0	-7.85998	3.84723e-05	0.00158331	down	--	--	--	--	--	--	CCT motif	--	--
TRINITY_DN10808_c0_g1	2.22	0	0	9.87	21.29	37.65	0.143	0	0	0.546	1.081	2.077	4.91313	0.00370107	0.0464136	up	--	--	--	--	--	--	--	--	unnamed protein product, partial [Oncorhynchus mykiss]
TRINITY_DN130834_c0_g1	0.85	44.84	25.29	0	0	0	0.055	2.752	1.314	0	0	0	-7.07146	0.000774013	0.0161938	down	--	--	--	--	--	--	Chalcone-flavanone isomerase;; Chalcone isomerase-like	--	--
TRINITY_DN736_c0_g1	229.01	197.92	142.03	67.6	61.84	58.12	14.734	12.149	7.38	3.74	3.139	3.207	-1.75747	1.87232e-06	0.000132845	down	--	--	Molecular Function: ATP binding (GO:0005524);; Cellular Component: nucleus (GO:0005634);; Biological Process: transcription, DNA-templated (GO:0006351);; Biological Process: regulation of transcription, DNA-templated (GO:0006355);; Biological Process: mRNA processing (GO:0006397);; Biological Process: RNA splicing (GO:0008380);; Biological Process: rhythmic process (GO:0048511);;	K18626|3e-53|dpx:DAPPUDRAFT_105663|K18626 TCHH; trichohyalin	--	--	G-patch domain;; G-patch domain;; Double-stranded RNA binding motif	Thyroid hormone receptor-associated protein 3 OS=Xenopus laevis OX=8355 GN=thrap3 PE=2 SV=1	protein SON isoform X16 [Chrysemys picta bellii]
TRINITY_DN851_c2_g1	79.92	133.11	114.99	31.06	38.51	17.52	5.142	8.171	5.974	1.718	1.955	0.967	-2.0245	3.08612e-06	0.000198183	down	--	--	--	K23214|7e-07|dpx:DAPPUDRAFT_101871|K23214 AUTS2; autism susceptibility gene 2 protein	--	--	--	Genetic suppressor element 1 OS=Danio rerio OX=7955 GN=gse1 PE=4 SV=1	hypothetical protein XELAEV_18032826mg [Xenopus laevis]
TRINITY_DN20469_c0_g1	0	25.57	54.87	0	0	0	0	1.57	2.851	0	0	0	-7.20191	0.00231607	0.033698	down	--	--	--	--	--	--	--	--	serine/arginine repetitive matrix protein 1-like [Xiphophorus maculatus]
TRINITY_DN85994_c0_g1	68.16	0	25.29	0	0	0	4.385	0	1.314	0	0	0	-7.6201	0.000760478	0.0159899	down	--	--	--	K10750|2e-10|dpx:DAPPUDRAFT_322245|K10750 CHAF1A; chromatin assembly factor 1 subunit A	[TV]	--	--	Genetic suppressor element 1 OS=Danio rerio OX=7955 GN=gse1 PE=4 SV=1	hypothetical protein N336_03488, partial [Phalacrocorax carbo]
TRINITY_DN3527_c5_g1	84.35	100.88	126.66	227.83	229.6	216.53	5.427	6.193	6.581	12.604	11.653	11.946	1.00262	6.0579e-05	0.00225175	up	--	--	Molecular Function: iron ion binding (GO:0005506);; Molecular Function: cysteine dioxygenase activity (GO:0017172);; Biological Process: taurine biosynthetic process (GO:0042412);;	K00456|1e-81|dpx:DAPPUDRAFT_202397|K00456 CDO1; cysteine dioxygenase [EC:1.13.11.20]	[E]	Amino acid transport and metabolism	Cysteine dioxygenase type I;; PCO_ADO	Cysteine dioxygenase type 1 OS=Danio rerio OX=7955 GN=cdo1 PE=2 SV=1	PREDICTED: cysteine dioxygenase type 1 [Lates calcarifer]
TRINITY_DN29599_c0_g2	4.77	54.65	3.7	0	0	0	0.307	3.354	0.192	0	0	0	-6.98251	0.000961049	0.0187499	down	[O]	Posttranslational modification, protein turnover, chaperones	Molecular Function: peroxidase activity (GO:0004601);; Cellular Component: cytoplasm (GO:0005737);; Biological Process: cell redox homeostasis (GO:0045454);; Molecular Function: peroxiredoxin activity (GO:0051920);;	K11187|1e-60|dpx:DAPPUDRAFT_202014|K11187 PRDX5; peroxiredoxin 5, atypical 2-Cys peroxiredoxin [EC:1.11.1.15]	[O]	Posttranslational modification, protein turnover, chaperones	Redoxin;; AhpC/TSA family	Peroxiredoxin OS=Cynops pyrrhogaster OX=8330 PE=2 SV=1	peroxiredoxin 5 L homeolog precursor [Xenopus laevis]
TRINITY_DN433_c4_g1	235.49	279.53	358.19	95.92	139.24	112.77	15.151	17.159	18.611	5.306	7.067	6.222	-1.43954	2.81602e-08	3.70989e-06	down	--	--	--	K23214|2e-07|dpx:DAPPUDRAFT_101871|K23214 AUTS2; autism susceptibility gene 2 protein	--	--	--	--	--
TRINITY_DN86_c3_g1	66.45	87.92	72.38	35.81	39.25	23.77	4.276	5.397	3.761	1.981	1.992	1.311	-1.32613	0.00221551	0.0326201	down	--	--	Molecular Function: metal ion binding (GO:0046872);;	--|6e-09|dpx:DAPPUDRAFT_114842|hypothetical protein	[R]	General function prediction only	Reverse transcriptase (RNA-dependent DNA polymerase)	Sine oculis-binding protein homolog OS=Danio rerio OX=7955 GN=sobpa PE=2 SV=1	unnamed protein product [Oncorhynchus mykiss]
TRINITY_DN28435_c0_g1	9.37	28.55	16.54	0	0	0	0.603	1.752	0.859	0	0	0	-6.742	0.000433463	0.0104993	down	--	--	--	K10750|2e-06|dpx:DAPPUDRAFT_307549|K10750 CHAF1A; chromatin assembly factor 1 subunit A	--	--	--	--	--
TRINITY_DN33370_c0_g2	317.62	343.46	579.79	900.54	840.81	1509.44	20.435	21.083	30.125	49.818	42.676	83.279	1.30983	9.57526e-05	0.00323151	up	--	--	Molecular Function: serine-type endopeptidase activity (GO:0004252);; Cellular Component: extracellular region (GO:0005576);;	--|2e-30|dpx:DAPPUDRAFT_196039|hypothetical protein	[E]	Amino acid transport and metabolism	Trypsin	Alpha- and beta-fibrinogenase stejnefibrase-1 OS=Trimeresurus stejnegeri OX=39682 PE=1 SV=1	hypothetical protein XENTR_v90022677mg [Xenopus tropicalis]
TRINITY_DN30317_c3_g1	25.73	0	57.2	0	0	0	1.655	0	2.972	0	0	0	-7.30448	0.0017831	0.028014	down	--	--	--	--|2e-10|dpx:DAPPUDRAFT_65176|hypothetical protein	--	--	--	--	unnamed protein product [Oncorhynchus mykiss]
TRINITY_DN7713_c0_g1	0	12.09	0	63.03	148.31	49.62	0	0.742	0	3.487	7.528	2.738	4.29437	0.00018708	0.00548331	up	--	--	Molecular Function: nucleic acid binding (GO:0003676);; Molecular Function: ubiquitin-protein transferase activity (GO:0004842);; Biological Process: negative regulation of cell adhesion (GO:0007162);; Molecular Function: zinc ion binding (GO:0008270);; Biological Process: regulation of cell adhesion (GO:0030155);; Biological Process: positive regulation of cell migration (GO:0030335);; Biologica…	--|2e-09|dpx:DAPPUDRAFT_108083|hypothetical protein	[TZ]	--	--	E3 ubiquitin-protein ligase Hakai OS=Gallus gallus OX=9031 GN=CBLL1 PE=2 SV=1	PREDICTED: formin-2 [Charadrius vociferus]
TRINITY_DN215_c6_g1	106.5	155.18	249.23	485.99	602.33	357.75	6.852	9.526	12.95	26.885	30.571	19.738	1.40732	8.55104e-06	0.000460691	up	--	--	Cellular Component: extracellular region (GO:0005576);;	--|3e-32|dpx:DAPPUDRAFT_239768|hypothetical protein	--	--	--	Ice-structuring glycoprotein (Fragment) OS=Notothenia neglecta OX=202063 GN=afgp8 PE=1 SV=2	proline-rich protein 36-like, partial [Oncorhynchus tshawytscha]
TRINITY_DN28059_c0_g1	0	0	0	19	18.89	10.24	0	0	0	1.051	0.959	0.565	6.30386	0.00159546	0.0261122	up	--	--	--	--	--	--	Repeat of unknown function (DUF1388)	--	PREDICTED: LIM and calponin homology domains-containing protein 1-like isoform X3 [Cynoglossus semilaevis]
TRINITY_DN5434_c0_g1	67.14	76.19	44.75	17.17	4.81	16.66	4.319	4.677	2.325	0.95	0.244	0.919	-2.40202	0.000361909	0.00924676	down	--	--	--	K06059|2e-06|dpx:DAPPUDRAFT_314368|K06059 ADAM17; disintegrin and metalloproteinase domain-containing protein 17 [EC:3.4.24.86]	--	--	--	--	--
TRINITY_DN9840_c0_g1	2.9	18.04	6.23	60.47	43.51	53.09	0.186	1.107	0.323	3.345	2.208	2.929	2.4354	0.00214868	0.0319931	up	--	--	Molecular Function: extracellular matrix structural constituent (GO:0005201);; Cellular Component: extracellular region (GO:0005576);; Cellular Component: extracellular matrix (GO:0005578);; Cellular Component: collagen trimer (GO:0005581);; Molecular Function: metal ion binding (GO:0046872);;	K06236|2e-08|dpx:DAPPUDRAFT_317966|K06236 COL1A; collagen, type I, alpha	[W]	Extracellular structures	--	Collagen alpha-1(III) chain (Fragments) OS=Gallus gallus OX=9031 GN=COL3A1 PE=2 SV=2	basic proline-rich protein-like [Oncorhynchus kisutch]
TRINITY_DN8240_c0_g1	160.17	112.27	339.51	387.33	479.38	533.33	10.305	6.892	17.64	21.427	24.331	29.425	1.11331	0.00368037	0.0462406	up	[G]	Carbohydrate transport and metabolism	--	--|5e-82|dpx:DAPPUDRAFT_309385|hypothetical protein	[R]	General function prediction only	HAD-hyrolase-like	--	haloacid dehalogenase-like hydrolase domain-containing 5 [Paramormyrops kingsleyae]
TRINITY_DN61383_c1_g1	22.66	7.53	78.02	244.09	139.43	123.18	1.458	0.462	4.054	13.503	7.077	6.796	2.16352	0.0010844	0.0203009	up	--	--	Molecular Function: lipid transporter activity (GO:0005319);; Molecular Function: nutrient reservoir activity (GO:0045735);;	K20632|6e-07|dpx:DAPPUDRAFT_310342|K20632 DLC; deleted in liver cancer protein	[E]	Amino acid transport and metabolism	--	Vitellogenin-1 OS=Fundulus heteroclitus OX=8078 GN=vtg1 PE=1 SV=2	LOW QUALITY PROTEIN: putative uncharacterized protein DDB_G0271606, partial [Astyanax mexicanus]
TRINITY_DN473_c0_g2	20.11	31.88	80.16	307.3	596.22	170.72	1.294	1.957	4.165	17	30.261	9.419	2.93824	2.9189e-08	3.83543e-06	up	--	--	Cellular Component: extracellular region (GO:0005576);;	--|0.0|dpx:DAPPUDRAFT_188704|hypothetical protein	[S]	Function unknown	Glycosyltransferase family 92	Integumentary mucin C.1 (Fragment) OS=Xenopus laevis OX=8355 PE=2 SV=1	PREDICTED: uncharacterized protein LOC108794386 [Nanorana parkeri]
TRINITY_DN585_c0_g1	419.69	371.49	235.42	122.23	153.87	117.63	27.001	22.803	12.232	6.762	7.81	6.49	-1.55095	1.24383e-05	0.000626108	down	--	--	--	--|4e-20|dpx:DAPPUDRAFT_223127|hypothetical protein	--	--	R3H-associated N-terminal domain	--	PREDICTED: R3H domain-containing protein 4 [Lepisosteus oculatus]
TRINITY_DN16393_c0_g1	8.18	150.45	74.91	0	0	0	0.526	9.235	3.892	0	0	0	-8.79513	1.78584e-08	2.53774e-06	down	--	--	--	--	--	--	Starch binding domain	--	--
TRINITY_DN7549_c2_g3	61	12.44	389.9	28.14	27.96	12.84	3.925	0.763	20.258	1.556	1.419	0.708	-2.76599	0.00212205	0.0316861	down	--	--	Molecular Function: zinc ion transmembrane transporter activity (GO:0005385);; Cellular Component: endoplasmic reticulum membrane (GO:0005789);; Cellular Component: Golgi apparatus (GO:0005794);; Biological Process: zinc ion transport (GO:0006829);; Biological Process: cellular zinc ion homeostasis (GO:0006882);; Cellular Component: integral component of membrane (GO:0016021);; Biological Process…	--|1e-11|dpx:DAPPUDRAFT_236264|hypothetical protein	--	--	--	Zinc transporter Slc39a7 (Fragment) OS=Danio rerio OX=7955 GN=slc39a7 PE=2 SV=1	hypothetical protein N301_01220, partial [Charadrius vociferus]
TRINITY_DN979_c2_g1	23.51	11.21	34.83	83.68	97.76	71.48	1.513	0.688	1.81	4.629	4.962	3.944	1.73718	0.000950754	0.0186137	up	--	--	--	--|4e-81|dpx:DAPPUDRAFT_23511|hypothetical protein	[S]	Function unknown	Glycosyltransferase family 92	--	PREDICTED: uncharacterized protein LOC107076646 [Lepisosteus oculatus]
TRINITY_DN7296_c0_g1	19.77	26.27	34.44	51.7	66.1	266.15	1.272	1.613	1.789	2.86	3.355	14.684	2.19955	0.00118167	0.0214263	up	--	--	Cellular Component: nucleus (GO:0005634);; Biological Process: transcription, DNA-templated (GO:0006351);; Biological Process: regulation of transcription, DNA-templated (GO:0006355);; Molecular Function: zinc ion binding (GO:0008270);; Molecular Function: sequence-specific DNA binding (GO:0043565);;	--|4e-12|dpx:DAPPUDRAFT_234485|hypothetical protein	--	--	--	Zinc finger homeobox protein 4 OS=Gallus gallus OX=9031 GN=ZFHX4 PE=2 SV=2	PREDICTED: leucine-rich repeat extensin-like protein 3, partial [Ficedula albicollis]
TRINITY_DN81782_c0_g1	13.97	207.9	27.63	2.74	5.74	13.36	0.899	12.762	1.435	0.152	0.291	0.737	-3.59754	0.000403165	0.00997835	down	--	--	--	--|5e-08|dpx:DAPPUDRAFT_68692|hypothetical protein	--	--	--	--	hypothetical protein Anapl_03341, partial [Anas platyrhynchos]
TRINITY_DN1384_c0_g1	12.27	32.23	26.07	200.24	99.8	108.78	0.789	1.978	1.355	11.077	5.065	6.002	2.44993	1.04528e-06	8.2367e-05	up	--	--	Molecular Function: calcium ion binding (GO:0005509);; Cellular Component: clathrin-coated pit (GO:0005905);; Biological Process: lipid transport (GO:0006869);; Biological Process: endocytosis (GO:0006897);; Biological Process: cholesterol metabolic process (GO:0008203);; Cellular Component: integral component of membrane (GO:0016021);; Cellular Component: low-density lipoprotein particle (GO:003…	--|1e-34|dpx:DAPPUDRAFT_304684|hypothetical protein	[T]	Signal transduction mechanisms	Low-density lipoprotein receptor domain class A	Low-density lipoprotein receptor 2 OS=Xenopus laevis OX=8355 GN=ldlr-b PE=2 SV=1	PREDICTED: low-density lipoprotein receptor-related protein 1B-like, partial [Nestor notabilis]
TRINITY_DN69287_c0_g1	0	77.59	14.98	0	0	0	0	4.763	0.778	0	0	0	-7.48912	0.00129382	0.0226697	down	--	--	--	--	--	--	--	--	PREDICTED: protein Red-like, partial [Thamnophis sirtalis]
TRINITY_DN52110_c0_g1	11.59	8.76	125.88	0	0	0	0.745	0.538	6.54	0	0	0	-8.04942	4.90999e-06	0.0002895	down	--	--	--	--	--	--	--	--	PREDICTED: zinc finger MYM-type protein 1-like [Alligator mississippiensis]
TRINITY_DN129575_c0_g1	12.27	50.44	8.76	0	0	0	0.789	3.096	0.455	0	0	0	-7.14053	0.000152495	0.00466419	down	--	--	--	K22866|3e-30|dpx:DAPPUDRAFT_215380|K22866 TCTEX1D2; tctex1 domain-containing protein 2	[N]	Cell motility	Tctex-1 family	Tctex1 domain-containing protein 1 OS=Danio rerio OX=7955 GN=tctex1d1 PE=2 SV=1	PREDICTED: tctex1 domain-containing protein 2 [Paralichthys olivaceus]
TRINITY_DN108_c0_g3	94.23	215.26	264.22	459.31	547.52	353.24	6.062	13.213	13.728	25.409	27.789	19.489	1.15786	0.000786714	0.016377	up	--	--	Cellular Component: nucleus (GO:0005634);; Biological Process: mRNA processing (GO:0006397);; Biological Process: RNA splicing (GO:0008380);;	--|5e-38|dpx:DAPPUDRAFT_45850|hypothetical protein	[Z]	Cytoskeleton	Actin;; PH domain	Serine/arginine repetitive matrix protein 1 OS=Gallus gallus OX=9031 GN=SRRM1 PE=2 SV=1	mucin-2-like [Maylandia zebra]
TRINITY_DN735_c6_g1	324.09	420	482.9	798.96	2263.21	1865.8	20.851	25.782	25.09	44.198	114.87	102.941	1.89128	2.76666e-07	2.66448e-05	up	--	--	Cellular Component: nucleus (GO:0005634);; Cellular Component: cytoplasm (GO:0005737);; Biological Process: negative regulation of cell proliferation (GO:0008285);; Molecular Function: enzyme binding (GO:0019899);; Biological Process: positive regulation of endothelial cell differentiation (GO:0045603);; Biological Process: positive regulation of myoblast differentiation (GO:0045663);; Biological…	K14443|2e-45|dpx:DAPPUDRAFT_36096|K14443 TOB; protein Tob/BTG	[TR]	--	BTG family	Protein BTG1 OS=Gallus gallus OX=9031 GN=BTG1 PE=2 SV=1	PREDICTED: protein BTG2-like [Pygocentrus nattereri]
TRINITY_DN12237_c3_g2	203.79	184.43	117.13	73.45	66.1	73.74	13.112	11.321	6.086	4.063	3.355	4.068	-1.40423	0.000303519	0.00807293	down	--	--	--	--	--	--	--	--	hypothetical protein N309_12480, partial [Tinamus guttatus]
TRINITY_DN2243_c0_g1	1000.4	933.36	2049.52	3258.49	3730.42	2446.33	64.363	57.293	106.488	180.26	189.338	134.97	1.14784	0.000156025	0.00474919	up	[Z]	Cytoskeleton	Molecular Function: GTPase activity (GO:0003924);; Molecular Function: structural constituent of cytoskeleton (GO:0005200);; Molecular Function: GTP binding (GO:0005525);; Cellular Component: cytoplasm (GO:0005737);; Cellular Component: microtubule (GO:0005874);; Biological Process: microtubule-based process (GO:0007017);;	K07374|3e-32|dpx:DAPPUDRAFT_315806|K07374 TUBA; tubulin alpha	[Z]	Cytoskeleton	Tubulin/FtsZ family, GTPase domain	Tubulin alpha chain OS=Xenopus tropicalis OX=8364 GN=tuba PE=2 SV=1	Tubulin alpha-1D chain [Larimichthys crocea]
TRINITY_DN2789_c0_g2	616.66	355.9	1644.63	2562.03	3482.3	2901.77	39.675	21.847	85.451	141.732	176.745	160.097	1.70453	0.000120437	0.00386843	up	[Z]	Cytoskeleton	Molecular Function: GTPase activity (GO:0003924);; Molecular Function: structural constituent of cytoskeleton (GO:0005200);; Molecular Function: GTP binding (GO:0005525);; Cellular Component: cytoplasm (GO:0005737);; Cellular Component: microtubule (GO:0005874);; Biological Process: microtubule-based process (GO:0007017);;	K07374|1e-156|dpx:DAPPUDRAFT_301837|K07374 TUBA; tubulin alpha	[Z]	Cytoskeleton	Tubulin/FtsZ family, GTPase domain	Tubulin alpha chain OS=Xenopus laevis OX=8355 GN=tuba PE=2 SV=2	tubulin alpha-1B chain [Chrysemys picta bellii]
TRINITY_DN130681_c0_g1	11.59	343.46	182.5	0	0	0	0.745	21.083	9.482	0	0	0	-9.9934	2.10859e-06	0.000146126	down	[J]	Translation, ribosomal structure and biogenesis	Molecular Function: structural constituent of ribosome (GO:0003735);; Cellular Component: ribosome (GO:0005840);; Biological Process: translation (GO:0006412);;	K02953|9e-76|dpx:DAPPUDRAFT_308825|K02953 RP-S13e; small subunit ribosomal protein S13e	[J]	Translation, ribosomal structure and biogenesis	Ribosomal S13/S15 N-terminal domain;; Ribosomal protein S15	40S ribosomal protein S13 OS=Xenopus laevis OX=8355 GN=rps13 PE=3 SV=2	PREDICTED: 40S ribosomal protein S13 [Scleropages formosus]
TRINITY_DN51573_c1_g1	60.32	0	9.34	0	0	0	3.881	0	0.485	0	0	0	-7.23626	0.00328221	0.0427068	down	--	--	Molecular Function: amyloid-beta binding (GO:0001540);; Biological Process: negative regulation of protein phosphorylation (GO:0001933);; Molecular Function: protein binding (GO:0001948);; Molecular Function: obsolete signal transducer activity (GO:0004871);; Molecular Function: copper ion binding (GO:0005507);; Cellular Component: basal lamina (GO:0005605);; Cellular Component: cell (GO:0005623)…	--|9e-08|dpx:DAPPUDRAFT_223930|hypothetical protein	--	--	--	Major prion protein homolog OS=Gallus gallus OX=9031 GN=PRNP PE=1 SV=2	prion-like-protein, partial [Gallus gallus]
TRINITY_DN6922_c0_g1	112.12	367.28	403.33	832.57	1005.23	762.87	7.214	22.545	20.956	46.058	51.021	42.09	1.48321	0.000137071	0.00428572	up	--	--	Biological Process: embryonic axis specification (GO:0000578);; Molecular Function: ubiquitin-protein transferase activity (GO:0004842);; Cellular Component: nucleus (GO:0005634);; Biological Process: ubiquitin-dependent protein catabolic process (GO:0006511);; Molecular Function: transcription factor binding (GO:0008134);; Molecular Function: zinc ion binding (GO:0008270);; Biological Process: p…	--|3e-36|dpx:DAPPUDRAFT_264024|hypothetical protein	--	--	--	E3 ubiquitin-protein ligase RNF12-B OS=Xenopus laevis OX=8355 GN=rnf12-b PE=2 SV=1	trithorax group protein osa-like [Oryzias latipes]
TRINITY_DN4163_c0_g2	140.41	95.63	166.16	74.91	82.21	53.09	9.033	5.87	8.633	4.144	4.173	2.929	-1.06845	0.00314912	0.0415414	down	--	--	Molecular Function: zinc ion transmembrane transporter activity (GO:0005385);; Cellular Component: endoplasmic reticulum membrane (GO:0005789);; Cellular Component: Golgi apparatus (GO:0005794);; Biological Process: zinc ion transport (GO:0006829);; Biological Process: cellular zinc ion homeostasis (GO:0006882);; Cellular Component: integral component of membrane (GO:0016021);; Biological Process…	--	--	--	--	Zinc transporter Slc39a7 (Fragment) OS=Danio rerio OX=7955 GN=slc39a7 PE=2 SV=1	unnamed protein product, partial [Oncorhynchus mykiss]
TRINITY_DN6941_c1_g1	190.5	219.63	477.46	832.57	720.64	488.4	12.256	13.482	24.807	46.058	36.576	26.946	1.11907	0.00137182	0.0235331	up	[RTKL]	--	Molecular Function: protein serine/threonine kinase activity (GO:0004674);; Molecular Function: ATP binding (GO:0005524);; Cellular Component: nucleus (GO:0005634);; Cellular Component: cytoplasm (GO:0005737);; Cellular Component: plasma membrane (GO:0005886);; Biological Process: nervous system development (GO:0007399);; Biological Process: cell differentiation (GO:0030154);; Biological Process:…	K03083|0.0|dpx:DAPPUDRAFT_299658|K03083 GSK3B; glycogen synthase kinase 3 beta [EC:2.7.11.26]	[G]	Carbohydrate transport and metabolism	Protein kinase domain;; Protein tyrosine and serine/threonine kinase;; Kinase-like	Glycogen synthase kinase-3 beta OS=Xenopus laevis OX=8355 GN=gsk3b PE=1 SV=1	PREDICTED: glycogen synthase kinase-3 beta isoform X1 [Scleropages formosus]
TRINITY_DN23090_c0_g1	190.67	458.01	411.5	0	0	0	12.267	28.115	21.38	0	0	0	-11.0022	7.76744e-19	2.80676e-15	down	[J]	Translation, ribosomal structure and biogenesis	Molecular Function: structural constituent of ribosome (GO:0003735);; Biological Process: translation (GO:0006412);; Cellular Component: cytosolic small ribosomal subunit (GO:0022627);;	K02951|5e-42|dpx:DAPPUDRAFT_230117|K02951 RP-S12e; small subunit ribosomal protein S12e	[J]	Translation, ribosomal structure and biogenesis	Ribosomal protein L7Ae/L30e/S12e/Gadd45 family	40S ribosomal protein S12 OS=Gallus gallus OX=9031 GN=RPS12 PE=1 SV=2	40S ribosomal protein S12 [Oryzias latipes]
TRINITY_DN10944_c0_g1	152.33	109.29	122.77	772.65	2400.97	500.2	9.801	6.709	6.379	42.743	121.862	27.597	3.07175	1.41066e-09	2.78766e-07	up	--	--	Molecular Function: nucleotide binding (GO:0000166);; Biological Process: mRNA splicing, via spliceosome (GO:0000398);; Molecular Function: RNA binding (GO:0003723);; Cellular Component: spliceosomal complex (GO:0005681);; Cellular Component: U1 snRNP (GO:0005685);; Cellular Component: nuclear speck (GO:0016607);; Molecular Function: U1 snRNA binding (GO:0030619);; Biological Process: regulation …	K23214|2e-06|dpx:DAPPUDRAFT_101871|K23214 AUTS2; autism susceptibility gene 2 protein	--	--	--	U1 small nuclear ribonucleoprotein 70 kDa OS=Xenopus laevis OX=8355 GN=snrnp70 PE=2 SV=1	LOW QUALITY PROTEIN: uncharacterized protein DDB_G0271670-like, partial [Oryzias latipes]
TRINITY_DN39093_c0_g1	177.21	437.87	541.08	690.25	984.13	805.55	11.401	26.878	28.113	38.185	49.949	44.444	1.02228	0.00356009	0.0451269	up	--	--	Molecular Function: translation initiation factor activity (GO:0003743);; Cellular Component: eukaryotic translation initiation factor 3 complex (GO:0005852);; Biological Process: translational initiation (GO:0006413);;	K15029|0.0|dpx:DAPPUDRAFT_223934|K15029 EIF3L; translation initiation factor 3 subunit L	[JK]	--	RNA polymerase I-associated factor PAF67	Eukaryotic translation initiation factor 3 subunit L OS=Danio rerio OX=7955 GN=eif3l PE=2 SV=1	LOW QUALITY PROTEIN: eukaryotic translation initiation factor 3 subunit L-like [Salvelinus alpinus]
TRINITY_DN104367_c0_g1	65.6	0	24.13	0	0	0	4.221	0	1.254	0	0	0	-7.57352	0.00088964	0.0178479	down	--	--	Cellular Component: spliceosomal complex (GO:0005681);; Cellular Component: cytoplasm (GO:0005737);; Biological Process: rRNA processing (GO:0006364);; Biological Process: mRNA cis splicing, via spliceosome (GO:0045292);;	--|1e-06|dpx:DAPPUDRAFT_109761|hypothetical protein	[K]	Transcription	--	WW domain-binding protein 11 OS=Danio rerio OX=7955 GN=wbp11 PE=1 SV=1	PREDICTED: hornerin-like isoform X2 [Pundamilia nyererei]
TRINITY_DN11177_c0_g1	13.63	69.53	221.41	0	0	0	0.877	4.268	11.504	0	0	0	-9.11752	1.19858e-09	2.41575e-07	down	[R]	General function prediction only	Cellular Component: extracellular region (GO:0005576);;	--	--	--	--	Ice-structuring glycoprotein (Fragment) OS=Notothenia neglecta OX=202063 GN=afgp8 PE=1 SV=2	PREDICTED: uncharacterized threonine-rich GPI-anchored glycoprotein PJ4664.02-like, partial [Callorhinchus milii]
TRINITY_DN41618_c0_g1	7.67	15.76	12.26	0	0	0	0.493	0.968	0.637	0	0	0	-6.1387	0.00348276	0.0445486	down	[J]	Translation, ribosomal structure and biogenesis	--	K02976|3e-35|dpx:DAPPUDRAFT_92111|K02976 RP-S26e; small subunit ribosomal protein S26e	[J]	Translation, ribosomal structure and biogenesis	Ribosomal protein S26e	--	PREDICTED: 40S ribosomal protein S26 [Callorhinchus milii]
TRINITY_DN2540_c3_g1	420.37	327.7	235.81	158.22	200.53	185.3	27.045	20.116	12.252	8.753	10.178	10.223	-1.02253	0.00353225	0.0449429	down	[DKL]	--	Biological Process: regulation of cyclin-dependent protein serine/threonine kinase activity (GO:0000079);; Biological Process: transcription, DNA-templated (GO:0006351);; Biological Process: regulation of transcription, DNA-templated (GO:0006355);; Biological Process: RNA processing (GO:0006396);; Cellular Component: nuclear speck (GO:0016607);;	--|5e-74|dpx:DAPPUDRAFT_221455|hypothetical protein	[R]	General function prediction only	Cyclin, N-terminal domain	Cyclin-L1 OS=Xenopus laevis OX=8355 GN=ccnl1 PE=2 SV=2	PREDICTED: cyclin-L1 isoform X4 [Gekko japonicus]
TRINITY_DN4599_c0_g1	102.07	479.2	582.91	1276.72	1326.3	1187.6	6.567	29.415	30.286	70.629	67.317	65.523	1.64738	0.000395807	0.00985407	up	[S]	Function unknown	--	--|1e-11|dpx:DAPPUDRAFT_263861|hypothetical protein	--	--	Bacteriocin-protection, YdeI or OmpD-Associated;; MINDY deubiquitinase;; Spt5 C-terminal nonapeptide repeat binding Spt4	--	hypothetical protein XENTR_v90012727mg [Xenopus tropicalis]
TRINITY_DN740_c0_g1	32.89	84.77	106.04	191.11	549.55	240.64	2.116	5.204	5.509	10.572	27.893	13.277	2.03447	2.28034e-05	0.00102817	up	[K]	Transcription	Molecular Function: DNA binding (GO:0003677);; Molecular Function: DNA-binding transcription factor activity (GO:0003700);; Cellular Component: nucleus (GO:0005634);; Biological Process: transcription, DNA-templated (GO:0006351);;	--|8e-07|dpx:DAPPUDRAFT_120275|hypothetical protein	--	--	--	Transcriptional regulator Myc-A OS=Danio rerio OX=7955 GN=myca PE=2 SV=2	PREDICTED: serine/arginine repetitive matrix protein 2-like [Lepisosteus oculatus]
TRINITY_DN64090_c0_g1	46.35	31.18	96.89	192.93	179.42	140.88	2.982	1.914	5.034	10.673	9.106	7.773	1.46893	0.00058332	0.013168	up	--	--	Cellular Component: ubiquitin ligase complex (GO:0000151);; Biological Process: protein polyubiquitination (GO:0000209);; Molecular Function: ubiquitin-protein transferase activity (GO:0004842);; Cellular Component: cytoplasm (GO:0005737);; Molecular Function: zinc ion binding (GO:0008270);; Biological Process: protein ubiquitination (GO:0016567);; Molecular Function: ubiquitin conjugating enzyme…	K11968|0.0|dpx:DAPPUDRAFT_307315|K11968 ARIH1; ariadne-1 [EC:2.3.2.31]	[O]	Posttranslational modification, protein turnover, chaperones	Zinc finger, C3HC4 type (RING finger);; IBR domain, a half RING-finger domain	E3 ubiquitin-protein ligase arih1l OS=Danio rerio OX=7955 GN=arih1l PE=2 SV=1	E3 ubiquitin-protein ligase arih1-like isoform X3 [Oncorhynchus mykiss]
TRINITY_DN9928_c0_g1	8.18	19.44	44.75	105.97	133.87	157.71	0.526	1.193	2.325	5.862	6.795	8.701	2.41998	1.20981e-05	0.000612366	up	--	--	Cellular Component: extracellular region (GO:0005576);;	--|6e-65|dpx:DAPPUDRAFT_302671|hypothetical protein	--	--	--	Integumentary mucin C.1 (Fragment) OS=Xenopus laevis OX=8355 PE=2 SV=1	basic proline-rich protein-like, partial [Oncorhynchus kisutch]
TRINITY_DN36579_c0_g3	13.63	42.56	7.39	0	0	0	0.877	2.613	0.384	0	0	0	-7.00353	0.000276289	0.00747043	down	[J]	Translation, ribosomal structure and biogenesis	Molecular Function: structural constituent of ribosome (GO:0003735);; Cellular Component: ribosome (GO:0005840);; Biological Process: translation (GO:0006412);;	K02883|2e-73|dpx:DAPPUDRAFT_303528|K02883 RP-L18e; large subunit ribosomal protein L18e	[J]	Translation, ribosomal structure and biogenesis	Ribosomal protein 60S L18 and 50S L18e	60S ribosomal protein L18 OS=Ictalurus punctatus OX=7998 GN=rpl18 PE=2 SV=3	PREDICTED: 60S ribosomal protein L18 [Latimeria chalumnae]
TRINITY_DN128224_c0_g1	14.48	29.77	10.31	0	0	0	0.932	1.828	0.536	0	0	0	-6.75453	0.000454051	0.0108657	down	[U]	Intracellular trafficking, secretion, and vesicular transport	Cellular Component: endoplasmic reticulum membrane (GO:0005789);; Biological Process: retina layer formation (GO:0010842);; Cellular Component: integral component of membrane (GO:0016021);; Biological Process: embryonic retina morphogenesis in camera-type eye (GO:0060059);;	K17279|9e-31|dpx:DAPPUDRAFT_228269|K17279 REEP5_6; receptor expression-enhancing protein 5/6	[U]	Intracellular trafficking, secretion, and vesicular transport	TB2/DP1, HVA22 family	Receptor expression-enhancing protein 6 OS=Danio rerio OX=7955 GN=reep6 PE=2 SV=1	PREDICTED: receptor expression-enhancing protein 5 [Sturnus vulgaris]
TRINITY_DN7126_c0_g1	43.11	56.75	57.2	115.47	130.35	115.03	2.774	3.483	2.972	6.388	6.616	6.346	1.07825	0.000869176	0.0175817	up	--	--	Cellular Component: spliceosomal complex (GO:0005681);; Cellular Component: cytoplasm (GO:0005737);; Biological Process: rRNA processing (GO:0006364);; Biological Process: mRNA cis splicing, via spliceosome (GO:0045292);;	K17409|3e-96|dpx:DAPPUDRAFT_209756|K17409 MRPS30; small subunit ribosomal protein S30	[J]	Translation, ribosomal structure and biogenesis	Mitochondrial 28S ribosomal protein S30 (PDCD9)	WW domain-binding protein 11 OS=Danio rerio OX=7955 GN=wbp11 PE=1 SV=1	PREDICTED: 28S ribosomal protein S30, mitochondrial [Anolis carolinensis]
TRINITY_DN110194_c1_g1	24.03	26.27	61.68	76	130.17	125.44	1.546	1.613	3.205	4.205	6.607	6.921	1.48415	0.00204932	0.030855	up	--	--	Biological Process: negative regulation of transcription by RNA polymerase II (GO:0000122);; Molecular Function: RNA polymerase II core binding (GO:0000993);; Cellular Component: nucleus (GO:0005634);; Cellular Component: cytoplasm (GO:0005737);; Cellular Component: cytosol (GO:0005829);; Biological Process: transcription, DNA-templated (GO:0006351);; Biological Process: heart development (GO:000…	--|1e-121|dpx:DAPPUDRAFT_194440|hypothetical protein	[B]	Chromatin structure and dynamics	MYND finger;; SET domain	N-lysine methyltransferase SMYD2-B OS=Danio rerio OX=7955 GN=smyd2b PE=2 SV=2	PREDICTED: histone-lysine N-methyltransferase SMYD1-like [Sinocyclocheilus rhinocerous]
TRINITY_DN68232_c1_g1	3.07	28.9	14.79	0	0	0	0.197	1.774	0.768	0	0	0	-6.49277	0.00226975	0.0331883	down	--	--	--	K09549|5e-20|dpx:DAPPUDRAFT_308250|K09549 PFDN2; prefoldin subunit 2	[O]	Posttranslational modification, protein turnover, chaperones	Polyketide cyclase / dehydrase and lipid transport;; Prefoldin subunit;; DASH complex subunit Dad3	--	PREDICTED: prefoldin subunit 2 [Hippocampus comes]
TRINITY_DN2527_c0_g1	97.81	88.97	219.08	488.73	639.54	477.29	6.293	5.462	11.383	27.037	32.46	26.333	1.89389	2.27261e-08	3.12415e-06	up	--	--	Cellular Component: plasma membrane (GO:0005886);; Biological Process: cell adhesion (GO:0007155);; Cellular Component: anchored component of membrane (GO:0031225);;	--|2e-22|dpx:DAPPUDRAFT_227442|hypothetical protein	[T]	Signal transduction mechanisms	Immunoglobulin domain;; Immunoglobulin I-set domain;; Immunoglobulin domain;; Immunoglobulin domain;; Immunoglobulin V-set domain	Opioid-binding protein/cell adhesion molecule homolog OS=Gallus gallus OX=9031 GN=OPCML PE=1 SV=2	PREDICTED: basement membrane-specific heparan sulfate proteoglycan core protein [Callorhinchus milii]
TRINITY_DN25961_c0_g1	3.07	9.46	44.36	0	0	0	0.197	0.581	2.305	0	0	0	-6.66427	0.00176815	0.0278657	down	--	--	--	--	[R]	General function prediction only	--	--	rna-directed dna polymerase from mobile element jockey-like [Limosa lapponica baueri]
TRINITY_DN129574_c0_g1	0.68	50.62	44.55	0	0	0	0.044	3.107	2.315	0	0	0	-7.50181	0.000155784	0.00474646	down	[E]	Amino acid transport and metabolism	Molecular Function: L-aspartate:2-oxoglutarate aminotransferase activity (GO:0004069);; Cellular Component: mitochondrion (GO:0005739);; Cellular Component: mitochondrial matrix (GO:0005759);; Biological Process: gluconeogenesis (GO:0006094);; Biological Process: 2-oxoglutarate metabolic process (GO:0006103);; Biological Process: cellular amino acid metabolic process (GO:0006520);; Biological Pro…	K14455|1e-137|dpx:DAPPUDRAFT_114061|K14455 GOT2; aspartate aminotransferase, mitochondrial [EC:2.6.1.1]	[E]	Amino acid transport and metabolism	Aminotransferase class I and II	Aspartate aminotransferase, mitochondrial OS=Gallus gallus OX=9031 GN=GOT2 PE=1 SV=2	PREDICTED: aspartate aminotransferase, mitochondrial [Alligator mississippiensis]
TRINITY_DN19821_c0_g1	4.6	150.98	134.25	0	0	0	0.296	9.268	6.975	0	0	0	-9.08332	8.29707e-09	1.26428e-06	down	--	--	--	--|4e-06|dpx:DAPPUDRAFT_270714|hypothetical protein	[K]	Transcription	CCT motif;; B-box zinc finger	--	mucin-2-like, partial [Oncorhynchus mykiss]
TRINITY_DN1952_c2_g1	39.02	41.33	42.61	91.72	134.8	75.47	2.51	2.537	2.214	5.074	6.842	4.164	1.15711	0.00367756	0.0462222	up	--	--	--	K23214|5e-10|dpx:DAPPUDRAFT_101871|K23214 AUTS2; autism susceptibility gene 2 protein	--	--	--	Genetic suppressor element 1 OS=Danio rerio OX=7955 GN=gse1 PE=4 SV=1	hypothetical protein llap_3229 [Limosa lapponica baueri]
TRINITY_DN39310_c1_g1	8.86	21.37	41.05	94.27	188.12	80.85	0.57	1.312	2.133	5.215	9.548	4.461	2.27216	7.10685e-05	0.0025462	up	--	--	Molecular Function: GTPase activity (GO:0003924);; Molecular Function: structural constituent of cytoskeleton (GO:0005200);; Molecular Function: GTP binding (GO:0005525);; Cellular Component: cytoplasm (GO:0005737);; Cellular Component: microtubule (GO:0005874);; Biological Process: microtubule-based process (GO:0007017);;	K07374|4e-07|dpx:DAPPUDRAFT_315806|K07374 TUBA; tubulin alpha	[Z]	Cytoskeleton	--	Tubulin alpha chain OS=Xenopus laevis OX=8355 GN=tuba PE=2 SV=2	PREDICTED: tubulin alpha-1A chain-like [Ictalurus punctatus]
TRINITY_DN9349_c0_g1	176.7	398.11	590.69	1859.72	1981.58	1103.63	11.368	24.438	30.691	102.88	100.576	60.89	2.00448	7.91011e-08	8.97229e-06	up	--	--	--	--|1e-136|dpx:DAPPUDRAFT_321849|hypothetical protein	[S]	Function unknown	Ndr family	Protein NDRG3 OS=Xenopus laevis OX=8355 GN=ndrg3 PE=2 SV=1	n-myc downstream-regulated gene 1b [Danio rerio]
TRINITY_DN130981_c0_g1	8.35	12.96	35.99	0	0	0	0.537	0.796	1.87	0	0	0	-6.73566	0.000544622	0.0125122	down	--	--	--	K11353|1e-09|dpx:DAPPUDRAFT_299813|K11353 NDUFA13; NADH dehydrogenase (ubiquinone) 1 alpha subcomplex subunit 13	[CD]	--	GRIM-19 protein	--	PREDICTED: NADH dehydrogenase [ubiquinone] 1 alpha subcomplex subunit 13 [Alligator mississippiensis]
TRINITY_DN12045_c0_g2	193.06	420.88	479.4	804.98	1181.14	580.87	12.421	25.835	24.908	44.532	59.949	32.048	1.13067	0.00125236	0.0222067	up	--	--	Cellular Component: extracellular region (GO:0005576);;	--|2e-27|dpx:DAPPUDRAFT_300322|hypothetical protein	--	--	--	Skin secretory protein xP2 OS=Xenopus laevis OX=8355 GN=p2 PE=2 SV=2	PREDICTED: LOW QUALITY PROTEIN: titin-like [Hippocampus comes]
TRINITY_DN20284_c0_g1	7.16	10.16	2.53	88.06	81.1	15.09	0.46	0.624	0.131	4.872	4.116	0.833	3.01986	0.000634978	0.0140275	up	--	--	Molecular Function: metalloendopeptidase activity (GO:0004222);; Molecular Function: zinc ion binding (GO:0008270);; Cellular Component: transport vesicle (GO:0030133);;	--|2e-36|dpx:DAPPUDRAFT_254737|hypothetical protein	[O]	Posttranslational modification, protein turnover, chaperones	Astacin (Peptidase family M12A);; CUB domain	High choriolytic enzyme 2 OS=Oryzias latipes OX=8090 GN=hceb PE=2 SV=1	PREDICTED: high choriolytic enzyme 1-like [Larimichthys crocea]
TRINITY_DN6632_c0_g1	54.19	97.73	172.38	337.63	461.23	370.07	3.486	5.999	8.957	18.678	23.41	20.418	1.77572	8.86707e-07	7.25054e-05	up	--	--	Molecular Function: methyltransferase activity (GO:0008168);; Molecular Function: metal ion binding (GO:0046872);;	--|4e-65|dpx:DAPPUDRAFT_68494|hypothetical protein	[B]	Chromatin structure and dynamics	--	SET and MYND domain-containing protein 4 OS=Gallus gallus OX=9031 GN=SMYD4 PE=2 SV=1	PREDICTED: SET and MYND domain-containing protein 4-like, partial [Latimeria chalumnae]
TRINITY_DN8498_c0_g1	525.84	462.56	266.36	156.58	268.85	218.96	33.831	28.394	13.839	8.662	13.646	12.08	-1.13472	0.00342812	0.0440501	down	--	--	--	--	--	--	--	--	unnamed protein product [Oncorhynchus mykiss]
TRINITY_DN69583_c0_g1	12.44	16.99	17.71	0	0	0	0.8	1.043	0.92	0	0	0	-6.52216	0.00080712	0.0166795	down	--	--	--	--	--	--	Chlorophyll A-B binding protein	--	--
TRINITY_DN3015_c0_g3	10.56	132.41	155.84	0	0	1.04	0.68	8.128	8.097	0	0	0.057	-8.16014	3.13311e-08	4.06413e-06	down	--	--	Molecular Function: glutathione transferase activity (GO:0004364);; Cellular Component: cytoplasm (GO:0005737);; Biological Process: glutathione metabolic process (GO:0006749);;	K04097|3e-18|dpx:DAPPUDRAFT_277532|K04097 HPGDS; prostaglandin-H2 D-isomerase / glutathione transferase [EC:5.3.99.2 2.5.1.18]	[O]	Posttranslational modification, protein turnover, chaperones	Glutathione S-transferase, N-terminal domain;; Glutathione S-transferase, C-terminal domain;; Glutathione S-transferase, C-terminal domain	Glutathione S-transferase 3 OS=Gallus gallus OX=9031 PE=1 SV=2	PREDICTED: prostaglandin D2 synthase, hematopoietic b isoform X1 [Xenopus laevis]
TRINITY_DN20581_c0_g1	0.85	32.23	33.85	0	0	0	0.055	1.978	1.759	0	0	0	-6.96189	0.0010118	0.0195134	down	--	--	--	--	--	--	--	--	proline-rich extensin-like protein EPR1 [Boleophthalmus pectinirostris]
TRINITY_DN28543_c0_g1	37.66	58.32	0	0	0	0	2.423	3.58	0	0	0	0	-7.64135	0.000614676	0.0137047	down	--	--	--	--	[R]	General function prediction only	--	--	PREDICTED: RNA-directed DNA polymerase from mobile element jockey-like [Picoides pubescens]
TRINITY_DN60433_c1_g1	31.86	334.7	221.02	0	0	9.54	2.05	20.546	11.484	0	0	0.526	-5.87622	0.00375657	0.0469122	down	[J]	Translation, ribosomal structure and biogenesis	Molecular Function: structural constituent of ribosome (GO:0003735);; Biological Process: translation (GO:0006412);; Cellular Component: cytosolic large ribosomal subunit (GO:0022625);;	K02882|5e-49|dpx:DAPPUDRAFT_302788|K02882 RP-L18Ae; large subunit ribosomal protein L18Ae	[J]	Translation, ribosomal structure and biogenesis	Ribosomal proteins 50S-L18Ae/60S-L20/60S-L18A	60S ribosomal protein L18a OS=Danio rerio OX=7955 GN=rpl18a PE=2 SV=1	hypothetical protein H355_008512 [Colinus virginianus]
TRINITY_DN23114_c1_g1	96.79	335.06	35.41	0	0	0	6.227	20.567	1.84	0	0	0	-9.87432	5.32027e-12	2.22436e-09	down	--	--	Molecular Function: structural constituent of ribosome (GO:0003735);; Cellular Component: ribosome (GO:0005840);; Biological Process: translation (GO:0006412);;	K02983|2e-22|dpx:DAPPUDRAFT_93183|K02983 RP-S30e; small subunit ribosomal protein S30e	[JO]	--	Ribosomal protein S30	40S ribosomal protein S30 OS=Oryzias latipes OX=8090 GN=fau PE=3 SV=2	40S ribosomal protein S30, partial [Cuculus canorus]
TRINITY_DN1251_c3_g1	53.67	27.85	0	0	0	0	3.453	1.709	0	0	0	0	-7.46466	0.00119208	0.0215842	down	--	--	--	--	--	--	Isopullulanase beta-solenoid repeat	--	--
TRINITY_DN11416_c0_g1	200.05	328.05	199.43	65.41	32.22	54.13	12.87	20.137	10.362	3.618	1.635	2.987	-2.38822	3.38262e-09	5.82053e-07	down	--	--	--	--	--	--	--	--	hypothetical protein RLOC_00005626 [Lonchura striata domestica]
TRINITY_DN9407_c0_g1	135.98	168.14	663.26	954.8	1674.22	1448.71	8.748	10.321	34.461	52.82	84.975	79.929	2.03851	4.02764e-05	0.00163527	up	--	--	Molecular Function: actin binding (GO:0003779);; Cellular Component: cell (GO:0005623);; Cellular Component: cytoskeleton (GO:0005856);; Biological Process: muscle contraction (GO:0006936);; Cellular Component: myofibril (GO:0030016);; Molecular Function: S100 protein binding (GO:0044548);; Molecular Function: myosin II binding (GO:0045159);; Biological Process: negative regulation of calcium-dep…	K10750|3e-10|dpx:DAPPUDRAFT_307549|K10750 CHAF1A; chromatin assembly factor 1 subunit A	--	--	--	Caldesmon OS=Gallus gallus OX=9031 GN=CALD1 PE=1 SV=2	Phosphatidylinositol-4,5-bisphosphate 3-kinase catalytic subunit alpha isoform [Ophiophagus hannah]
TRINITY_DN29629_c0_g1	20.62	279.18	40.27	0	0	0	1.327	17.138	2.093	0	0	0	-9.37955	8.86285e-10	1.89183e-07	down	--	--	Cellular Component: nucleus (GO:0005634);; Biological Process: mRNA processing (GO:0006397);; Biological Process: RNA splicing (GO:0008380);;	--|4e-13|dpx:DAPPUDRAFT_270714|hypothetical protein	--	--	Chlorophyll A-B binding protein	Serine/arginine repetitive matrix protein 1 OS=Gallus gallus OX=9031 GN=SRRM1 PE=2 SV=1	LOW QUALITY PROTEIN: uncharacterized protein DDB_G0271670-like, partial [Oryzias latipes]
TRINITY_DN49593_c0_g1	14.99	21.54	12.84	0	0	0	0.965	1.322	0.667	0	0	0	-6.63986	0.000541302	0.0124586	down	[K]	Transcription	Biological Process: spliceosomal snRNP assembly (GO:0000387);; Molecular Function: RNA binding (GO:0003723);; Cellular Component: U7 snRNP (GO:0005683);; Cellular Component: U1 snRNP (GO:0005685);; Cellular Component: U4 snRNP (GO:0005687);; Cellular Component: U12-type spliceosomal complex (GO:0005689);; Cellular Component: telomerase holoenzyme complex (GO:0005697);; Cellular Component: cytosol…	K11097|9e-21|dpx:DAPPUDRAFT_195506|K11097 SNRPE; small nuclear ribonucleoprotein E	[A]	RNA processing and modification	LSM domain	Small nuclear ribonucleoprotein E OS=Gallus gallus OX=9031 GN=SNRPE PE=1 SV=1	Small nuclear ribonucleoprotein E [Salmo salar]
TRINITY_DN6891_c0_g3	8.86	62.7	36.38	164.98	160.53	464.46	0.57	3.849	1.89	9.127	8.148	25.625	2.81593	1.1758e-05	0.000601439	up	--	--	Molecular Function: acetylcholine transmembrane transporter activity (GO:0005277);; Cellular Component: integral component of plasma membrane (GO:0005887);; Molecular Function: drug transmembrane transporter activity (GO:0015238);; Cellular Component: AP-1 adaptor complex (GO:0030121);; Cellular Component: AP-2 adaptor complex (GO:0030122);; Molecular Function: acetylcholine binding (GO:0042166);;	--|1e-150|dpx:DAPPUDRAFT_319730|hypothetical protein	[U]	Intracellular trafficking, secretion, and vesicular transport	Major Facilitator Superfamily	Probable vesicular acetylcholine transporter-B OS=Danio rerio OX=7955 GN=slc18a3b PE=2 SV=1	MFS-type transporter SLC18B1 [Gallus gallus]
TRINITY_DN103055_c0_g1	0	84.07	82.11	0	0	1.39	0	5.161	4.266	0	0	0.077	-7.30725	0.000127304	0.00403702	down	--	--	Biological Process: skeletal muscle contraction (GO:0003009);; Molecular Function: calcium ion binding (GO:0005509);; Cellular Component: troponin complex (GO:0005861);; Biological Process: regulation of muscle contraction (GO:0006937);; Biological Process: transition between fast and slow fiber (GO:0014883);; Biological Process: regulation of muscle filament sliding speed (GO:0032972);; Biologic…	K02183|9e-06|dpx:DAPPUDRAFT_442795|K02183 CALM; calmodulin	[T]	Signal transduction mechanisms	EF hand;; EF hand;; EF-hand domain;; EF-hand domain pair;; EF-hand domain pair;; Secreted protein acidic and rich in cysteine Ca binding region	Troponin C, slow skeletal and cardiac muscles OS=Gallus gallus OX=9031 GN=TNNC1 PE=1 SV=1	PREDICTED: troponin C, slow skeletal and cardiac muscles-like [Paralichthys olivaceus]
TRINITY_DN20927_c0_g1	86.9	118.05	107.4	18.09	50.36	32.79	5.591	7.246	5.58	1.001	2.556	1.809	-1.7579	0.000149157	0.00458304	down	[R]	General function prediction only	Molecular Function: DNA binding (GO:0003677);; Cellular Component: nucleus (GO:0005634);; Biological Process: transcription, DNA-templated (GO:0006351);; Biological Process: regulation of transcription, DNA-templated (GO:0006355);; Molecular Function: metal ion binding (GO:0046872);;	--|4e-32|dpx:DAPPUDRAFT_16725|hypothetical protein	[R]	General function prediction only	Zinc-finger double domain;; Zinc finger, C2H2 type;; C2H2-type zinc finger;; Zinc-finger double-stranded RNA-binding;; C2H2-type zinc finger;; zinc-finger C2H2-type;; Zinc-finger of C2H2 type	Gastrula zinc finger protein XlCGF52.1 (Fragment) OS=Xenopus laevis OX=8355 PE=3 SV=1	zinc finger protein 256-like, partial [Chrysemys picta bellii]
TRINITY_DN1162_c0_g1	27.26	25.05	62.84	181.24	238.86	339.54	1.754	1.537	3.265	10.026	12.123	18.733	2.65071	1.04481e-09	2.17034e-07	up	--	--	Cellular Component: cytoplasm (GO:0005737);; Cellular Component: cytoskeleton (GO:0005856);; Cellular Component: plasma membrane (GO:0005886);; Biological Process: signal transduction (GO:0007165);;	--|6e-07|dpx:DAPPUDRAFT_109761|hypothetical protein	--	--	--	Amyloid beta A4 precursor protein-binding family B member 1-interacting protein OS=Gallus gallus OX=9031 GN=APBB1IP PE=2 SV=1	hypothetical protein N310_12876, partial [Acanthisitta chloris]
TRINITY_DN384_c4_g2	25.22	26.1	28.02	0	0	0	1.623	1.602	1.456	0	0	0	-7.28823	1.13314e-05	0.000584346	down	--	--	Cellular Component: nucleus (GO:0005634);; Biological Process: transcription, DNA-templated (GO:0006351);; Biological Process: regulation of transcription, DNA-templated (GO:0006355);; Molecular Function: zinc ion binding (GO:0008270);; Molecular Function: oxidoreductase activity, acting on paired donors, with incorporation or reduction of molecular oxygen, 2-oxoglutarate as one donor, and incorp…	K09301|1e-12|dpx:DAPPUDRAFT_347216|K09301 HOX_1; homeobox protein HoxA/B/D1	--	--	--	Lysine-specific demethylase 7A OS=Danio rerio OX=7955 GN=kdm7a PE=2 SV=2	rho-related BTB domain-containing protein 3 [Columba livia]
TRINITY_DN3050_c1_g1	34.59	87.75	108.18	149.82	214.42	180.44	2.225	5.386	5.621	8.288	10.883	9.955	1.15388	0.00375164	0.0468738	up	--	--	Biological Process: nuclear-transcribed mRNA catabolic process, nonsense-mediated decay (GO:0000184);; Molecular Function: RNA binding (GO:0003723);; Biological Process: mRNA processing (GO:0006397);; Biological Process: regulation of translation (GO:0006417);; Biological Process: RNA splicing (GO:0008380);; Cellular Component: nuclear speck (GO:0016607);; Cellular Component: exon-exon junction c…	K14323|2e-54|dpx:DAPPUDRAFT_329548|K14323 CASC3; protein CASC3	[R]	General function prediction only	CASC3/Barentsz eIF4AIII binding	Protein CASC3 OS=Danio rerio OX=7955 GN=casc3 PE=1 SV=1	protein CASC3 isoform X2 [Amphiprion ocellaris]
TRINITY_DN63095_c0_g1	4.43	51.84	29.38	0	0	0	0.285	3.182	1.526	0	0	0	-7.34018	8.47807e-05	0.0029437	down	[C]	Energy production and conversion	Molecular Function: lipid transporter activity (GO:0005319);; Molecular Function: nutrient reservoir activity (GO:0045735);;	K02136|3e-16|dpx:DAPPUDRAFT_226547|K02136 ATPeF1G; F-type H+-transporting ATPase subunit gamma	[C]	Energy production and conversion	ATP synthase	Vitellogenin OS=Ichthyomyzon unicuspis OX=30308 PE=1 SV=1	ATP synthase subunit gamma, mitochondrial isoform X1 [Rhincodon typus]
TRINITY_DN2470_c3_g1	26.75	73.56	54.28	189.1	169.24	127.52	1.721	4.516	2.82	10.461	8.59	7.036	1.54214	0.000165665	0.00498562	up	--	--	Biological Process: neural crest cell migration (GO:0001755);; Cellular Component: cytoplasm (GO:0005737);; Cellular Component: focal adhesion (GO:0005925);; Cellular Component: cell cortex (GO:0005938);; Molecular Function: zinc ion binding (GO:0008270);; Biological Process: regulation of cell proliferation (GO:0042127);;	--|5e-42|dpx:DAPPUDRAFT_59988|hypothetical protein	[TZR]	--	PET Domain	Testin OS=Xenopus laevis OX=8355 GN=tes PE=2 SV=1	testin [Rhincodon typus]
TRINITY_DN22857_c0_g1	3.41	4.55	48.06	0	0	0	0.219	0.28	2.497	0	0	0	-6.65152	0.00249217	0.0354357	down	--	--	Cellular Component: extracellular space (GO:0005615);; Biological Process: cell adhesion (GO:0007155);; Biological Process: nervous system development (GO:0007399);; Biological Process: cell differentiation (GO:0030154);;	--|2e-16|dpx:DAPPUDRAFT_332869|hypothetical protein	[W]	Extracellular structures	--	SCO-spondin OS=Gallus gallus OX=9031 GN=SSPO PE=2 SV=1	S-antigen protein [Chelonia mydas]
TRINITY_DN51528_c0_g1	12.95	204.22	313.44	0	0	0	0.833	12.536	16.286	0	0	0	-9.93175	9.41585e-07	7.6088e-05	down	[C]	Energy production and conversion	--	--	--	--	Copper binding proteins, plastocyanin/azurin family;; Cupredoxin-like domain	--	plastocyanin, chloroplastic-like [Seriola lalandi dorsalis]
TRINITY_DN468_c0_g1	69.01	56.92	108.57	158.95	170.16	200.22	4.44	3.494	5.641	8.793	8.637	11.046	1.06963	0.00148292	0.0248771	up	--	--	Biological Process: positive regulation of neuron projection development (GO:0010976);; Cellular Component: integral component of membrane (GO:0016021);;	--	--	--	--	Reticulophagy regulator 3 OS=Xenopus tropicalis OX=8364 GN=retreg3 PE=2 SV=1	PREDICTED: protein FAM134C [Serinus canaria]
TRINITY_DN127149_c0_g1	0	0	0	24.48	16.66	7.11	0	0	0	1.354	0.846	0.392	6.30224	0.0020112	0.0304442	up	--	--	--	--	--	--	Photosystem II reaction centre M protein (PsbM)	--	--
TRINITY_DN73412_c0_g1	17.04	11.73	18.29	0	0	0	1.096	0.72	0.95	0	0	0	-6.54363	0.00077823	0.0162419	down	--	--	Molecular Function: lipopolysaccharide binding (GO:0001530);; Biological Process: regulation of cytokine production (GO:0001817);; Biological Process: B cell cytokine production (GO:0002368);; Biological Process: MyD88-dependent toll-like receptor signaling pathway (GO:0002755);; Biological Process: positive regulation of T cell mediated immune response to tumor cell (GO:0002842);; Molecular Func…	K04077|2e-07|dpx:DAPPUDRAFT_301074|K04077 groEL; chaperonin GroEL	[O]	Posttranslational modification, protein turnover, chaperones	--	60 kDa heat shock protein, mitochondrial OS=Gallus gallus OX=9031 GN=HSPD1 PE=1 SV=1	--
TRINITY_DN4849_c0_g1	285.75	354.15	340.09	665.77	771.93	927.18	18.385	21.739	17.67	36.83	39.18	51.154	1.15432	2.22396e-06	0.000151897	up	--	--	Cellular Component: Golgi membrane (GO:0000139);; Molecular Function: DNA binding (GO:0003677);; Cellular Component: nucleus (GO:0005634);; Cellular Component: endoplasmic reticulum membrane (GO:0005789);; Biological Process: transcription, DNA-templated (GO:0006351);; Biological Process: regulation of transcription, DNA-templated (GO:0006355);; Biological Process: cholesterol metabolic process (…	K07197|1e-116|dpx:DAPPUDRAFT_201893|K07197 SREBP1; sterol regulatory element-binding transcription factor 1	[K]	Transcription	Helix-loop-helix DNA-binding domain	Sterol regulatory element-binding protein 2 OS=Xenopus laevis OX=8355 GN=srebf2 PE=2 SV=1	PREDICTED: sterol regulatory element-binding protein 1 [Anolis carolinensis]
TRINITY_DN2108_c9_g3	29.14	39.58	50.98	96.1	116.47	79.64	1.875	2.43	2.649	5.316	5.911	4.394	1.17165	0.00228357	0.0333606	up	--	--	--	--|7e-06|dpx:DAPPUDRAFT_333886|hypothetical protein	--	--	--	--	SH3 and multiple ankyrin repeat domains protein 1 isoform X3 [Fundulus heteroclitus]
TRINITY_DN4434_c0_g1	979.78	13157.9	8812.29	31.79	232.19	13.88	63.036	807.689	457.865	1.759	11.785	0.766	-6.49023	2.81226e-07	2.69961e-05	down	--	--	Cellular Component: nucleus (GO:0005634);; Biological Process: mRNA processing (GO:0006397);; Biological Process: RNA splicing (GO:0008380);;	K03006|3e-12|dpx:DAPPUDRAFT_255940|K03006 RPB1; DNA-directed RNA polymerase II subunit RPB1 [EC:2.7.7.6]	--	--	Chlorophyll A-B binding protein	Serine/arginine repetitive matrix protein 1 OS=Gallus gallus OX=9031 GN=SRRM1 PE=2 SV=1	PREDICTED: sporozoite surface protein 2-like [Salmo salar]
TRINITY_DN57701_c0_g2	29.31	170.94	177.83	0	0	0	1.886	10.493	9.24	0	0	0	-9.47764	6.70033e-12	2.64815e-09	down	--	--	--	--	--	--	Photosystem I reaction centre subunit IV / PsaE	--	--
TRINITY_DN38162_c0_g1	4.43	33.63	40.66	0	0	0	0.285	2.064	2.113	0	0	0	-7.20576	0.000125632	0.00399975	down	--	--	--	--	--	--	NADH-ubiquinone oxidoreductase MWFE subunit	--	--
TRINITY_DN131471_c0_g1	232.76	88.8	289.12	1059.85	615.66	697.81	14.975	5.451	15.022	58.631	31.248	38.5	1.8409	1.8695e-05	0.000873281	up	--	--	Molecular Function: profilin binding (GO:0005522);; Cellular Component: cytoplasm (GO:0005737);; Cellular Component: cytoskeleton (GO:0005856);; Cellular Component: focal adhesion (GO:0005925);; Biological Process: actin polymerization or depolymerization (GO:0008154);; Molecular Function: SH3 domain binding (GO:0017124);; Cellular Component: lamellipodium (GO:0030027);; Biological Process: actin…	K19475|4e-18|dpx:DAPPUDRAFT_319650|K19475 WIPF; WAS/WASL-interacting protein	[Z]	Cytoskeleton	WH2 motif	Ena/VASP-like protein OS=Xenopus laevis OX=8355 GN=evl PE=2 SV=1	PREDICTED: WAS/WASL-interacting protein family member 1-like [Salmo salar]
TRINITY_DN14746_c3_g1	333.47	423.33	739.72	1141.89	1344.26	964.31	21.454	25.986	38.434	63.169	68.228	53.203	1.11326	6.0399e-05	0.00224836	up	[O]	Posttranslational modification, protein turnover, chaperones	Molecular Function: nucleotide binding (GO:0000166);; Molecular Function: RNA binding (GO:0003723);; Cellular Component: cytoplasm (GO:0005737);; Biological Process: mRNA processing (GO:0006397);; Biological Process: RNA splicing (GO:0008380);; Cellular Component: nuclear speck (GO:0016607);;	K10839|7e-98|dpx:DAPPUDRAFT_299929|K10839 RAD23; UV excision repair protein RAD23	[L]	Replication, recombination and repair	XPC-binding domain;; Ubiquitin family;; UBA/TS-N domain;; Ubiquitin-2 like Rad60 SUMO-like	Serine/arginine-rich splicing factor 1 OS=Xenopus tropicalis OX=8364 GN=srsf1 PE=2 SV=1	PREDICTED: UV excision repair protein RAD23 homolog B [Esox lucius]
TRINITY_DN3704_c0_g1	67.14	100.71	132.89	235.87	290.52	212.54	4.319	6.182	6.904	13.048	14.745	11.726	1.19444	3.5629e-05	0.00148676	up	--	--	Cellular Component: mitochondrial inner membrane (GO:0005743);; Molecular Function: pyrimidine nucleotide transmembrane transporter activity (GO:0015218);; Cellular Component: integral component of membrane (GO:0016021);; Biological Process: pyrimidine nucleotide import into mitochondrion (GO:1990519);;	K15115|8e-33|dpx:DAPPUDRAFT_317494|K15115 SLC25A32; solute carrier family 25 (mitochondrial folate transporter), member 32	[C]	Energy production and conversion	Mitochondrial carrier protein	Solute carrier family 25 member 36-A OS=Danio rerio OX=7955 GN=slc25a36a PE=2 SV=1	peroxisomal membrane protein PMP34-like [Paramormyrops kingsleyae]
TRINITY_DN4075_c0_g1	129.67	80.92	76.66	314.25	425.31	403.56	8.343	4.967	3.983	17.384	21.587	22.265	1.82519	3.30023e-07	3.09177e-05	up	--	--	--	--|7e-11|dpx:DAPPUDRAFT_231826|hypothetical protein	--	--	Chitin binding Peritrophin-A domain	--	hypothetical protein H355_001682 [Colinus virginianus]
TRINITY_DN120280_c0_g1	2.04	37.31	19.26	0	0	0	0.132	2.29	1.001	0	0	0	-6.78838	0.00121769	0.0218513	down	--	--	--	--|2e-18|dpx:DAPPUDRAFT_70661|hypothetical protein	--	--	--	--	uncharacterized protein LOC111196389 [Astyanax mexicanus]
TRINITY_DN2089_c0_g1	123.71	161.84	339.32	400.48	686.02	583.3	7.959	9.934	17.63	22.155	34.819	32.182	1.34066	0.000236898	0.00659573	up	--	--	Molecular Function: extracellular matrix structural constituent (GO:0005201);; Cellular Component: extracellular matrix (GO:0005578);; Cellular Component: collagen trimer (GO:0005581);; Molecular Function: metal ion binding (GO:0046872);;	--|6e-09|dpx:DAPPUDRAFT_318296|hypothetical protein	[WV]	--	--	Collagen alpha-1(I) chain OS=Cynops pyrrhogaster OX=8330 GN=COL1A1 PE=2 SV=1	mucin-2-like [Maylandia zebra]
TRINITY_DN65907_c0_g1	9.2	0	9.92	101.76	31.66	37.3	0.592	0	0.516	5.63	1.607	2.058	3.04512	0.00317142	0.0417266	up	--	--	--	--	--	--	--	--	unnamed protein product [Oncorhynchus mykiss]
TRINITY_DN127806_c0_g1	1.19	42.56	29.38	0	0	0	0.077	2.613	1.526	0	0	0	-7.10389	0.000666874	0.0145541	down	[O]	Posttranslational modification, protein turnover, chaperones	Molecular Function: threonine-type endopeptidase activity (GO:0004298);; Cellular Component: nucleus (GO:0005634);; Cellular Component: cytoplasm (GO:0005737);; Cellular Component: proteasome core complex (GO:0005839);; Biological Process: ubiquitin-dependent protein catabolic process (GO:0006511);; Cellular Component: proteasome core complex, alpha-subunit complex (GO:0019773);;	K02730|2e-91|dpx:DAPPUDRAFT_231549|K02730 PSMA6; 20S proteasome subunit alpha 1 [EC:3.4.25.1]	[O]	Posttranslational modification, protein turnover, chaperones	Proteasome subunit;; Proteasome subunit A N-terminal signature	Proteasome subunit alpha type-7 OS=Carassius auratus OX=7957 GN=psma7 PE=2 SV=1	PREDICTED: proteasome subunit alpha type-6 [Protobothrops mucrosquamatus]
TRINITY_DN129622_c0_g1	0	69.36	18.09	0	0	0	0	4.257	0.94	0	0	0	-7.38538	0.00160977	0.0262344	down	[C]	Energy production and conversion	--	--	--	--	2Fe-2S iron-sulfur cluster binding domain	--	--
TRINITY_DN29880_c0_g1	0	0	0	71.25	6.67	18.91	0	0	0	3.942	0.338	1.043	7.34195	6.69778e-05	0.00243415	up	--	--	--	--|2e-19|dpx:DAPPUDRAFT_69133|hypothetical protein	--	--	--	--	Zgc:165536 protein [Danio rerio]
TRINITY_DN182_c0_g1	174.66	290.57	171.02	83.13	103.13	128.56	11.237	17.836	8.886	4.599	5.235	7.093	-1.14089	0.00175634	0.0277573	down	--	--	Molecular Function: calcium ion binding (GO:0005509);; Cellular Component: extracellular region (GO:0005576);; Biological Process: biomineral tissue development (GO:0031214);;	--|3e-16|dpx:DAPPUDRAFT_312277|hypothetical protein	--	--	Allatostatin	Osteocalcin 2 OS=Diplodus sargus OX=38941 GN=bglap2 PE=1 SV=1	PREDICTED: fibril-forming collagen alpha chain-like [Picoides pubescens]
TRINITY_DN5058_c0_g1	38.85	52.54	60.9	157.49	140.54	157.36	2.5	3.225	3.164	8.712	7.133	8.682	1.46609	4.19474e-06	0.000255672	up	--	--	Cellular Component: cytoplasm (GO:0005737);; Cellular Component: cytoskeleton (GO:0005856);; Cellular Component: plasma membrane (GO:0005886);; Biological Process: signal transduction (GO:0007165);;	--|2e-29|dpx:DAPPUDRAFT_198277|hypothetical protein	[TZ]	--	--	Amyloid beta A4 precursor protein-binding family B member 1-interacting protein OS=Danio rerio OX=7955 GN=apbb1ip PE=2 SV=1	PREDICTED: FH1/FH2 domain-containing protein 3 [Salmo salar]
TRINITY_DN125071_c0_g1	3.58	29.6	14.59	0	0	0	0.23	1.817	0.758	0	0	0	-6.55877	0.00156828	0.0258597	down	[K]	Transcription	Cellular Component: P-body (GO:0000932);; Molecular Function: DNA binding (GO:0003677);; Molecular Function: RNA binding (GO:0003723);; Cellular Component: nucleus (GO:0005634);; Cellular Component: nucleolus (GO:0005730);; Cellular Component: rough endoplasmic reticulum (GO:0005791);; Biological Process: regulation of transcription, DNA-templated (GO:0006355);; Molecular Function: zinc ion bindi…	K18754|7e-18|dpx:DAPPUDRAFT_52316|K18754 LIN28; protein lin-28	[J]	Translation, ribosomal structure and biogenesis	'Cold-shock' DNA-binding domain;; RNA recognition motif. (a.k.a. RRM, RBD, or RNP domain);; Ribonuclease B OB domain	Protein lin-28 homolog A OS=Danio rerio OX=7955 GN=lin28a PE=1 SV=1	uncharacterized protein LOC100036881 [Xenopus laevis]
TRINITY_DN4_c2_g3	24.88	7.01	73.93	174.3	107.58	154.24	1.601	0.43	3.841	9.642	5.46	8.51	1.99148	0.00272251	0.0373249	up	--	--	Cellular Component: nucleus (GO:0005634);; Biological Process: transcription, DNA-templated (GO:0006351);; Biological Process: regulation of transcription, DNA-templated (GO:0006355);; Molecular Function: zinc ion binding (GO:0008270);; Molecular Function: sequence-specific DNA binding (GO:0043565);;	--|5e-10|dpx:DAPPUDRAFT_234485|hypothetical protein	[TZ]	--	--	Zinc finger homeobox protein 4 OS=Gallus gallus OX=9031 GN=ZFHX4 PE=2 SV=2	PREDICTED: LOW QUALITY PROTEIN: protein enabled homolog [Lates calcarifer]
TRINITY_DN10365_c1_g1	62.71	115.07	167.71	49.33	51.84	56.73	4.034	7.064	8.714	2.729	2.631	3.13	-1.20785	0.00323564	0.0422529	down	--	--	--	--	--	--	--	--	hypothetical protein M959_01817, partial [Chaetura pelagica]
TRINITY_DN3148_c1_g1	289.5	366.23	811.32	258.89	295.7	199.52	18.626	22.481	42.154	14.322	15.008	11.008	-1.03634	0.00353021	0.0449429	down	--	--	Cellular Component: nucleus (GO:0005634);; Biological Process: DNA repair (GO:0006281);; Biological Process: transcription, DNA-templated (GO:0006351);; Biological Process: regulation of transcription, DNA-templated (GO:0006355);;	--|3e-33|dpx:DAPPUDRAFT_322818|hypothetical protein	--	--	--	PAX-interacting protein 1 OS=Xenopus laevis OX=8355 GN=paxip1 PE=1 SV=1	PREDICTED: box C/D snoRNA protein 1 isoform X1 [Callorhinchus milii]
TRINITY_DN3261_c2_g1	39.7	276.21	244.18	0	0	0	2.554	16.955	12.687	0	0	0	-10.0491	1.43482e-13	1.13416e-10	down	[C]	Energy production and conversion	--	--	--	--	2Fe-2S iron-sulfur cluster binding domain	--	uncharacterized protein LOC112244320 [Oncorhynchus tshawytscha]
TRINITY_DN793_c1_g2	0	0	0	16.81	69.62	150.25	0	0	0	0.93	3.534	8.29	8.64693	9.50491e-09	1.42262e-06	up	--	--	--	--	[Z]	Cytoskeleton	--	--	--
TRINITY_DN37095_c1_g1	5.79	34.15	28.99	84.23	85.17	73.74	0.373	2.096	1.506	4.659	4.323	4.068	1.73816	0.00405774	0.0493099	up	--	--	Molecular Function: extracellular matrix structural constituent (GO:0005201);; Cellular Component: extracellular matrix (GO:0005578);; Cellular Component: collagen trimer (GO:0005581);; Molecular Function: metal ion binding (GO:0046872);;	--|1e-07|dpx:DAPPUDRAFT_108083|hypothetical protein	[W]	Extracellular structures	--	Collagen alpha-1(I) chain OS=Gallus gallus OX=9031 GN=COL1A1 PE=1 SV=3	basic proline-rich protein-like [Oncorhynchus kisutch]
TRINITY_DN1902_c10_g1	6.82	7.01	0	74.73	99.25	43.03	0.439	0.43	0	4.134	5.037	2.374	3.74655	2.20422e-05	0.00100009	up	--	--	Cellular Component: nucleus (GO:0005634);; Biological Process: transcription, DNA-templated (GO:0006351);; Biological Process: regulation of transcription, DNA-templated (GO:0006355);; Molecular Function: zinc ion binding (GO:0008270);; Molecular Function: sequence-specific DNA binding (GO:0043565);;	K19720|7e-11|dpx:DAPPUDRAFT_242949|K19720 COL3A; collagen, type III, alpha	--	--	--	Zinc finger homeobox protein 4 OS=Gallus gallus OX=9031 GN=ZFHX4 PE=2 SV=2	homeobox protein A4, partial [Dibamus bourreti]
TRINITY_DN1597_c0_g1	309.27	183.73	193.39	69.79	23.7	43.37	19.898	11.278	10.048	3.861	1.203	2.393	-2.47886	2.82568e-07	2.70736e-05	down	--	--	--	--	--	--	--	--	PREDICTED: dematin, partial [Poecilia reticulata]
TRINITY_DN132574_c0_g1	6.13	18.92	13.04	0	0	0	0.395	1.161	0.677	0	0	0	-6.20214	0.00328678	0.0427442	down	[S]	Function unknown	--	--	--	--	Protein of unknown function (DUF1499)	--	--
TRINITY_DN5342_c0_g1	157.62	788.86	287.56	67.78	20.37	168.81	10.141	48.424	14.941	3.75	1.034	9.314	-2.32824	0.00109886	0.0204677	down	--	--	Biological Process: mRNA processing (GO:0006397);; Biological Process: RNA splicing (GO:0008380);; Cellular Component: precatalytic spliceosome (GO:0071011);;	--	[S]	Function unknown	--	Pre-mRNA-splicing factor 38B OS=Danio rerio OX=7955 GN=prpf38b PE=2 SV=1	RNA-binding protein 25, partial [Ophiophagus hannah]
TRINITY_DN31708_c0_g1	6.3	25.92	6.81	0	0	0	0.406	1.591	0.354	0	0	0	-6.26474	0.00374637	0.0468426	down	--	--	--	K10750|3e-08|dpx:DAPPUDRAFT_322245|K10750 CHAF1A; chromatin assembly factor 1 subunit A	--	--	--	--	axoneme-associated protein mst101(2)-like, partial [Oncorhynchus tshawytscha]
TRINITY_DN124270_c0_g1	5.96	56.05	30.16	0	0	0	0.384	3.44	1.567	0	0	0	-7.46074	3.09851e-05	0.00132167	down	--	--	--	--	--	--	FHA domain;; Inner membrane component of T3SS, cytoplasmic domain	--	--
TRINITY_DN81082_c0_g1	0	73.56	39.89	0	0	0	0	4.516	2.072	0	0	0	-7.7512	0.000374641	0.00946688	down	--	--	--	K10750|7e-08|dpx:DAPPUDRAFT_307549|K10750 CHAF1A; chromatin assembly factor 1 subunit A	[TV]	--	--	--	hypothetical protein AAES_40676 [Amazona aestiva]
TRINITY_DN126856_c0_g1	0.51	36.78	26.65	0	0	0	0.033	2.258	1.385	0	0	0	-6.93383	0.0011407	0.0209083	down	[H]	Coenzyme transport and metabolism	--	--	--	--	UbiA prenyltransferase family	--	--
TRINITY_DN48452_c0_g1	7.5	18.22	24.32	0	0	0	0.482	1.118	1.264	0	0	0	-6.57606	0.000796679	0.0165177	down	[K]	Transcription	--	K03007|2e-33|dpx:DAPPUDRAFT_230475|K03007 RPB10; DNA-directed RNA polymerases I, II, and III subunit RPABC5	[K]	Transcription	RNA polymerases N / 8 kDa subunit	--	hypothetical protein cypCar_00031345, partial [Cyprinus carpio]
TRINITY_DN14617_c0_g1	5.45	33.8	18.29	124.05	166.27	255.91	0.351	2.075	0.95	6.863	8.439	14.119	3.18103	8.39711e-08	9.46105e-06	up	--	--	--	--|2e-12|dpx:DAPPUDRAFT_63582|hypothetical protein	--	--	Neuroparsin	--	--
TRINITY_DN102715_c0_g1	1.02	34.5	19.07	0	0	0	0.066	2.118	0.991	0	0	0	-6.67776	0.00253437	0.0357833	down	--	--	--	--|6e-09|dpx:DAPPUDRAFT_262008|hypothetical protein	[O]	Posttranslational modification, protein turnover, chaperones	ATPase family associated with various cellular activities (AAA)	--	PREDICTED: mucin-5AC-like, partial [Ictalurus punctatus]
TRINITY_DN7983_c0_g2	5.62	0	18.29	47.14	62.58	106.35	0.362	0	0.95	2.608	3.176	5.868	3.12716	0.00102277	0.0196435	up	--	--	Cellular Component: extracellular region (GO:0005576);; Molecular Function: metalloendopeptidase inhibitor activity (GO:0008191);;	K18461|3e-10|dpx:DAPPUDRAFT_308854|K18461 WASH1; WAS protein family homolog 1	--	--	--	Poly-His-poly-Gly peptide 2 OS=Atheris nitschei OX=110224 PE=1 SV=1	unnamed protein product, partial [Tetraodon nigroviridis]
TRINITY_DN10016_c0_g1	10.56	42.91	48.84	129.17	172.01	150.25	0.68	2.634	2.537	7.146	8.731	8.29	2.05635	2.52019e-05	0.00112034	up	[R]	General function prediction only	Cellular Component: plasma membrane (GO:0005886);; Biological Process: lipid metabolic process (GO:0006629);; Molecular Function: phosphoric diester hydrolase activity (GO:0008081);; Biological Process: lipid catabolic process (GO:0016042);; Biological Process: choline metabolic process (GO:0019695);; Cellular Component: anchored component of membrane (GO:0031225);; Molecular Function: glyceropho…	K08743|1e-111|dpx:DAPPUDRAFT_31637|K08743 ENPP6; ectonucleotide pyrophosphatase/phosphodiesterase family member 6 [EC:3.1.4.-]	[R]	General function prediction only	Type I phosphodiesterase / nucleotide pyrophosphatase;; Sulfatase;; Protein of unknown function (DUF1501)	Ectonucleotide pyrophosphatase/phosphodiesterase family member 6 OS=Danio rerio OX=7955 GN=enpp6 PE=2 SV=1	PREDICTED: ectonucleotide pyrophosphatase/phosphodiesterase family member 6-like [Sinocyclocheilus rhinocerous]
TRINITY_DN25145_c0_g1	0	0	0	11.69	22.22	18.56	0	0	0	0.647	1.128	1.024	6.45664	0.000857007	0.0174151	up	--	--	Molecular Function: neurotransmitter:sodium symporter activity (GO:0005328);; Cellular Component: plasma membrane (GO:0005886);; Cellular Component: integral component of membrane (GO:0016021);; Molecular Function: metal ion binding (GO:0046872);;	K05038|2e-29|dpx:DAPPUDRAFT_48062|K05038 SLC6A5_9; solute carrier family 6 (neurotransmitter transporter, glycine) member 5/9	[T]	Signal transduction mechanisms	Sodium:neurotransmitter symporter family;; Sodium:neurotransmitter symporter family	Sodium- and chloride-dependent glycine transporter 2 OS=Xenopus laevis OX=8355 GN=slc6a5 PE=2 SV=1	hypothetical protein H355_003584, partial [Colinus virginianus]
TRINITY_DN331_c1_g1	93.72	175.5	164.21	50.97	27.03	29.49	6.03	10.773	8.532	2.82	1.372	1.627	-2.12129	5.09653e-07	4.54473e-05	down	--	--	Cellular Component: extracellular region (GO:0005576);;	--|2e-11|dpx:DAPPUDRAFT_241415|hypothetical protein	--	--	--	Integumentary mucin C.1 (Fragment) OS=Xenopus laevis OX=8355 PE=2 SV=1	unnamed protein product, partial [Tetraodon nigroviridis]
TRINITY_DN10015_c0_g1	16.02	26.8	27.04	61.39	84.06	86.92	1.031	1.645	1.405	3.396	4.267	4.796	1.62335	0.000550959	0.0126063	up	--	--	--	--|7e-07|dpx:DAPPUDRAFT_318296|hypothetical protein	[TZ]	--	--	--	--
TRINITY_DN23844_c0_g1	71.23	69.88	215.77	291.96	319.59	313.34	4.582	4.29	11.211	16.151	16.221	17.288	1.31013	0.00145449	0.0245365	up	[I]	Lipid transport and metabolism	Molecular Function: long-chain fatty acid-CoA ligase activity (GO:0004467);; Molecular Function: ATP binding (GO:0005524);; Cellular Component: cytoplasm (GO:0005737);; Molecular Function: decanoate-CoA ligase activity (GO:0102391);;	K01897|0.0|dpx:DAPPUDRAFT_307390|K01897 ACSL; long-chain acyl-CoA synthetase [EC:6.2.1.3]	[I]	Lipid transport and metabolism	AMP-binding enzyme	Long-chain-fatty-acid--CoA ligase ACSBG2 OS=Xenopus laevis OX=8355 GN=acsbg2 PE=2 SV=1	long-chain-fatty-acid--CoA ligase 4 isoform X2 [Oryzias melastigma]
TRINITY_DN19567_c0_g1	0	0	0	54.81	97.39	11.62	0	0	0	3.032	4.943	0.641	8.05111	3.73601e-07	3.45523e-05	up	--	--	--	--	--	--	--	--	unnamed protein product [Oncorhynchus mykiss]
TRINITY_DN127214_c0_g1	3.75	23.64	67.51	0	0	0	0.241	1.451	3.508	0	0	0	-7.45233	5.96806e-05	0.00222653	down	[OC]	--	Molecular Function: thioredoxin-disulfide reductase activity (GO:0004791);; Cellular Component: extracellular region (GO:0005576);; Cellular Component: nucleus (GO:0005634);; Cellular Component: cytoplasm (GO:0005737);; Biological Process: transcription, DNA-templated (GO:0006351);; Biological Process: regulation of transcription, DNA-templated (GO:0006355);; Biological Process: glycerol ether me…	K03671|4e-19|dpx:DAPPUDRAFT_251918|K03671 trxA; thioredoxin 1	[O]	Posttranslational modification, protein turnover, chaperones	Thioredoxin;; Thioredoxin-like domain;; Thioredoxin-like;; Thioredoxin	Thioredoxin OS=Gallus gallus OX=9031 GN=TXN PE=3 SV=2	PREDICTED: thioredoxin, mitochondrial [Scleropages formosus]
TRINITY_DN27384_c0_g1	35.61	18.39	39.3	0	0	0	2.291	1.129	2.042	0	0	0	-7.52759	3.64589e-06	0.000227988	down	--	--	--	K23214|7e-08|dpx:DAPPUDRAFT_101871|K23214 AUTS2; autism susceptibility gene 2 protein	--	--	--	Genetic suppressor element 1 OS=Danio rerio OX=7955 GN=gse1 PE=4 SV=1	PREDICTED: RNA-binding protein 25 isoform X3 [Struthio camelus australis]
TRINITY_DN21760_c0_g1	10.91	45.54	64.59	146.34	161.83	114.34	0.702	2.795	3.356	8.096	8.214	6.308	1.72575	0.00113733	0.0208692	up	--	--	Cellular Component: nucleus (GO:0005634);; Biological Process: transcription, DNA-templated (GO:0006351);; Biological Process: regulation of transcription, DNA-templated (GO:0006355);; Molecular Function: zinc ion binding (GO:0008270);; Molecular Function: sequence-specific DNA binding (GO:0043565);;	--|8e-09|dpx:DAPPUDRAFT_234485|hypothetical protein	--	--	--	Zinc finger homeobox protein 4 OS=Gallus gallus OX=9031 GN=ZFHX4 PE=2 SV=2	LOW QUALITY PROTEIN: basic proline-rich protein-like, partial [Oncorhynchus kisutch]
TRINITY_DN5599_c0_g1	63.73	163.06	86.97	43.3	31.48	51.53	4.1	10.009	4.519	2.395	1.598	2.843	-1.42164	0.00412236	0.0498079	down	[M]	Cell wall/membrane/envelope biogenesis	--	K09370|1e-05|dpx:DAPPUDRAFT_50562|K09370 ISL1; insulin gene enhancer protein ISL-1	[R]	General function prediction only	--	--	uncharacterized proline-rich protein-like, partial [Oncorhynchus tshawytscha]
TRINITY_DN26661_c0_g1	17.04	8.23	15.37	65.41	83.51	100.98	1.096	0.505	0.799	3.618	4.238	5.571	2.51263	5.3712e-06	0.000311756	up	--	--	Molecular Function: lipid transporter activity (GO:0005319);; Molecular Function: nutrient reservoir activity (GO:0045735);;	--|4e-08|dpx:DAPPUDRAFT_232345|hypothetical protein	--	--	--	Vitellogenin-A2 OS=Xenopus laevis OX=8355 PE=1 SV=1	hypothetical protein H355_001682 [Colinus virginianus]
TRINITY_DN6557_c0_g1	58.28	72.86	98.84	165.35	147.94	207.33	3.749	4.473	5.135	9.147	7.509	11.439	1.0822	0.00093339	0.0184496	up	--	--	Cellular Component: nucleus (GO:0005634);; Biological Process: determination of left/right symmetry (GO:0007368);; Cellular Component: endomembrane system (GO:0012505);; Cellular Component: membrane (GO:0016020);; Biological Process: convergent extension (GO:0060026);; Biological Process: cilium assembly (GO:0060271);; Biological Process: Kupffer's vesicle development (GO:0070121);;	--|1e-131|dpx:DAPPUDRAFT_309130|hypothetical protein	--	--	Acidic fibroblast growth factor binding (FIBP)	Acidic fibroblast growth factor intracellular-binding protein B OS=Danio rerio OX=7955 GN=fibpb PE=1 SV=1	PREDICTED: acidic fibroblast growth factor intracellular-binding protein [Xenopus tropicalis]
TRINITY_DN2157_c11_g1	342.16	985.37	730.39	304.75	409.39	302.76	22.013	60.487	37.949	16.859	20.779	16.704	-1.11835	0.00166691	0.0268458	down	--	--	--	K09041|2e-06|dpx:DAPPUDRAFT_307821|K09041 NFE2N; nuclear factor erythroid 2, invertebrate	--	--	--	--	histidine-rich glycoprotein-like [Boleophthalmus pectinirostris]
TRINITY_DN15533_c0_g1	0.85	8.41	9.73	83.13	46.29	45.8	0.055	0.516	0.505	4.599	2.349	2.527	3.13853	9.40009e-05	0.00318782	up	--	--	--	--	[TV]	--	--	--	Pxr1, partial [Ophiophagus hannah]
TRINITY_DN2540_c7_g1	0	0	4.86	25.4	35	202.65	0	0	0.253	1.405	1.776	11.18	5.74232	4.08555e-06	0.00024992	up	--	--	--	--	--	--	--	--	Pre-mRNA-splicing factor ATP-dependent RNA helicase PRP16, partial [Ophiophagus hannah]
TRINITY_DN3293_c1_g1	379.47	265.87	261.1	184.53	123.69	133.77	24.414	16.32	13.566	10.208	6.278	7.38	-1.18673	0.000599763	0.0134611	down	--	--	--	K10750|2e-10|dpx:DAPPUDRAFT_322245|K10750 CHAF1A; chromatin assembly factor 1 subunit A	[TV]	--	--	GRB10-interacting GYF protein 2 OS=Xenopus laevis OX=8355 GN=gigyf2 PE=2 SV=1	hypothetical protein XELAEV_18016689mg [Xenopus laevis]
TRINITY_DN49266_c0_g1	0	0	0	13.15	22.59	11.62	0	0	0	0.728	1.147	0.641	6.30077	0.00161394	0.0262532	up	[G]	Carbohydrate transport and metabolism	Biological Process: microtubule cytoskeleton organization (GO:0000226);; Molecular Function: glyceraldehyde-3-phosphate dehydrogenase (NAD+) (phosphorylating) activity (GO:0004365);; Cellular Component: nucleus (GO:0005634);; Cellular Component: cytoplasm (GO:0005737);; Cellular Component: cytosol (GO:0005829);; Biological Process: glucose metabolic process (GO:0006006);; Biological Process: glyc…	K00134|6e-99|dpx:DAPPUDRAFT_302823|K00134 GAPDH; glyceraldehyde 3-phosphate dehydrogenase [EC:1.2.1.12]	[G]	Carbohydrate transport and metabolism	Glyceraldehyde 3-phosphate dehydrogenase, C-terminal domain;; Glyceraldehyde 3-phosphate dehydrogenase, NAD binding domain	Glyceraldehyde-3-phosphate dehydrogenase OS=Coturnix japonica OX=93934 GN=GAPDH PE=2 SV=2	glyceraldehyde 3-phosphate dehydrogenase, partial [Petromyzon marinus]
TRINITY_DN32916_c0_g1	73.27	90.73	15.95	0	0	0	4.714	5.569	0.829	0	0	0	-8.53563	1.5248e-08	2.19766e-06	down	--	--	--	--	--	--	--	--	hypothetical protein XELAEV_18008640mg, partial [Xenopus laevis]
[truncated: 1,737 more rows]

## Sheet: PMG_vs_NMG.all.annotation
#id	PMG1-Count	PMG2-Count	PMG3-Count	NMG1-Count	NMG2-Count	NMG3-Count	PMG1-FPKM	PMG2-FPKM	PMG3-FPKM	NMG1-FPKM	NMG2-FPKM	NMG3-FPKM	log2FoldChange	pvalue	qvalue	significant	COG_class	COG_class_annotation	GO_annotation	KEGG_annotation	KOG_class	KOG_class_annotation	Pfam_annotation	Swissprot_annotation	nr_annotation
TRINITY_DN10296_c0_g1	61.41	166.66	87.69	940.7	203.14	459.29	5.619	12.505	8.326	43.092	24.15	35.496	2.07326	1.20456e-05	0.00425676	up	--	--	--	--|4e-07|dpx:DAPPUDRAFT_307545|hypothetical protein	--	--	THAP domain	--	--
[truncated: 49 more rows]

## Sheet: PMH_vs_NMH.all.annotation
#id	PMH1-Count	PMH2-Count	PMH3-Count	NMH1-Count	NMH2-Count	NMH3-Count	PMH1-FPKM	PMH2-FPKM	PMH3-FPKM	NMH1-FPKM	NMH2-FPKM	NMH3-FPKM	log2FoldChange	pvalue	qvalue	significant	COG_class	COG_class_annotation	GO_annotation	KEGG_annotation	KOG_class	KOG_class_annotation	Pfam_annotation	Swissprot_annotation	nr_annotation
[truncated: 108 more rows]
