# Supplementary material for: Integrated Analysis of Transcriptomics and Metabolomics Unveil the Novel Insight of One-Year-Old Precocious Mechanism in the Chinese Mitten Crab, Eriocheir sinensis
Source: Int J Mol Sci. 2023 Jul 6;24(13):11171. doi: 10.3390/ijms241311171 (PMC10342783; doi:10.3390/ijms241311171)
Supplement: Supplementary file 1 [file ijms-24-11171-s001.zip › Table S3.xlsx]

## Sheet: PFE_vs_NFE.all.KEGG
#KEGG_n	94	KEGG_N	6917
#Pathway	ko_ID	DIFFgene	gene	DIFFgene_all	gene_all
Endocytosis	map04144	1	458	94	6917	TRINITY_DN2905_c0_g1	K18441
Glutathione metabolism	map00480	4	112	94	6917	TRINITY_DN123523_c0_g1;TRINITY_DN127232_c0_g1;TRINITY_DN131175_c0_g1;TRINITY_DN19493_c0_g1	K04097+K10807+K01581+K01469
mTOR signaling pathway	map04150	3	159	94	6917	TRINITY_DN124748_c0_g1;TRINITY_DN58539_c0_g1;TRINITY_DN99306_c0_g1	K07203+K02150+K02991
Ubiquitin mediated proteolysis	map04120	2	190	94	6917	TRINITY_DN124430_c0_g1;TRINITY_DN125000_c0_g1	K10144+K10595
Glycine, serine and threonine metabolism	map00260	2	91	94	6917	TRINITY_DN131248_c0_g1;TRINITY_DN132193_c0_g1	K01697+K01697
Drug metabolism - cytochrome P450	map00982	1	65	94	6917	TRINITY_DN123523_c0_g1	K04097
Pyruvate metabolism	map00620	4	135	94	6917	TRINITY_DN125194_c0_g1;TRINITY_DN65019_c0_g2;TRINITY_DN66827_c0_g1;TRINITY_DN79413_c0_g1	K00029+K00626+K00128+K11262
Lysine degradation	map00310	2	110	94	6917	TRINITY_DN65019_c0_g2;TRINITY_DN66827_c0_g1	K00626+K00128
Citrate cycle (TCA cycle)	map00020	1	131	94	6917	TRINITY_DN126943_c0_g1	K00234
Glyoxylate and dicarboxylate metabolism	map00630	1	123	94	6917	TRINITY_DN65019_c0_g2	K00626
Phagosome	map04145	3	293	94	6917	TRINITY_DN108547_c0_g1;TRINITY_DN38973_c2_g1;TRINITY_DN58539_c0_g1	K05692+K07374+K02150
Butanoate metabolism	map00650	1	37	94	6917	TRINITY_DN65019_c0_g2	K00626
Purine metabolism	map00230	2	158	94	6917	TRINITY_DN127232_c0_g1;TRINITY_DN37050_c0_g1	K10807+K19970
Drug metabolism - other enzymes	map00983	1	110	94	6917	TRINITY_DN127232_c0_g1	K10807
Ribosome	map03010	51	1063	94	6917	TRINITY_DN102303_c0_g1;TRINITY_DN103191_c0_g2;TRINITY_DN105917_c0_g1;TRINITY_DN107965_c0_g1;TRINITY_DN117295_c0_g1;TRINITY_DN122228_c0_g1;TRINITY_DN126913_c0_g1;TRINITY_DN126940_c0_g1;TRINITY_DN128616_c0_g1;TRINITY_DN129951_c0_g1;TRINITY_DN130430_c0_g1;TRINITY_DN131833_c0_g1;TRINITY_DN131921_c0_g1;TRINITY_DN132509_c0_g1;TRINITY_DN16720_c0_g2;TRINITY_DN20768_c0_g1;TRINITY_DN23090_c2_g3;TRINITY_DN2…	K02957+K02973+K02932+K02993+K02937+K02925+K02922+K02949+K02893+K02870+K02865+K02949+K02955+K02969+K02865+K02977+K02951+K02951+K02995+K02969+K02995+K02893+K02882+K02883+K02962+K02958+K02976+K02900+K02880+K02912+K02937+K02941+K02866+K02987+K02987+K02875+K02978+K02934+K02875+K02984+K02993+K02880+K02960+K02929+K02925+K02929+K02942+K02951+K02900+K02900+K02991
Glycolysis / Gluconeogenesis	map00010	3	182	94	6917	TRINITY_DN62268_c0_g1;TRINITY_DN64243_c0_g1;TRINITY_DN66827_c0_g1	K00927+K00134+K00128
Pyrimidine metabolism	map00240	2	83	94	6917	TRINITY_DN127232_c0_g1;TRINITY_DN37050_c0_g1	K10807+K19970
Tryptophan metabolism	map00380	2	77	94	6917	TRINITY_DN65019_c0_g2;TRINITY_DN66827_c0_g1	K00626+K00128
Alanine, aspartate and glutamate metabolism	map00250	1	72	94	6917	TRINITY_DN127893_c0_g1	K00264
Arginine and proline metabolism	map00330	2	101	94	6917	TRINITY_DN131175_c0_g1;TRINITY_DN66827_c0_g1	K01581+K00128
Propanoate metabolism	map00640	2	103	94	6917	TRINITY_DN65019_c0_g2;TRINITY_DN79413_c0_g1	K00626+K11262
Histidine metabolism	map00340	1	29	94	6917	TRINITY_DN66827_c0_g1	K00128
Peroxisome	map04146	2	166	94	6917	TRINITY_DN121521_c0_g1;TRINITY_DN43467_c0_g4	K01897+K04564
FoxO signaling pathway	map04068	2	121	94	6917	TRINITY_DN121871_c0_g1;TRINITY_DN43467_c0_g4	K21771+K04564
Insect hormone biosynthesis	map00981	1	40	94	6917	TRINITY_DN66827_c0_g1	K00128
Fatty acid biosynthesis	map00061	3	41	94	6917	TRINITY_DN121521_c0_g1;TRINITY_DN79413_c0_g1;TRINITY_DN84751_c0_g1	K01897+K11262+K13370
Nitrogen metabolism	map00910	1	38	94	6917	TRINITY_DN127893_c0_g1	K00264
Terpenoid backbone biosynthesis	map00900	1	32	94	6917	TRINITY_DN65019_c0_g2	K00626
Fatty acid degradation	map00071	3	102	94	6917	TRINITY_DN121521_c0_g1;TRINITY_DN65019_c0_g2;TRINITY_DN66827_c0_g1	K01897+K00626+K00128
Valine, leucine and isoleucine degradation	map00280	2	122	94	6917	TRINITY_DN65019_c0_g2;TRINITY_DN66827_c0_g1	K00626+K00128
Spliceosome	map03040	1	311	94	6917	TRINITY_DN109732_c0_g1	K12869
Ascorbate and aldarate metabolism	map00053	1	43	94	6917	TRINITY_DN66827_c0_g1	K00128
RNA degradation	map03018	2	114	94	6917	TRINITY_DN13716_c0_g1;TRINITY_DN92081_c0_g1	K12581+K07573
Autophagy - other	map04136	1	41	94	6917	TRINITY_DN124748_c0_g1	K07203
Ribosome biogenesis in eukaryotes	map03008	1	162	94	6917	TRINITY_DN112496_c0_g1	K06943
Starch and sucrose metabolism	map00500	1	74	94	6917	TRINITY_DN71890_c0_g1	K00700
Autophagy - animal	map04140	2	172	94	6917	TRINITY_DN124748_c0_g1;TRINITY_DN1965_c0_g1	K07203+K07874
beta-Alanine metabolism	map00410	1	70	94	6917	TRINITY_DN66827_c0_g1	K00128
Lysosome	map04142	1	194	94	6917	TRINITY_DN30149_c0_g1	K01373
Nicotinate and nicotinamide metabolism	map00760	1	51	94	6917	TRINITY_DN37050_c0_g1	K19970
Oxidative phosphorylation	map00190	2	218	94	6917	TRINITY_DN126943_c0_g1;TRINITY_DN58539_c0_g1	K00234+K02150
Pentose phosphate pathway	map00030	2	77	94	6917	TRINITY_DN52847_c0_g2;TRINITY_DN62637_c0_g1	K00616+K00852
Inositol phosphate metabolism	map00562	1	64	94	6917	TRINITY_DN63913_c0_g1	K01858
Arachidonic acid metabolism	map00590	1	43	94	6917	TRINITY_DN123523_c0_g1	K04097
Synthesis and degradation of ketone bodies	map00072	1	15	94	6917	TRINITY_DN65019_c0_g2	K00626
RNA transport	map03013	1	269	94	6917	TRINITY_DN45623_c0_g1	K03231
Proteasome	map03050	2	106	94	6917	TRINITY_DN84632_c0_g1;TRINITY_DN91667_c0_g1	K02736+K03028
Metabolism of xenobiotics by cytochrome P450	map00980	1	69	94	6917	TRINITY_DN123523_c0_g1	K04097
ABC transporters	map02010	1	75	94	6917	TRINITY_DN77814_c0_g1	K05643
Glycerolipid metabolism	map00561	1	63	94	6917	TRINITY_DN66827_c0_g1	K00128
Sphingolipid metabolism	map00600	1	52	94	6917	TRINITY_DN126965_c0_g1	K00654
Cysteine and methionine metabolism	map00270	4	116	94	6917	TRINITY_DN131248_c0_g1;TRINITY_DN132193_c0_g1;TRINITY_DN63504_c0_g2;TRINITY_DN87121_c0_g1	K01697+K01697+K00789+K01251

## Sheet: PFG_vs_NFG.all.KEGG
#KEGG_n	4	KEGG_N	6917
#Pathway	ko_ID	DIFFgene	gene	DIFFgene_all	gene_all
Phenylalanine metabolism	map00360	2	17	4	6917	TRINITY_DN4191_c7_g1;TRINITY_DN60264_c0_g1	K01593+K00457
Neuroactive ligand-receptor interaction	map04080	1	130	4	6917	TRINITY_DN42303_c0_g1	K04284
Tyrosine metabolism	map00350	2	37	4	6917	TRINITY_DN4191_c7_g1;TRINITY_DN60264_c0_g1	K01593+K00457
Ubiquinone and other terpenoid-quinone biosynthesis	map00130	1	26	4	6917	TRINITY_DN60264_c0_g1	K00457
Ribosome biogenesis in eukaryotes	map03008	1	162	4	6917	TRINITY_DN10595_c0_g1	K14563
Tryptophan metabolism	map00380	1	77	4	6917	TRINITY_DN4191_c7_g1	K01593

## Sheet: PFH_vs_NFH.all.KEGG
#KEGG_n	5	KEGG_N	6917
#Pathway	ko_ID	DIFFgene	gene	DIFFgene_all	gene_all
Neuroactive ligand-receptor interaction	map04080	1	130	5	6917	TRINITY_DN9364_c0_g2	K05181
Sphingolipid metabolism	map00600	1	52	5	6917	TRINITY_DN23528_c0_g1	K01201
Other glycan degradation	map00511	1	34	5	6917	TRINITY_DN23528_c0_g1	K01201
Phagosome	map04145	1	293	5	6917	TRINITY_DN13599_c0_g2	K05692
Lysosome	map04142	1	194	5	6917	TRINITY_DN23528_c0_g1	K01201
Oxidative phosphorylation	map00190	1	218	5	6917	TRINITY_DN31273_c0_g1	K00419
Spliceosome	map03040	1	311	5	6917	TRINITY_DN29724_c0_g2	K12832

## Sheet: PME_vs_NME.all.KEGG
#KEGG_n	489	KEGG_N	6917
#Pathway	ko_ID	DIFFgene	gene	DIFFgene_all	gene_all
Biosynthesis of unsaturated fatty acids	map01040	1	38	489	6917	TRINITY_DN129110_c0_g1	K00507
Fructose and mannose metabolism	map00051	4	56	489	6917	TRINITY_DN124592_c0_g1;TRINITY_DN18315_c2_g1;TRINITY_DN30859_c0_g1;TRINITY_DN41652_c0_g1	K01623+K03841+K01623+K03841
Ubiquitin mediated proteolysis	map04120	12	190	489	6917	TRINITY_DN1024_c16_g1;TRINITY_DN103_c0_g1;TRINITY_DN108376_c0_g1;TRINITY_DN2291_c5_g1;TRINITY_DN26_c0_g2;TRINITY_DN3093_c6_g1;TRINITY_DN3998_c1_g1;TRINITY_DN41958_c0_g1;TRINITY_DN5082_c2_g1;TRINITY_DN549_c0_g1;TRINITY_DN58_c0_g1;TRINITY_DN58_c0_g2	K04552+K03348+K10575+K10592+K10586+K10593+K10592+K10612+K10591+K10601+K10592+K10592
Fatty acid biosynthesis	map00061	2	41	489	6917	TRINITY_DN23844_c0_g1;TRINITY_DN3008_c2_g1	K01897+K01897
Autophagy - animal	map04140	3	172	489	6917	TRINITY_DN112462_c0_g2;TRINITY_DN16607_c1_g1;TRINITY_DN6334_c0_g1	K07874+K06276+K08860
Folate biosynthesis	map00790	1	37	489	6917	TRINITY_DN31337_c0_g1	K01077
Pantothenate and CoA biosynthesis	map00770	3	31	489	6917	TRINITY_DN1052_c7_g1;TRINITY_DN1243_c0_g1;TRINITY_DN124733_c0_g1	K01513+K18966+K00207
FoxO signaling pathway	map04068	9	121	489	6917	TRINITY_DN12096_c0_g1;TRINITY_DN16607_c1_g1;TRINITY_DN28661_c1_g1;TRINITY_DN33896_c0_g1;TRINITY_DN6501_c3_g1;TRINITY_DN6761_c1_g1;TRINITY_DN78421_c0_g1;TRINITY_DN87384_c0_g1;TRINITY_DN91690_c0_g1	K10146+K06276+K04564+K01596+K07199+K01596+K04674+K01596+K01596
Ether lipid metabolism	map00565	4	30	489	6917	TRINITY_DN10016_c0_g1;TRINITY_DN11107_c0_g1;TRINITY_DN1978_c0_g1;TRINITY_DN35491_c0_g1	K08743+K16794+K01080+K01047
Purine metabolism	map00230	7	158	489	6917	TRINITY_DN1052_c7_g1;TRINITY_DN11341_c0_g1;TRINITY_DN13751_c0_g1;TRINITY_DN14163_c0_g1;TRINITY_DN29528_c0_g1;TRINITY_DN29528_c0_g3;TRINITY_DN425_c2_g1	K01513+K00365+K19970+K13485+K00940+K00940+K13758
Ribosome	map03010	187	1063	489	6917	TRINITY_DN109370_c1_g1;TRINITY_DN111425_c0_g1;TRINITY_DN111425_c0_g2;TRINITY_DN112005_c1_g1;TRINITY_DN113281_c0_g2;TRINITY_DN113765_c0_g1;TRINITY_DN115936_c0_g1;TRINITY_DN11926_c0_g1;TRINITY_DN11926_c0_g2;TRINITY_DN119910_c0_g1;TRINITY_DN12173_c0_g1;TRINITY_DN123432_c0_g1;TRINITY_DN123658_c0_g1;TRINITY_DN123809_c0_g1;TRINITY_DN124038_c0_g1;TRINITY_DN124097_c0_g1;TRINITY_DN124786_c0_g1;TRINITY_DN1…	K02872+K02971+K02971+K02955+K02958+K02926+K02995+K02922+K02922+K02938+K02937+K02925+K02883+K02889+K02940+K02964+K02979+K02898+K02974+K02924+K02953+K02998+K02974+K02900+K02966+K02868+K02997+K02925+K02875+K02937+K02877+K02955+K02985+K02903+K02922+K02872+K02893+K02921+K02918+K02975+K02943+K02870+K02953+K02906+K02880+K02977+K02953+K02955+K02964+K02901+K02918+K02951+K02921+K02957+K02985+K02976+K02983+…
Protein export	map03060	1	43	489	6917	TRINITY_DN2911_c0_g1	K09490
Terpenoid backbone biosynthesis	map00900	1	32	489	6917	TRINITY_DN1207_c1_g4	K05906
Proteasome	map03050	3	106	489	6917	TRINITY_DN11124_c3_g1;TRINITY_DN127806_c0_g1;TRINITY_DN3259_c1_g4	K06698+K02730+K06699
Glycolysis / Gluconeogenesis	map00010	18	182	489	6917	TRINITY_DN124592_c0_g1;TRINITY_DN132968_c0_g1;TRINITY_DN18315_c2_g1;TRINITY_DN19180_c1_g1;TRINITY_DN22726_c1_g1;TRINITY_DN30859_c0_g1;TRINITY_DN33896_c0_g1;TRINITY_DN40529_c0_g1;TRINITY_DN41652_c0_g1;TRINITY_DN46432_c0_g1;TRINITY_DN4769_c0_g1;TRINITY_DN49266_c0_g1;TRINITY_DN50910_c0_g1;TRINITY_DN6761_c1_g1;TRINITY_DN87287_c0_g1;TRINITY_DN87384_c0_g1;TRINITY_DN91690_c0_g1;TRINITY_DN93080_c0_g1	K01623+K00016+K03841+K00134+K00927+K01623+K01596+K14085+K03841+K00161+K00128+K00134+K00121+K01596+K00134+K01596+K01596+K01689
Porphyrin and chlorophyll metabolism	map00860	2	57	489	6917	TRINITY_DN132636_c0_g1;TRINITY_DN6336_c0_g1	K01698+K00643
Sulfur metabolism	map00920	1	16	489	6917	TRINITY_DN16553_c0_g1	K22470
Butanoate metabolism	map00650	2	37	489	6917	TRINITY_DN2014_c4_g1;TRINITY_DN39110_c0_g1	K07515+K00139
Phagosome	map04145	18	293	489	6917	TRINITY_DN1044_c0_g2;TRINITY_DN108547_c0_g1;TRINITY_DN116069_c0_g2;TRINITY_DN118693_c0_g4;TRINITY_DN12603_c0_g1;TRINITY_DN129624_c0_g1;TRINITY_DN14616_c0_g3;TRINITY_DN15643_c0_g3;TRINITY_DN1679_c2_g1;TRINITY_DN21135_c0_g1;TRINITY_DN2243_c0_g1;TRINITY_DN23143_c0_g1;TRINITY_DN24776_c0_g1;TRINITY_DN2789_c0_g2;TRINITY_DN30386_c0_g1;TRINITY_DN39310_c1_g1;TRINITY_DN40800_c0_g1;TRINITY_DN46897_c1_g1	K05692+K05692+K07375+K05692+K05692+K02155+K07374+K07374+K04392+K07375+K07374+K05692+K05692+K07374+K13240+K07374+K05692+K02155
Glycosaminoglycan degradation	map00531	1	18	489	6917	TRINITY_DN5884_c1_g1	K12373
Drug metabolism - other enzymes	map00983	10	110	489	6917	TRINITY_DN124733_c0_g1;TRINITY_DN126720_c0_g1;TRINITY_DN131109_c0_g1;TRINITY_DN1653_c0_g1;TRINITY_DN16573_c0_g2;TRINITY_DN1667_c0_g1;TRINITY_DN16779_c0_g1;TRINITY_DN29528_c0_g1;TRINITY_DN29528_c0_g3;TRINITY_DN532_c3_g1	K00207+K00799+K00876+K01044+K00799+K01044+K00799+K00940+K00940+K01044
Tryptophan metabolism	map00380	6	77	489	6917	TRINITY_DN2014_c4_g1;TRINITY_DN335_c2_g1;TRINITY_DN40529_c0_g1;TRINITY_DN4769_c0_g1;TRINITY_DN4864_c3_g1;TRINITY_DN8750_c1_g1	K07515+K00452+K14085+K00128+K15791+K00486
Mucin type O-glycan biosynthesis	map00512	2	27	489	6917	TRINITY_DN3824_c0_g1;TRINITY_DN790_c3_g1	K00710+K00731
Glycerophospholipid metabolism	map00564	3	99	489	6917	TRINITY_DN1978_c0_g1;TRINITY_DN35491_c0_g1;TRINITY_DN49475_c0_g2	K01080+K01047+K14286
Lysosome	map04142	9	194	489	6917	TRINITY_DN129624_c0_g1;TRINITY_DN3465_c8_g1;TRINITY_DN4552_c1_g1;TRINITY_DN46897_c1_g1;TRINITY_DN4800_c2_g1;TRINITY_DN52037_c0_g2;TRINITY_DN5884_c1_g1;TRINITY_DN631_c0_g1;TRINITY_DN83430_c0_g1	K02155+K12392+K12316+K02155+K12394+K21398+K12373+K12311+K01275
Inositol phosphate metabolism	map00562	2	64	489	6917	TRINITY_DN1822_c0_g1;TRINITY_DN20298_c1_g1	K00911+K00889
Glycosaminoglycan biosynthesis - chondroitin sulfate / dermatan sulfate	map00532	1	29	489	6917	TRINITY_DN6680_c0_g1	K01017
Linoleic acid metabolism	map00591	3	18	489	6917	TRINITY_DN1356_c0_g3;TRINITY_DN35491_c0_g1;TRINITY_DN600_c0_g1	K07424+K01047+K07424
Amino sugar and nucleotide sugar metabolism	map00520	4	112	489	6917	TRINITY_DN2266_c0_g1;TRINITY_DN296_c0_g1;TRINITY_DN5884_c1_g1;TRINITY_DN7047_c0_g1	K00820+K00326+K12373+K01836
Pyrimidine metabolism	map00240	6	83	489	6917	TRINITY_DN1052_c7_g1;TRINITY_DN124733_c0_g1;TRINITY_DN131109_c0_g1;TRINITY_DN13751_c0_g1;TRINITY_DN29528_c0_g1;TRINITY_DN29528_c0_g3	K01513+K00207+K00876+K19970+K00940+K00940
Metabolism of xenobiotics by cytochrome P450	map00980	6	69	489	6917	TRINITY_DN126720_c0_g1;TRINITY_DN133144_c0_g1;TRINITY_DN16573_c0_g2;TRINITY_DN16779_c0_g1;TRINITY_DN3015_c0_g3;TRINITY_DN50910_c0_g1	K00799+K04097+K00799+K00799+K04097+K00121
Arginine biosynthesis	map00220	7	43	489	6917	TRINITY_DN10416_c0_g1;TRINITY_DN129574_c0_g1;TRINITY_DN132526_c0_g1;TRINITY_DN30386_c0_g1;TRINITY_DN4730_c2_g1;TRINITY_DN61985_c1_g1;TRINITY_DN6837_c4_g1	K00261+K14455+K01915+K13240+K00814+K00261+K01755
Various types of N-glycan biosynthesis	map00513	3	63	489	6917	TRINITY_DN10694_c0_g1;TRINITY_DN5884_c1_g1;TRINITY_DN7836_c1_g1	K00736+K12373+K14459
RNA degradation	map03018	10	114	489	6917	TRINITY_DN1068_c0_g1;TRINITY_DN11834_c0_g2;TRINITY_DN1210_c1_g2;TRINITY_DN2480_c1_g1;TRINITY_DN2805_c0_g1;TRINITY_DN52997_c0_g1;TRINITY_DN5389_c0_g1;TRINITY_DN73412_c0_g1;TRINITY_DN735_c6_g1;TRINITY_DN93080_c0_g1	K12604+K04043+K12580+K12603+K12619+K13126+K12593+K04077+K14443+K01689
N-Glycan biosynthesis	map00510	1	53	489	6917	TRINITY_DN10694_c0_g1	K00736
Phosphatidylinositol signaling system	map04070	4	85	489	6917	TRINITY_DN103055_c0_g1;TRINITY_DN1822_c0_g1;TRINITY_DN20298_c1_g1;TRINITY_DN52100_c3_g1	K02183+K00911+K00889+K02183
Arginine and proline metabolism	map00330	7	101	489	6917	TRINITY_DN129574_c0_g1;TRINITY_DN2431_c0_g1;TRINITY_DN30386_c0_g1;TRINITY_DN30610_c0_g1;TRINITY_DN3420_c0_g1;TRINITY_DN40529_c0_g1;TRINITY_DN4769_c0_g1	K14455+K00294+K13240+K00286+K00657+K14085+K00128
Fatty acid degradation	map00071	11	102	489	6917	TRINITY_DN128039_c0_g1;TRINITY_DN1566_c0_g1;TRINITY_DN16546_c0_g1;TRINITY_DN16546_c0_g2;TRINITY_DN2014_c4_g1;TRINITY_DN23844_c0_g1;TRINITY_DN3008_c2_g1;TRINITY_DN40529_c0_g1;TRINITY_DN4769_c0_g1;TRINITY_DN50910_c0_g1;TRINITY_DN77514_c0_g1	K13239+K09479+K13239+K13239+K07515+K01897+K01897+K14085+K00128+K00121+K00255
alpha-Linolenic acid metabolism	map00592	1	21	489	6917	TRINITY_DN35491_c0_g1	K01047
RNA polymerase	map03020	8	278	489	6917	TRINITY_DN1129_c0_g1;TRINITY_DN114904_c0_g1;TRINITY_DN20231_c0_g2;TRINITY_DN2522_c0_g1;TRINITY_DN29393_c0_g1;TRINITY_DN3765_c0_g1;TRINITY_DN4434_c0_g1;TRINITY_DN48452_c0_g1	K03006+K03006+K03006+K03006+K03016+K03006+K03006+K03007
Retinol metabolism	map00830	8	60	489	6917	TRINITY_DN1356_c0_g3;TRINITY_DN1392_c0_g1;TRINITY_DN50910_c0_g1;TRINITY_DN529_c0_g1;TRINITY_DN59904_c0_g1;TRINITY_DN600_c0_g1;TRINITY_DN6405_c0_g1;TRINITY_DN650_c0_g1	K07424+K09516+K00121+K15734+K11153+K07424+K11153+K15734
AGE-RAGE signaling pathway in diabetic complications	map04933	8	142	489	6917	TRINITY_DN1679_c2_g1;TRINITY_DN1902_c10_g1;TRINITY_DN28833_c0_g1;TRINITY_DN2898_c0_g2;TRINITY_DN60935_c0_g1;TRINITY_DN7676_c0_g2;TRINITY_DN78421_c0_g1;TRINITY_DN9840_c0_g1	K04392+K19720+K19720+K02580+K19720+K19720+K04674+K06236
Glycosphingolipid biosynthesis - lacto and neolacto series	map00601	1	22	489	6917	TRINITY_DN8281_c0_g1	K07820
Pentose and glucuronate interconversions	map00040	1	59	489	6917	TRINITY_DN114839_c0_g1	K01783
Spliceosome	map03040	12	311	489	6917	TRINITY_DN12994_c0_g2;TRINITY_DN130915_c0_g1;TRINITY_DN13790_c0_g1;TRINITY_DN1685_c0_g1;TRINITY_DN2152_c1_g1;TRINITY_DN2578_c0_g2;TRINITY_DN43467_c0_g1;TRINITY_DN49593_c0_g1;TRINITY_DN53364_c0_g2;TRINITY_DN6154_c0_g1;TRINITY_DN6289_c1_g1;TRINITY_DN6736_c1_g1	K12891+K12812+K12893+K12866+K12819+K03283+K03283+K11097+K12893+K12838+K12842+K12824
Histidine metabolism	map00340	2	29	489	6917	TRINITY_DN40529_c0_g1;TRINITY_DN4769_c0_g1	K14085+K00128
Tyrosine metabolism	map00350	3	37	489	6917	TRINITY_DN11454_c0_g1;TRINITY_DN129574_c0_g1;TRINITY_DN50910_c0_g1	K00451+K14455+K00121
Propanoate metabolism	map00640	4	103	489	6917	TRINITY_DN11065_c1_g1;TRINITY_DN132968_c0_g1;TRINITY_DN2014_c4_g1;TRINITY_DN9586_c0_g1	K01965+K00016+K07515+K09699
Galactose metabolism	map00052	1	42	489	6917	TRINITY_DN4552_c1_g1	K12316
Wnt signaling pathway	map04310	4	118	489	6917	TRINITY_DN14471_c0_g1;TRINITY_DN1679_c2_g1;TRINITY_DN62809_c0_g1;TRINITY_DN6941_c1_g1	K04512+K04392+K04497+K03083
Protein processing in endoplasmic reticulum	map04141	15	302	489	6917	TRINITY_DN108376_c0_g1;TRINITY_DN1312_c1_g1;TRINITY_DN1312_c1_g2;TRINITY_DN131869_c0_g1;TRINITY_DN14746_c3_g1;TRINITY_DN2103_c6_g1;TRINITY_DN2578_c0_g2;TRINITY_DN2911_c0_g1;TRINITY_DN43467_c0_g1;TRINITY_DN4651_c0_g1;TRINITY_DN549_c0_g1;TRINITY_DN56076_c0_g2;TRINITY_DN60179_c1_g1;TRINITY_DN6334_c0_g1;TRINITY_DN92827_c0_g1	K10575+K04079+K04079+K13984+K10839+K04523+K03283+K09490+K03283+K04431+K10601+K09580+K04079+K08860+K04079
Citrate cycle (TCA cycle)	map00020	8	131	489	6917	TRINITY_DN33896_c0_g1;TRINITY_DN37591_c0_g1;TRINITY_DN46432_c0_g1;TRINITY_DN6761_c1_g1;TRINITY_DN80182_c3_g1;TRINITY_DN8428_c0_g1;TRINITY_DN87384_c0_g1;TRINITY_DN91690_c0_g1	K01596+K00026+K00161+K01596+K01681+K01681+K01596+K01596
Lysine degradation	map00310	5	110	489	6917	TRINITY_DN2014_c4_g1;TRINITY_DN40529_c0_g1;TRINITY_DN4769_c0_g1;TRINITY_DN4864_c3_g1;TRINITY_DN513_c0_g6	K07515+K14085+K00128+K15791+K00471
RNA transport	map03013	11	269	489	6917	TRINITY_DN113021_c0_g1;TRINITY_DN123719_c0_g1;TRINITY_DN123818_c0_g1;TRINITY_DN130915_c0_g1;TRINITY_DN13795_c0_g1;TRINITY_DN3050_c1_g1;TRINITY_DN4193_c0_g1;TRINITY_DN45623_c0_g1;TRINITY_DN47328_c0_g1;TRINITY_DN52997_c0_g1;TRINITY_DN56347_c1_g1	K03257+K03113+K03754+K12812+K03258+K14323+K03231+K03231+K03236+K13126+K07936
TGF-beta signaling pathway	map04350	5	83	489	6917	TRINITY_DN11830_c1_g1;TRINITY_DN2728_c1_g2;TRINITY_DN3325_c0_g1;TRINITY_DN33633_c0_g1;TRINITY_DN78421_c0_g1	K06825+K04677+K23377+K04676+K04674
Valine, leucine and isoleucine degradation	map00280	6	122	489	6917	TRINITY_DN11065_c1_g1;TRINITY_DN2014_c4_g1;TRINITY_DN40529_c0_g1;TRINITY_DN4769_c0_g1;TRINITY_DN7629_c0_g1;TRINITY_DN9586_c0_g1	K01965+K07515+K14085+K00128+K01968+K09699
Drug metabolism - cytochrome P450	map00982	6	65	489	6917	TRINITY_DN126720_c0_g1;TRINITY_DN133144_c0_g1;TRINITY_DN16573_c0_g2;TRINITY_DN16779_c0_g1;TRINITY_DN3015_c0_g3;TRINITY_DN50910_c0_g1	K00799+K04097+K00799+K00799+K04097+K00121
Selenocompound metabolism	map00450	1	31	489	6917	TRINITY_DN2498_c1_g1	K01874
Glycerolipid metabolism	map00561	3	63	489	6917	TRINITY_DN1978_c0_g1;TRINITY_DN40529_c0_g1;TRINITY_DN4769_c0_g1	K01080+K14085+K00128
Glycine, serine and threonine metabolism	map00260	4	91	489	6917	TRINITY_DN1407_c0_g1;TRINITY_DN40529_c0_g1;TRINITY_DN56023_c0_g1;TRINITY_DN6336_c0_g1	K00831+K14085+K00058+K00643
One carbon pool by folate	map00670	1	27	489	6917	TRINITY_DN978_c1_g1	K00289
Sphingolipid metabolism	map00600	1	52	489	6917	TRINITY_DN1978_c0_g1	K01080
Pentose phosphate pathway	map00030	10	77	489	6917	TRINITY_DN10000_c0_g1;TRINITY_DN106051_c0_g1;TRINITY_DN114839_c0_g1;TRINITY_DN124592_c0_g1;TRINITY_DN131142_c0_g1;TRINITY_DN18315_c2_g1;TRINITY_DN30859_c0_g1;TRINITY_DN41652_c0_g1;TRINITY_DN55367_c2_g1;TRINITY_DN90867_c0_g1	K01619+K01807+K01783+K01623+K00852+K03841+K01623+K03841+K00615+K00615
Glutathione metabolism	map00480	6	112	489	6917	TRINITY_DN126720_c0_g1;TRINITY_DN133144_c0_g1;TRINITY_DN16573_c0_g2;TRINITY_DN16779_c0_g1;TRINITY_DN19493_c0_g1;TRINITY_DN3015_c0_g3	K00799+K04097+K00799+K00799+K01469+K04097
Phenylalanine metabolism	map00360	1	17	489	6917	TRINITY_DN129574_c0_g1	K14455
Riboflavin metabolism	map00740	1	14	489	6917	TRINITY_DN1052_c7_g1	K01513
mRNA surveillance pathway	map03015	4	151	489	6917	TRINITY_DN1068_c1_g1;TRINITY_DN130915_c0_g1;TRINITY_DN3050_c1_g1;TRINITY_DN52997_c0_g1	K06269+K12812+K14323+K13126
Ribosome biogenesis in eukaryotes	map03008	6	162	489	6917	TRINITY_DN131559_c0_g1;TRINITY_DN18416_c0_g1;TRINITY_DN2805_c0_g1;TRINITY_DN56347_c1_g1;TRINITY_DN6909_c0_g1;TRINITY_DN8713_c0_g1	K14563+K11128+K12619+K07936+K14563+K14572
Neuroactive ligand-receptor interaction	map04080	3	130	489	6917	TRINITY_DN18233_c2_g1;TRINITY_DN3346_c0_g1;TRINITY_DN38342_c0_g1	K04261+K05243+K05770
Glycosphingolipid biosynthesis - ganglio series	map00604	1	13	489	6917	TRINITY_DN5884_c1_g1	K12373
Mannose type O-glycan biosynthesis	map00515	1	26	489	6917	TRINITY_DN2293_c0_g1	K21032
Nucleotide excision repair	map03420	2	61	489	6917	TRINITY_DN14746_c3_g1;TRINITY_DN6070_c5_g1	K10839+K10841
Starch and sucrose metabolism	map00500	3	74	489	6917	TRINITY_DN1052_c7_g1;TRINITY_DN4552_c1_g1;TRINITY_DN7928_c0_g1	K01513+K12316+K00693
Aminoacyl-tRNA biosynthesis	map00970	2	78	489	6917	TRINITY_DN2498_c1_g1;TRINITY_DN70282_c0_g1	K01874+K01866
Pyruvate metabolism	map00620	9	135	489	6917	TRINITY_DN132968_c0_g1;TRINITY_DN33896_c0_g1;TRINITY_DN37591_c0_g1;TRINITY_DN40529_c0_g1;TRINITY_DN46432_c0_g1;TRINITY_DN4769_c0_g1;TRINITY_DN6761_c1_g1;TRINITY_DN87384_c0_g1;TRINITY_DN91690_c0_g1	K00016+K01596+K00026+K14085+K00161+K00128+K01596+K01596+K01596
Other glycan degradation	map00511	3	34	489	6917	TRINITY_DN5884_c1_g1;TRINITY_DN631_c0_g1;TRINITY_DN7836_c1_g1	K12373+K12311+K14459
Cysteine and methionine metabolism	map00270	9	116	489	6917	TRINITY_DN120582_c0_g1;TRINITY_DN129574_c0_g1;TRINITY_DN132968_c0_g1;TRINITY_DN1407_c0_g1;TRINITY_DN3527_c5_g1;TRINITY_DN37591_c0_g1;TRINITY_DN5012_c2_g1;TRINITY_DN56023_c0_g1;TRINITY_DN99840_c0_g1	K01251+K14455+K00016+K00831+K00456+K00026+K01251+K00058+K00789
D-Glutamine and D-glutamate metabolism	map00471	2	10	489	6917	TRINITY_DN10416_c0_g1;TRINITY_DN61985_c1_g1	K00261+K00261
Nitrogen metabolism	map00910	6	38	489	6917	TRINITY_DN10416_c0_g1;TRINITY_DN117043_c0_g1;TRINITY_DN132526_c0_g1;TRINITY_DN2699_c0_g1;TRINITY_DN61985_c1_g1;TRINITY_DN927_c1_g1	K00261+K01673+K01915+K01672+K00261+K00264
Glycosphingolipid biosynthesis - globo and isoglobo series	map00603	1	30	489	6917	TRINITY_DN5884_c1_g1	K12373
Glyoxylate and dicarboxylate metabolism	map00630	5	123	489	6917	TRINITY_DN11065_c1_g1;TRINITY_DN132526_c0_g1;TRINITY_DN37591_c0_g1;TRINITY_DN80182_c3_g1;TRINITY_DN8428_c0_g1	K01965+K01915+K00026+K01681+K01681
Fatty acid elongation	map00062	1	38	489	6917	TRINITY_DN2014_c4_g1	K07515
Mitophagy - animal	map04137	3	58	489	6917	TRINITY_DN1889_c0_g1;TRINITY_DN26338_c0_g1;TRINITY_DN6334_c0_g1	K11839+K17969+K08860
ECM-receptor interaction	map04512	7	71	489	6917	TRINITY_DN1132_c1_g2;TRINITY_DN12403_c0_g1;TRINITY_DN30341_c0_g1;TRINITY_DN5282_c1_g1;TRINITY_DN6194_c0_g1;TRINITY_DN8251_c0_g1;TRINITY_DN9840_c0_g1	K08131+K08131+K06249+K19719+K05636+K06584+K06236
Phenylalanine, tyrosine and tryptophan biosynthesis	map00400	1	12	489	6917	TRINITY_DN129574_c0_g1	K14455
Peroxisome	map04146	13	166	489	6917	TRINITY_DN11307_c0_g1;TRINITY_DN1256_c0_g1;TRINITY_DN128039_c0_g1;TRINITY_DN16546_c0_g1;TRINITY_DN16546_c0_g2;TRINITY_DN23071_c0_g1;TRINITY_DN23844_c0_g1;TRINITY_DN28661_c1_g1;TRINITY_DN29599_c0_g1;TRINITY_DN29599_c0_g2;TRINITY_DN3008_c2_g1;TRINITY_DN326_c1_g1;TRINITY_DN3873_c0_g1	K11187+K00272+K13239+K13239+K13239+K13337+K01897+K04564+K11187+K11187+K01897+K12663+K12663
Arachidonic acid metabolism	map00590	4	43	489	6917	TRINITY_DN108046_c0_g3;TRINITY_DN133144_c0_g1;TRINITY_DN3015_c0_g3;TRINITY_DN35491_c0_g1	K15717+K04097+K04097+K01047
Caffeine metabolism	map00232	1	8	489	6917	TRINITY_DN11341_c0_g1	K00365
Alanine, aspartate and glutamate metabolism	map00250	12	72	489	6917	TRINITY_DN10416_c0_g1;TRINITY_DN1256_c0_g1;TRINITY_DN129574_c0_g1;TRINITY_DN132526_c0_g1;TRINITY_DN1941_c0_g2;TRINITY_DN2266_c0_g1;TRINITY_DN2431_c0_g1;TRINITY_DN39110_c0_g1;TRINITY_DN4730_c2_g1;TRINITY_DN61985_c1_g1;TRINITY_DN6837_c4_g1;TRINITY_DN927_c1_g1	K00261+K00272+K14455+K01915+K13566+K00820+K00294+K00139+K00814+K00261+K01755+K00264
Taurine and hypotaurine metabolism	map00430	2	11	489	6917	TRINITY_DN1243_c0_g1;TRINITY_DN3527_c5_g1	K18966+K00456
Oxidative phosphorylation	map00190	19	218	489	6917	TRINITY_DN124743_c0_g1;TRINITY_DN126743_c0_g1;TRINITY_DN128979_c0_g1;TRINITY_DN129624_c0_g1;TRINITY_DN130981_c0_g1;TRINITY_DN132585_c0_g1;TRINITY_DN1871_c0_g1;TRINITY_DN20117_c0_g1;TRINITY_DN22532_c0_g2;TRINITY_DN22532_c1_g1;TRINITY_DN28226_c0_g1;TRINITY_DN33395_c1_g1;TRINITY_DN46897_c1_g1;TRINITY_DN54687_c0_g1;TRINITY_DN5987_c0_g1;TRINITY_DN62704_c0_g1;TRINITY_DN63095_c0_g1;TRINITY_DN7516_c0_g1;…	K02265+K02267+K02136+K02155+K11353+K02137+K03883+K00411+K02133+K02133+K11726+K02137+K02155+K02133+K03934+K02262+K02136+K02132+K03946
Thiamine metabolism	map00730	1	18	489	6917	TRINITY_DN31337_c0_g1	K01077
mTOR signaling pathway	map04150	6	159	489	6917	TRINITY_DN13795_c0_g1;TRINITY_DN16070_c0_g1;TRINITY_DN16070_c0_g3;TRINITY_DN16607_c1_g1;TRINITY_DN44190_c1_g1;TRINITY_DN6941_c1_g1	K03258+K02991+K02991+K06276+K02991+K03083
Nicotinate and nicotinamide metabolism	map00760	5	51	489	6917	TRINITY_DN1052_c7_g1;TRINITY_DN13751_c0_g1;TRINITY_DN24018_c2_g1;TRINITY_DN341_c1_g1;TRINITY_DN67470_c0_g2	K01513+K19970+K00858+K00858+K00323
beta-Alanine metabolism	map00410	5	70	489	6917	TRINITY_DN1243_c0_g1;TRINITY_DN124733_c0_g1;TRINITY_DN2014_c4_g1;TRINITY_DN40529_c0_g1;TRINITY_DN4769_c0_g1	K18966+K00207+K07515+K14085+K00128
ABC transporters	map02010	3	75	489	6917	TRINITY_DN10386_c0_g2;TRINITY_DN122820_c0_g1;TRINITY_DN16887_c0_g1	K05658+K05643+K05679
Endocytosis	map04144	31	458	489	6917	TRINITY_DN11186_c1_g1;TRINITY_DN121372_c1_g1;TRINITY_DN131471_c0_g1;TRINITY_DN132612_c0_g1;TRINITY_DN13776_c1_g1;TRINITY_DN1390_c1_g1;TRINITY_DN1874_c3_g1;TRINITY_DN1889_c0_g1;TRINITY_DN20298_c1_g1;TRINITY_DN2108_c9_g1;TRINITY_DN2261_c6_g1;TRINITY_DN2536_c1_g1;TRINITY_DN2578_c0_g2;TRINITY_DN2958_c5_g1;TRINITY_DN3259_c4_g1;TRINITY_DN364_c2_g1;TRINITY_DN3658_c1_g2;TRINITY_DN43467_c0_g1;TRINITY_DN49…	K12196+K18461+K19475+K07904+K19475+K12471+K23612+K11839+K00889+K12196+K18461+K18461+K03283+K18443+K19475+K19475+K07904+K03283+K07937+K10591+K12200+K18461+K18467+K19475+K04674+K18461+K19475+K12492+K12199+K19475+K11827
Ascorbate and aldarate metabolism	map00053	2	43	489	6917	TRINITY_DN40529_c0_g1;TRINITY_DN4769_c0_g1	K14085+K00128
Insect hormone biosynthesis	map00981	2	40	489	6917	TRINITY_DN2977_c0_g1;TRINITY_DN4769_c0_g1	K14937+K00128
Notch signaling pathway	map04330	3	36	489	6917	TRINITY_DN5132_c0_g1;TRINITY_DN5434_c0_g1;TRINITY_DN62809_c0_g1	K06052+K06059+K04497
Vitamin B6 metabolism	map00750	1	7	489	6917	TRINITY_DN1407_c0_g1	K00831

## Sheet: PMG_vs_NMG.all.KEGG
#KEGG_n	3	KEGG_N	6917
#Pathway	ko_ID	DIFFgene	gene	DIFFgene_all	gene_all
RNA polymerase	map03020	1	278	3	6917	TRINITY_DN108562_c0_g1	K03010
Selenocompound metabolism	map00450	1	31	3	6917	TRINITY_DN24063_c0_g1	K22182
Ribosome	map03010	1	1063	3	6917	TRINITY_DN9481_c0_g1	K02922

## Sheet: PMH_vs_NMH.all.KEGG
#KEGG_n	8	KEGG_N	6917
#Pathway	ko_ID	DIFFgene	gene	DIFFgene_all	gene_all
D-Glutamine and D-glutamate metabolism	map00471	1	10	8	6917	TRINITY_DN1194_c0_g1	K01425
Amino sugar and nucleotide sugar metabolism	map00520	1	112	8	6917	TRINITY_DN120162_c0_g1	K01711
Folate biosynthesis	map00790	1	37	8	6917	TRINITY_DN6032_c0_g1	K01077
Endocytosis	map04144	1	458	8	6917	TRINITY_DN1874_c3_g1	K23612
Purine metabolism	map00230	1	158	8	6917	TRINITY_DN1617_c2_g2	K00873
Glycolysis / Gluconeogenesis	map00010	1	182	8	6917	TRINITY_DN1617_c2_g2	K00873
Thiamine metabolism	map00730	1	18	8	6917	TRINITY_DN6032_c0_g1	K01077
Alanine, aspartate and glutamate metabolism	map00250	1	72	8	6917	TRINITY_DN1194_c0_g1	K01425
Glycerophospholipid metabolism	map00564	1	99	8	6917	TRINITY_DN35491_c0_g1	K01047
Pyruvate metabolism	map00620	1	135	8	6917	TRINITY_DN1617_c2_g2	K00873
RNA transport	map03013	1	269	8	6917	TRINITY_DN1036_c6_g1	K14307
alpha-Linolenic acid metabolism	map00592	1	21	8	6917	TRINITY_DN35491_c0_g1	K01047
Phagosome	map04145	1	293	8	6917	TRINITY_DN13302_c0_g1	K07374
Arginine biosynthesis	map00220	1	43	8	6917	TRINITY_DN1194_c0_g1	K01425
Arachidonic acid metabolism	map00590	1	43	8	6917	TRINITY_DN35491_c0_g1	K01047
Linoleic acid metabolism	map00591	1	18	8	6917	TRINITY_DN35491_c0_g1	K01047
Fructose and mannose metabolism	map00051	1	56	8	6917	TRINITY_DN120162_c0_g1	K01711
Ether lipid metabolism	map00565	1	30	8	6917	TRINITY_DN35491_c0_g1	K01047
