# Supplementary material for: Integrated Analysis of Transcriptomics and Metabolomics Unveil the Novel Insight of One-Year-Old Precocious Mechanism in the Chinese Mitten Crab, Eriocheir sinensis
Source: Int J Mol Sci. 2023 Jul 6;24(13):11171. doi: 10.3390/ijms241311171 (PMC10342783; doi:10.3390/ijms241311171)
Supplement: Supplementary file 1 [file ijms-24-11171-s001.zip › Table S4.xlsx]

## Sheet: NEG Mapping
MS2 name	HMDB	Chinese.Name	Chinese.Class	CAS	KEGG COMPOUND ID	Super.Class	Class	Sub.Class
(10E,12Z)-(9S)-9-Hydroperoxyoctadeca-10,12-dienoic acid	HMDB0062434		脂肪酰类	29774-12-7		Lipids and lipid-like molecules	Fatty Acyls	Lineolic acids and derivatives
(10E,12Z)-9-HODE	HMDB0062652		脂肪酰类	98524-19-7		Lipids and lipid-like molecules	Fatty Acyls	Lineolic acids and derivatives
(7'R)-(+)-Lyoniresinol 9'-glucoside	HMDB0038922		木脂素	87585-32-8		Lignans, neolignans and related compounds	Lignan glycosides
(R)-3-Hydroxy-tetradecanoic acid	HMDB0010731	(R)-3-羟基十四烷酸	脂肪酸类			Lipids and lipid-like molecules	Fatty Acyls	Fatty acids and conjugates
1-deoxy-1-(N6-lysino)-D-fructose	HMDB0062186	1-脱氧-1-（N6-赖氨酸）-D-果糖	氨基酸	617-45-8		Organic acids and derivatives	Carboxylic acids and derivatives	Amino acids, peptides, and analogues
1-Methyl-6-phenyl-1H-imidazo[4,5-b]pyridin-2-amine	HMDB0041008		其它	105650-23-5		Organoheterocyclic compounds	Pyridines and derivatives	Phenylpyridines
1,11-Undecanedicarboxylic acid	HMDB0002327		脂肪酸类	505-52-2		Lipids and lipid-like molecules	Fatty Acyls	Fatty acids and conjugates
1,2,3-Trihydroxybenzene	HMDB0013674		其它	87-66-1	C01108	Benzenoids	Benzene and substituted derivatives	Phenols and derivatives
1,3-Benzenediol	HMDB0032037		芳香类化合物	108-46-3	C01751	Benzenoids	Benzene and substituted derivatives	Phenols and derivatives
12-HEPE	HMDB0010202	12-羟基-5,8,10,14,17-二十碳五烯酸	脂肪酸类			Lipids and lipid-like molecules	Fatty Acyls	Eicosanoids
13-OxoODE	HMDB0004668		脂肪酰类		C14765	Lipids and lipid-like molecules	Fatty Acyls	Lineolic acids and derivatives
13-OxoODE	HMDB0246143		亚油酸及其衍生物	31385-09-8		Lipids and lipid-like molecules	Fatty Acyls	Lineolic acids and derivatives
13,14-Dihydro-15-keto-PGE2	HMDB0002776		脂肪酸类	363-23-5	C04671	Lipids and lipid-like molecules	Fatty Acyls	Eicosanoids
15-Methylpalmitate	HMDB0061709		其它			Organic compounds	Lipids and lipid-like molecules	Fatty Acyls
16-Methylheptadecanoic acid	HMDB0031066		脂肪酸类	2724-58-5		Lipids and lipid-like molecules	Fatty Acyls	Fatty acids and conjugates
16(17)-EpDPE	HMDB0013621		脂肪酸类			Lipids and lipid-like molecules	Fatty Acyls	Fatty acids and conjugates
16(R)-HETE	HMDB0004680	(5Z,8Z,11Z,14Z)-16-羟基-5,8,11,14-二十碳四烯酸	脂肪酸类		C14778	Lipids and lipid-like molecules	Fatty Acyls	Eicosanoids
2-Furoic acid	HMDB0000617		有机杂环化合物	88-14-2	C01546	Organoheterocyclic compounds	Furans	Furoic acid and derivatives
2-Hydroxybenzaldehyde	HMDB0034170		芳香类化合物	32912	C06202	Benzenoids	Benzene and substituted derivatives	Benzaldehydes
2-Hydroxystearic acid	HMDB0062549		脂肪酸类	629-22-1		Lipids and lipid-like molecules	Fatty Acyls	Fatty acids and conjugates
2-Ketobutyric acid	HMDB0000005		有机酸	600-18-0	C00109	Organic acids and derivatives	Keto acids and derivatives	Short-chain keto acids and derivatives
2-Methoxyestradiol	HMDB0000405		甾体	362-07-2	C05302	Lipids and lipid-like molecules	Steroids and steroid derivatives	Estrane steroids
2-Oxovaleric acid	HMDB0001865	2-戊酮酸	有机酸	1821-02-9	C06255	Organic acids and derivatives	Keto acids and derivatives	Short-chain keto acids and derivatives
2,3-Dihydroxybutanedioic acid	HMDB0059916	L-酒石酸	其它	87-69-4		Organic oxygen compounds	Organooxygen compounds	Carbohydrates and carbohydrate conjugates
2'-Deoxyguanosine 5'-monophosphate	HMDB0001044		核苷酸衍生物	902-04-5	C00362	Nucleosides, nucleotides, and analogues	Purine nucleotides	Purine deoxyribonucleotides
20-Hydroxyeicosatetraenoic acid	HMDB0005998		脂肪酸类	79551-86-3	C14748	Lipids and lipid-like molecules	Fatty Acyls	Fatty acids and conjugates
24-Epibrassinolide	HMDB0041130	24-表油菜素内酯	植物激素	78821-43-9		Lipids and lipid-like molecules	Steroids and steroid derivatives	Steroid lactones
3-Hydroxybenzoic acid	HMDB0002466	间羟基苯甲酸	芳香类化合物	36320	C00587	Benzenoids	Benzene and substituted derivatives	Benzoic acids and derivatives
3-Hydroxyphenylacetic acid	HMDB0000440	3-羟基苯乙酸	酚类	621-37-4	C05593	Benzenoids	Phenols	1-hydroxy-4-unsubstituted benzenoids
3-Hydroxypicolinic acid	HMDB0013188	3-羟基-2-吡啶甲酸	其它	874-24-8	C18620	Organoheterocyclic compounds	Pyridines and derivatives	Pyridinecarboxylic acids and derivatives
3-Phenoxybenzoic acid	HMDB0041807	3-苯氧基苯甲酸	其它	3739-38-6		Benzenoids	Benzene and substituted derivatives	Diphenylethers
3b-Hydroxy-5-cholenoic acid	HMDB0000308	3B-羟基-D5-胆烯酸	胆汁酸	5255-17-4		Lipids and lipid-like molecules	Steroids and steroid derivatives	Bile acids, alcohols and derivatives
4-Dodecylbenzenesulfonic Acid	HMDB0059915	4-C10-13-仲烷基苯磺酸衍生物	其它			Benzenoids	Benzene and substituted derivatives	Benzenesulfonic acids and derivatives
4-Ethylbenzoic acid	HMDB0002097	对乙基苯甲酸	其它	619-64-7		Benzenoids	Benzene and substituted derivatives	Benzoic acids and derivatives
4-Hydroxybenzaldehyde	HMDB0011718	对羟基苯甲醛	羰基化合物	123-08-0	C00633	Organic oxygen compounds	Organooxygen compounds	Carbonyl compounds
4-Nitrophenol	HMDB0001232	4-硝基苯酚	酚类	100-02-7	C00870	Benzenoids	Phenols	Nitrophenols
4,5-Di-O-caffeoylquinic acid	HMDB0030707		醇类	57378-72-0		Organooxygen compounds	Alcohols and polyols	Cyclic alcohols and derivatives
5-KETE	HMDB0010217		脂肪酸类	126432-17-5	C14732	Lipids and lipid-like molecules	Fatty Acyls	Fatty acids and conjugates
5-Thymidylic acid	HMDB0001227	5-胸苷酸	核苷	365-07-1	C00364	Nucleosides, nucleotides, and analogues	Pyrimidine nucleotides	Pyrimidine deoxyribonucleotides
5,6-DHET	HMDB0002343		脂肪酸类	213382-49-1	C14772	Lipids and lipid-like molecules	Fatty Acyls	Eicosanoids
6beta-Hydroxyasiatic acid	HMDB0036670	羟基积雪草酸	三萜类	18449-41-7		Lipids and lipid-like molecules	Prenol lipids	Triterpenoids
7-hydroxy-2-(3-hydroxyphenyl)-4H-chromen-4-one	HMDB0133314		黄酮类			Phenylpropanoids and polyketides	Flavonoids	Flavones
7-Methylxanthine	HMDB0001991	7-甲基黄嘌呤	维生素类	552-62-5	C16353	Organoheterocyclic compounds	Imidazopyrimidines	Purines and purine derivatives
8-Isoprostaglandin E1	HMDB0004686	8-异前列腺素E1	脂肪酸类	21003-46-3		Lipids and lipid-like molecules	Fatty Acyls	Eicosanoids
8-isoprostaglandin E2	HMDB0005844		脂肪酸类	27415-25-4		Lipids and lipid-like molecules	Fatty Acyls	Eicosanoids
9-Decenoic acid	HMDB0031003	9-癸烯酸	脂肪酸类	14436-32-9		Lipids and lipid-like molecules	Fatty Acyls	Fatty acids and conjugates
9-OxoODE	HMDB0004669		脂肪酰类		C14766	Lipids and lipid-like molecules	Fatty Acyls	Lineolic acids and derivatives
9,10-DHOME	HMDB0004704		脂肪酸类		C14828	Lipids and lipid-like molecules	Fatty Acyls	Fatty acids and conjugates
9,10-epoxyoctadecanoic acid	HMDB0061650	反式-9,10-环氧十八烷酸	脂肪酰类			Lipids and lipid-like molecules	Fatty Acyls	Lineolic acids and derivatives
Acrylic acid	HMDB0031647	丙烯酸	有机酸	29135	C00511	Organic acids and derivatives	Carboxylic acids and derivatives	Acrylic acids and derivatives
Adenine	HMDB0000034	腺嘌呤	生物碱	73-24-5	C00147	Organoheterocyclic compounds	Imidazopyrimidines	Purines and purine derivatives
Adenosine	HMDB0000050	腺苷	核苷	58-61-7	C00212	Nucleosides, nucleotides, and analogues	Purine nucleosides
Adipic acid	HMDB0000448	己二酸	脂肪酸类	124-04-9	C06104	Lipids and lipid-like molecules	Fatty Acyls	Fatty acids and conjugates
Adrenic acid	HMDB0002226	廿二碳四烯酸	脂肪酸类	28874-58-0	C16527	Lipids and lipid-like molecules	Fatty Acyls	Fatty acids and conjugates
all-trans-Retinoic acid	HMDB0001852	维生素甲酸	其它	302-79-4	C00777	Lipids and lipid-like molecules	Prenol lipids	Retinoids
alpha-Bixin	HMDB0035317	Alpha-红木素	其它	6983-79-5		Lipids and lipid-like molecules	Prenol lipids	Diterpenoids
Aspartyl-Glutamate	HMDB0028752	天冬氨酰谷氨酸	氨基酸			Organic acids and derivatives	Carboxylic acids and derivatives	Amino acids, peptides, and analogues
Azelaic acid	HMDB0000784	壬二酸	脂肪酸类	123-99-9	C08261	Lipids and lipid-like molecules	Fatty Acyls	Fatty acids and conjugates
Behenic acid	HMDB0000944	二十二酸	脂肪酸类	112-85-6	C08281	Lipids and lipid-like molecules	Fatty Acyls	Fatty acids and conjugates
benzene-1,2,4-triol	HMDB0124831	1,2,4-苯三酚	其它			Benzenoids	Benzene and substituted derivatives	Phenols and derivatives
Benzoic acid	HMDB0001870	苯甲酸	芳香类化合物	65-85-0	C00180	Benzenoids	Benzene and substituted derivatives	Benzoic acids and derivatives
Beta-D-Galactose	HMDB0003449	D-半乳糖	糖类	7296-64-2	C00962	Organic oxygen compounds	Organooxygen compounds	Carbohydrates and carbohydrate conjugates
beta-D-Glucosamine	HMDB0030091	氨基葡萄糖盐酸盐杂质8	糖类	14257-69-3	C08349	Organooxygen compounds	Carbohydrates and carbohydrate conjugates	Aminosaccharides
Beta-Leucine	HMDB0003640	3-氨基-4-甲基戊酸	氨基酸	5699-54-7	C02486	Organic acids and derivatives	Carboxylic acids and derivatives	Amino acids, peptides, and analogues
But-2-enoic acid	HMDB0010720	反式丁烯酸	脂肪酸类	3724-65-0	C01771	Lipids and lipid-like molecules	Fatty Acyls	Fatty acids and conjugates
Butylparaben	HMDB0032575	尼泊金丁酯	其它	94-26-8		Benzenoids	Benzene and substituted derivatives	Benzoic acids and derivatives
Byssochlamic acid	HMDB0034262	丝衣霉酸	其它	743-51-1		Organoheterocyclic compounds	Dihydrofurans	Furanones
Carnosic acid	HMDB0002358	鼠尾草酸	二萜	639426		Lipids and lipid-like molecules	Prenol lipids	Diterpenoids
Cholic acid	HMDB0000619	胆酸	胆汁酸	81-25-4	C00695	Lipids and lipid-like molecules	Steroids and steroid derivatives	Bile acids, alcohols and derivatives
Citramalic acid	HMDB0000426	(R)-(-)-柠苹酸	脂肪酸类	597-44-4	C00815	Lipids and lipid-like molecules	Fatty Acyls	Fatty acids and conjugates
Cucurbitacin B	HMDB0034927	葫芦素 B		6199-67-3	C08794	Lipids and lipid-like molecules	Steroids and steroid derivatives	Cucurbitacins
Curcumin	HMDB0002269	姜黄素	苯丙素类	458-37-7	C10443	Phenylpropanoids and polyketides	Diarylheptanoids	Linear diarylheptanoids
Cytidine	HMDB0000089	胞苷	核苷	65-46-3	C00475	Nucleosides, nucleotides, and analogues	Pyrimidine nucleosides
D-Alanine	HMDB0001310	D-丙氨酸	氨基酸	338-69-2	C00133	Organic acids and derivatives	Carboxylic acids and derivatives	Amino acids, peptides, and analogues
D-Glutamine	HMDB0003423	D-谷氨酰胺	氨基酸	5959-95-5	C00819	Organic acids and derivatives	Carboxylic acids and derivatives	Amino acids, peptides, and analogues
D-Ornithine	HMDB0003374		氨基酸	348-66-3	C00515	Organic acids and derivatives	Carboxylic acids and derivatives	Amino acids, peptides, and analogues
D-Pantethine	HMDB0003828	泛硫乙胺	氨基酸	16816-67-4	C12661	Organic acids and derivatives	Carboxylic acids and derivatives	Amino acids, peptides, and analogues
D-Proline	HMDB0003411	D-脯氨酸	氨基酸	344-25-2	C00763	Organic acids and derivatives	Carboxylic acids and derivatives	Amino acids, peptides, and analogues
D-Tartaric acid	HMDB0029878	D-酒石酸	糖类	147-71-7	C02107	Organic oxygen compounds	Organooxygen compounds	Carbohydrates and carbohydrate conjugates
Daidzein	HMDB0003312	大豆甙元	异黄酮类	486-66-8	C10208	Phenylpropanoids and polyketides	Isoflavonoids	Isoflav-2-enes
Dehydroepiandrosterone	HMDB0005962	去氢表雄酮		2283-82-1		Lipids and lipid-like molecules	Steroids and steroid derivatives	Androstane steroids
Dehydroepiandrosterone	HMDB0000077	脱氢表雄酮	甾体	53-43-0	C01227	Lipids and lipid-like molecules	Steroids and steroid derivatives	Androstane steroids
Deoxyadenosine	HMDB0000101	2'-脱氧腺苷	核苷酸衍生物	958-09-8	C00559	Nucleosides, nucleotides, and analogues	Purine nucleosides	Purine 2'-deoxyribonucleosides
Diacetone alcohol	HMDB0031511	双丙酮醇	羰基化合物	123-42-2		Organic oxygen compounds	Organooxygen compounds	Carbonyl compounds
Dibutyl phthalate	HMDB0033244	邻苯甲二酸二丁酯	芳香类化合物	84-74-2	C14214	Benzenoids	Benzene and substituted derivatives	Benzoic acids and derivatives
Dihydrojasmonic acid	HMDB0033601		亚麻酸及其衍生物	98674-52-3		Lipids and lipid-like molecules	Lineolic acids and derivatives	Jasmonic acids
Dimethylmalonic acid	HMDB0002001	二甲基丙二酸	有机酸	595-46-0		Organic acids and derivatives	Carboxylic acids and derivatives	Dicarboxylic acids and derivatives
Docosahexaenoic acid	HMDB0002183	二十二碳六烯酸	脂肪酸类	6217-54-5	C06429	Lipids and lipid-like molecules	Fatty Acyls	Fatty acids and conjugates
Docosapentaenoic acid (22n-3)	HMDB0006528	二十二碳五烯酸	脂肪酸类	24880-45-3	C16513	Lipids and lipid-like molecules	Fatty Acyls	Fatty acids and conjugates
Docosatrienoic acid	HMDB0002823	二十二碳三烯酸	脂肪酸类	28845-86-5		Lipids and lipid-like molecules	Fatty Acyls	Fatty acids and conjugates
Dodecanedioic acid	HMDB0000623	十二烷二酸	脂肪酸类	693-23-2	C02678	Lipids and lipid-like molecules	Fatty Acyls	Fatty acids and conjugates
Dodecanoic acid	HMDB0000638	正十二烷酸	脂肪酸类	143-07-7	C02679	Lipids and lipid-like molecules	Fatty Acyls	Fatty acids and conjugates
Eicosadienoic acid	HMDB0005060	11,14-二十碳二烯酸C20:2	脂肪酸类	2091-39-6	C16525	Lipids and lipid-like molecules	Fatty Acyls	Fatty acids and conjugates
Eicosapentaenoic acid	HMDB0001999	二十碳五烯酸	脂肪酸类	10417-94-4	C06428	Lipids and lipid-like molecules	Fatty Acyls	Fatty acids and conjugates
Ellagic acid	HMDB0002899	鞣花酸	鞣质	476-66-4	C10788	Phenylpropanoids and polyketides	Tannins	Hydrolyzable tannins
Emodin	HMDB0035214	大黄素	醌类	518-82-1	C10343	Benzenoids	Anthracenes	Anthraquinones
Enalaprilat	HMDB0041886	依那普利拉	氨基酸	76420-72-9		Organic acids and derivatives	Carboxylic acids and derivatives	Amino acids, peptides, and analogues
Epiandrosterone	HMDB0000365		雄甾烷类固醇		C07635	Lipids and lipid-like molecules	Steroids and steroid derivatives	Androstane steroids
Erucic acid	HMDB0002068	芥酸	脂肪酸类	112-86-7	C08316	Lipids and lipid-like molecules	Fatty Acyls	Fatty acids and conjugates
Erythrono-1,4-lactone	HMDB0000349		内酯类	17675-99-9		Organoheterocyclic compounds	Lactones	Gamma butyrolactones
Ethyl dodecanoate	HMDB0033788	月桂酸乙酯	脂肪酸类	106-33-2		Lipids and lipid-like molecules	Fatty Acyls	Fatty acid esters
Ethyl glucuronide	HMDB0010325	乙基 Β-D-葡萄糖醛酸	其它	17685-04-0		Organic oxygen compounds	Organooxygen compounds	Carbohydrates and carbohydrate conjugates
Ethyl hexadecanoate	HMDB0029811	棕榈酸乙酯	脂肪酸类	628-97-7		Lipids and lipid-like molecules	Fatty Acyls	Fatty acid esters
Ethyl oleate	HMDB0034451	油酸乙酯	脂肪酸类	111-62-6	C03425	Lipids and lipid-like molecules	Fatty Acyls	Fatty acid esters
Ethyl stearate	HMDB0034156	十八酸乙酯	脂肪酸类	111-61-5		Lipids and lipid-like molecules	Fatty Acyls	Fatty acid esters
Ethyl tetradecanoate	HMDB0034153	十四酸乙酯	脂肪酸类	124-06-1		Lipids and lipid-like molecules	Fatty Acyls	Fatty acid esters
Fexofenadine	HMDB0005030	非索非那定	芳香类化合物	83799-24-0	C06999	Benzenoids	Benzene and substituted derivatives	Diphenylmethanes
Folinic acid	HMDB0001562	亚叶酸	蝶啶	68538-85-2	C03479	Organoheterocyclic compounds	Pteridines and derivatives	Pterins and derivatives
Galactosylsphingosine	HMDB0000648	半乳糖鞘氨醇	其它	2238-90-6	C01747
Gallic acid	HMDB0005807	没食子酸	芳香类化合物	149-91-7	C01424	Benzenoids	Benzene and substituted derivatives	Benzoic acids and derivatives
gamma-Glutamylleucine	HMDB0011171		氨基酸	2566-39-4		Organic acids and derivatives	Carboxylic acids and derivatives	Amino acids, peptides, and analogues
gamma-Glutamyltyrosine	HMDB0011741		氨基酸	7432-23-7		Organic acids and derivatives	Carboxylic acids and derivatives	Amino acids, peptides, and analogues
Gamma-Linolenic acid	HMDB0003073	gamma-亚麻酸	脂肪酰类	506-26-3	C06426	Lipids and lipid-like molecules	Fatty Acyls	Lineolic acids and derivatives
Genistein	HMDB0003217	金雀异黄酮	异黄酮类	446-72-0	C06563	Phenylpropanoids and polyketides	Isoflavonoids	Isoflav-2-enes
Geranic acid	HMDB0036103	垅牛儿酸	单萜	459-80-3		Lipids and lipid-like molecules	Prenol lipids	Monoterpenoids
Gingerol	HMDB0005783		甲氧基酚类	58253-27-3	C10462	Benzenoids	Phenols	Methoxyphenols
Ginkgoic acid	HMDB0033897	银杏酸	芳香类化合物	22910-60-7	C10794	Benzenoids	Benzene and substituted derivatives	Benzoic acids and derivatives
Glycerophosphocholine	HMDB0000086	甘磷酸胆碱		28319-77-9
Glycine	HMDB0000123	甘氨酸	氨基酸	56-40-6	C00037	Organic acids and derivatives	Carboxylic acids and derivatives	Amino acids, peptides, and analogues
Glycitein	HMDB0005781	黄豆黄素	异黄酮类	40957-83-3	C14536	Phenylpropanoids and polyketides	Isoflavonoids	Isoflav-2-enes
Glycocholic acid	HMDB0255104	甘氨胆酸				Lipids and lipid-like molecules	Steroids and steroid derivatives	Bile acids, alcohols and derivatives
Glycocholic acid	HMDB0000138	甘氨胆酸	胆汁酸	475-31-0	C01921	Lipids and lipid-like molecules	Steroids and steroid derivatives	Bile acids, alcohols and derivatives
Guanosine	HMDB0000133	鸟嘌呤核甙	核苷	118-00-3	C00387	Nucleosides, nucleotides, and analogues	Purine nucleosides
Heneicosanoic acid	HMDB0002345	二十一碳酸	脂肪酸类	2363-71-5		Lipids and lipid-like molecules	Fatty Acyls	Fatty acids and conjugates
Hepoxilin B3	HMDB0004690		脂肪酸类		C14810	Lipids and lipid-like molecules	Fatty Acyls	Eicosanoids
Heptadecanoic acid	HMDB0002259	十七酸	脂肪酸类	506-12-7		Lipids and lipid-like molecules	Fatty Acyls	Fatty acids and conjugates
Heptanoic acid	HMDB0000666	庚酸	脂肪酸类	111-14-8	C17714	Lipids and lipid-like molecules	Fatty Acyls	Fatty acids and conjugates
Hexadecanedioic acid	HMDB0000672	十六碳二酸	脂肪酸类	505-54-4	C19615	Lipids and lipid-like molecules	Fatty Acyls	Fatty acids and conjugates
Hydrogen phosphate	HMDB0000973	磷酸	其它	14066-19-4	C01293	Homogeneous non-metal compounds	Non-metal oxoanionic compounds	Non-metal phosphates
Hypogeic acid	HMDB0002186	花生十六碳烯酸	脂肪酸类	2416-19-5		Lipids and lipid-like molecules	Fatty Acyls	Fatty acids and conjugates
Indoleacetaldehyde	HMDB0001190	吲哚-3-乙醛	生物碱	2591-98-2	C00637	Organoheterocyclic compounds	Indoles and derivatives	Indoles
Inosine	HMDB0000195	肌苷	核苷类	58-63-9	C00294	Nucleosides, nucleotides, and analogues	Purine nucleosides
Isokobusone	HMDB0036791	异考布松	醇类	24173-72-6		Organic oxygen compounds	Organooxygen compounds	Alcohols and polyols
Isolithocholic acid	HMDB0000717	(3b,5a)-3-羟基-胆烷-24-酸	胆汁酸	1534-35-6	C17658	Lipids and lipid-like molecules	Steroids and steroid derivatives	Bile acids, alcohols and derivatives
Isopalmitic acid	HMDB0031068	14-甲基十五烷酸	脂肪酸类	1011396		Lipids and lipid-like molecules	Fatty Acyls	Fatty acids and conjugates
Isosakuranin	HMDB0029481	异樱花苷	黄酮类	491-69-0		Phenylpropanoids and polyketides	Flavonoids	Flavonoid glycosides
Itaconic acid	HMDB0002092	衣康酸	脂肪酸类	97-65-4	C00490	Lipids and lipid-like molecules	Fatty Acyls	Fatty acids and conjugates
L-Allothreonine	HMDB0004041	L-别苏氨酸	氨基酸	24830-94-2	C05519	Organic acids and derivatives	Carboxylic acids and derivatives	Amino acids, peptides, and analogues
L-Arginine	HMDB0000517	L-精氨酸	氨基酸	74-79-3	C00062	Organic acids and derivatives	Carboxylic acids and derivatives	Amino acids, peptides, and analogues
L-Glutamic acid	HMDB0000148	L-谷氨酸	氨基酸	56-86-0	C00025	Organic acids and derivatives	Carboxylic acids and derivatives	Amino acids, peptides, and analogues
L-Histidine	HMDB0000177	L-组氨酸	氨基酸	71-00-1	C00135	Organic acids and derivatives	Carboxylic acids and derivatives	Amino acids, peptides, and analogues
L-Lysine	HMDB0000182	L-赖氨酸	氨基酸	56-87-1	C00047	Organic acids and derivatives	Carboxylic acids and derivatives	Amino acids, peptides, and analogues
L-Methionine	HMDB0000696	L-蛋氨酸	花青素	63-68-3	C00073	Organic acids and derivatives	Carboxylic acids and derivatives	Amino acids, peptides, and analogues
L-Norleucine	HMDB0001645	L-白氨酸	氨基酸	327-57-1	C01933	Organic acids and derivatives	Carboxylic acids and derivatives	Amino acids, peptides, and analogues
L-Phenylalanine	HMDB0000159	L-苯丙氨酸	氨基酸	63-91-2	C00079	Organic acids and derivatives	Carboxylic acids and derivatives	Amino acids, peptides, and analogues
L-Serine	HMDB0000187	L-丝氨酸	氨基酸	56-45-1	C00065	Organic acids and derivatives	Carboxylic acids and derivatives	Amino acids, peptides, and analogues
L-Tryptophan	HMDB0000929	L-色氨酸	生物碱	73-22-3	C00078	Organoheterocyclic compounds	Indoles and derivatives	Indolyl carboxylic acids and derivatives
L-Tyrosine	HMDB0000158	L-酪氨酸	植物激素	60-18-4	C00082	Organic acids and derivatives	Carboxylic acids and derivatives	Amino acids, peptides, and analogues
Leukotriene C4	HMDB0001198	白三烯C4	氨基酸	72025-60-6	C02166	Organic acids and derivatives	Carboxylic acids and derivatives	Amino acids, peptides, and analogues
Leukotriene F4	HMDB0006465	白三烯F4	脂肪酸类		C06462	Lipids and lipid-like molecules	Fatty Acyls	Eicosanoids
Levoglucosan	HMDB0000640	左旋葡聚糖	糖类	498-07-7		Organoheterocyclic compounds	Oxepanes
Limonin	HMDB0035921	柠檬碱	三萜类	1180-71-8	C03514	Lipids and lipid-like molecules	Prenol lipids	Triterpenoids
Limonin	HMDB0302538	柠檬苦素	三萜类化合物	1180-71-8	C03514	Lipids and lipid-like molecules	Prenol lipids	Triterpenoids
Linoleic acid	HMDB0000673		脂肪酰类	60-33-3	C01595	Lipids and lipid-like molecules	Fatty Acyls	Lineolic acids and derivatives
LysoPA(16:0/0:0)	HMDB0007853		甘油磷脂类		C00416	Lipids and lipid-like molecules	Glycerophospholipids	Glycerophosphates
LysoPA(18:1(9Z)/0:0)	HMDB0007855		甘油磷脂类		C00416	Lipids and lipid-like molecules	Glycerophospholipids	Glycerophosphates
LysoPC(18:3(9Z,12Z,15Z))	HMDB0010388		甘油磷脂类		C04230	Lipids and lipid-like molecules	Glycerophospholipids	Glycerophosphocholines
LysoPE(18:1(9Z)/0:0)	HMDB0011506		甘油磷脂类	89576-29-4		Lipids and lipid-like molecules	Glycerophospholipids	Glycerophosphoethanolamines
M-toluic Acid	HMDB0062810	间甲基苯甲酸	其它	36257		Benzenoids	Benzene and substituted derivatives	Benzoic acids and derivatives
Maleic acid	HMDB0000176	马来酸	维生素类	110-16-7	C01384	Organic acids and derivatives	Carboxylic acids and derivatives	Dicarboxylic acids and derivatives
Malic acid	HMDB0000744	苹果酸	维生素类	6915-15-7	C00711	Organic acids and derivatives	Hydroxy acids and derivatives	Beta hydroxy acids and derivatives
Malonic acid	HMDB0000691	丙二酸	有机酸	141-82-2	C00383	Organic acids and derivatives	Carboxylic acids and derivatives	Dicarboxylic acids and derivatives
Maltohexaose	HMDB0012253	麦芽六糖	糖类	34620-77-4	C01936	Organic oxygen compounds	Organooxygen compounds	Carbohydrates and carbohydrate conjugates
Maltotetraose	HMDB0001296	麦芽四糖	碳水化合物和碳水化合物结合物	34612-38-9	C02052	Organic oxygen compounds	Organooxygen compounds	Carbohydrates and carbohydrate conjugates
Maltotriose	HMDB0001262	麦芽三糖	植物激素	1109-28-0	C01835	Organic oxygen compounds	Organooxygen compounds	Carbohydrates and carbohydrate conjugates
Mandelic acid	HMDB0000703	扁桃酸	其它	90-64-2	C01984	Benzenoids	Benzene and substituted derivatives
Marmesin	HMDB0030786	异紫花前胡内酯	香豆素类	13849-08-6	C09276	Phenylpropanoids and polyketides	Coumarins and derivatives	Furanocoumarins
Mesaconic acid	HMDB0000749	甲基富马酸	脂肪酸类	498-24-8	C01732	Lipids and lipid-like molecules	Fatty Acyls	Fatty acids and conjugates
Mesalazine	HMDB0014389	美沙拉嗪	其它	89-57-6		Benzenoids	Benzene and substituted derivatives	Benzoic acids and derivatives
Mesylate	HMDB0240280	敏使朗	其它			Organic compounds	Organic acids and derivatives	Organic sulfonic acids and derivatives
Methyldopa	HMDB0011754	甲基多巴	苯丙素类	555-30-6	C07194	Phenylpropanoids and polyketides	Phenylpropanoic acids
Methylgingerol	HMDB0029852		芳香类化合物			Benzenoids	Benzene and substituted derivatives	Methoxybenzenes
Methylsuccinic acid	HMDB0001844	焦酒石酸	脂肪酸类	498-21-5	C08645	Lipids and lipid-like molecules	Fatty Acyls	Fatty acids and conjugates
Myristic acid	HMDB0000806	肉豆蔻酸	脂肪酸类	544-63-8	C06424	Lipids and lipid-like molecules	Fatty Acyls	Fatty acids and conjugates
Myristoleic acid	HMDB0002000	豆蔻脑酸	脂肪酸类	544-64-9	C08322	Lipids and lipid-like molecules	Fatty Acyls	Fatty acids and conjugates
N-Acetyl-L-tyrosine	HMDB0000866	N-乙酰-L-酪氨酸	氨基酸	537-55-3	C01657	Organic acids and derivatives	Carboxylic acids and derivatives	Amino acids, peptides, and analogues
N-Arachidonoyl glycine	HMDB0005096		氨基酸			Organic acids and derivatives	Carboxylic acids and derivatives	Amino acids, peptides, and analogues
NAD	HMDB0000902	烟酰胺腺嘌呤二核苷酸	核苷	53-84-9	C00003	Nucleosides, nucleotides, and analogues	(5'->5')-dinucleotides
Nervonic acid	HMDB0002368	神经酸	脂肪酸类	506-37-6	C08323	Lipids and lipid-like molecules	Fatty Acyls	Fatty acids and conjugates
Octadecanedioic acid	HMDB0000782	十八烷二酸	脂肪酸类	871-70-5		Lipids and lipid-like molecules	Fatty Acyls	Fatty acids and conjugates
Oleic acid	HMDB0000207	油酸	脂肪酸类	112-80-1	C00712	Lipids and lipid-like molecules	Fatty Acyls	Fatty acids and conjugates
Oleic acid	HMDB0000573	油酸	脂肪酸类	112-79-8	C00712	Lipids and lipid-like molecules	Fatty Acyls	Fatty acids and conjugates
Oleoyl glycine	HMDB0013631	油酰甘氨酸	氨基酸	2601-90-3		Organic acids and derivatives	Carboxylic acids and derivatives	Amino acids, peptides, and analogues
Ononin	HMDB0033987	芒柄花苷	异黄酮类	486-62-4	C10509	Phenylpropanoids and polyketides	Isoflavonoids	Isoflavonoid O-glycosides
Palmitic acid	HMDB0000220	棕榈酸	脂肪酸类	21096	C00249	Lipids and lipid-like molecules	Fatty Acyls	Fatty acids and conjugates
Pantothenic acid	HMDB0000210	泛酸	醇类	79-83-4	C00864	Organooxygen compounds	Alcohols and polyols	Polyols
Parabanic Acid	HMDB0062802	仲班酸	其它	120-89-8		Organoheterocyclic compounds	Azolines	Imidazolines
Pentadecanoic acid	HMDB0000826	十五烷酸	脂肪酸类	1002-84-2	C16537	Lipids and lipid-like molecules	Fatty Acyls	Fatty acids and conjugates
PGD2 ethanolamide	HMDB0013629	PGD​​2乙醇酰胺	脂肪酸类	398138-28-8	C13828	Lipids and lipid-like molecules	Fatty Acyls	Eicosanoids
Phthalic acid	HMDB0002107	邻苯二甲酸	芳香类化合物	88-99-3	C01606	Benzenoids	Benzene and substituted derivatives	Benzoic acids and derivatives
Phytanic acid	HMDB0000801	植烷酸	脂肪酸类	14721-66-5	C01607	Lipids and lipid-like molecules	Prenol lipids	Diterpenoids
PI(16:0/16:0)	HMDB0009778		甘油磷脂类		C00626	Lipids and lipid-like molecules	Glycerophospholipids	Glycerophosphoinositols
Pregnenolone	HMDB0244633	孕烯醇酮				Lipids and lipid-like molecules	Steroids and steroid derivatives	Pregnane steroids
Pregnenolone	HMDB0000253	孕烯醇酮	甾体	145-13-1	C01953	Lipids and lipid-like molecules	Steroids and steroid derivatives	Pregnane steroids
Pristanic acid	HMDB0000795	降植烷酸	降植烷酸	1189-37-3		Lipids and lipid-like molecules	Prenol lipids	Diterpenoids
Propionic acid	HMDB0000237	丙酸	有机酸	29102	C00163	Organic acids and derivatives	Carboxylic acids and derivatives	Carboxylic acids
Prostaglandin B2	HMDB0004236	前列腺素B2	脂肪酸类	13367-85-6	C05954	Lipids and lipid-like molecules	Fatty Acyls	Eicosanoids
Prostaglandin D3	HMDB0003034		脂肪酸类	71902-47-1	C13802	Lipids and lipid-like molecules	Fatty Acyls	Eicosanoids
Prostaglandin E2	HMDB0001220	地诺前列酮	植物激素	363-24-6	C00584	Lipids and lipid-like molecules	Fatty Acyls	Eicosanoids
Prostaglandin G2	HMDB0003235	前列腺素G2	脂肪酸类	51982-36-6	C05956	Lipids and lipid-like molecules	Fatty Acyls	Eicosanoids
Riboflavin	HMDB0000244	核黄素	维生素类	83-88-5	C00255	Organoheterocyclic compounds	Pteridines and derivatives	Alloxazines and isoalloxazines
Ricinoleic acid	HMDB0034297	蓖麻油酸	脂肪酸类	141-22-0	C08365	Lipids and lipid-like molecules	Fatty Acyls	Fatty acids and conjugates
Sebacic acid	HMDB0000792	癸二酸	脂肪酸类	111-20-6	C08277	Lipids and lipid-like molecules	Fatty Acyls	Fatty acids and conjugates
Sedoheptulose	HMDB0003219	景天庚酮糖	糖类	3019-74-7	C02076	Organic oxygen compounds	Organooxygen compounds	Carbohydrates and carbohydrate conjugates
Stearidonic acid	HMDB0006547	顺6,9,12,15-十八碳四烯酸	脂肪酰类	20290-75-9	C16300	Lipids and lipid-like molecules	Fatty Acyls	Lineolic acids and derivatives
Succinic acid semialdehyde	HMDB0001259	琥珀半醛	脂肪酸类	692-29-5	C00232	Lipids and lipid-like molecules	Fatty Acyls	Fatty acids and conjugates
Succinic anhydride	HMDB0032523	丁二酸酐	有机杂环化合物	108-30-5	C19524	Organoheterocyclic compounds	Oxolanes
Taurine	HMDB0000251	牛磺酸	有机酸	107-35-7	C00245	Organic acids and derivatives	Organic sulfonic acids and derivatives	Organosulfonic acids and derivatives
Tauroursodeoxycholic acid	HMDB0000874	牛磺熊去氧胆酸	类固醇	35807-85-3		Lipids and lipid-like molecules	Steroids and steroid derivatives	Bile acids, alcohols and derivatives
Tetracosanoic acid	HMDB0002003	二十四烷酸	脂肪酸类	557-59-5	C08320	Lipids and lipid-like molecules	Fatty Acyls	Fatty acids and conjugates
Tetradecanedioic acid	HMDB0000872	十四烷二酸	脂肪酸类	821-38-5	C11002	Lipids and lipid-like molecules	Fatty Acyls	Fatty acids and conjugates
Threonic acid	HMDB0000943	苏糖酸	其它	734111	C01620	Organic oxygen compounds	Organooxygen compounds	Carbohydrates and carbohydrate conjugates
Thymidine	HMDB0000273	胸苷	黄酮类	50-89-5	C00214	Nucleosides, nucleotides, and analogues	Pyrimidine nucleosides	Pyrimidine 2'-deoxyribonucleosides
Trehalose	HMDB0000975	海藻糖	糖类	99-20-7	C01083	Organic oxygen compounds	Organooxygen compounds	Carbohydrates and carbohydrate conjugates
Tricosanoic acid	HMDB0001160	二十三烷酸	脂肪酸类	2433-96-7		Lipids and lipid-like molecules	Fatty Acyls	Fatty acids and conjugates
Tridecanoic acid	HMDB0000910	十三酸	脂肪酸类	638-53-9	C17076	Lipids and lipid-like molecules	Fatty Acyls	Fatty acids and conjugates
UDP-N-acetyl-alpha-D-galactosamine	HMDB0060522		其它			Nucleosides, nucleotides, and analogues	Pyrimidine nucleotides	Pyrimidine nucleotide sugars
Undecylenic acid	HMDB0033724	十一烯酸	脂肪酸类	112-38-9	C13910	Lipids and lipid-like molecules	Fatty Acyls	Fatty acids and conjugates
Uracil	HMDB0000300	尿嘧啶	核苷	66-22-8	C00106	Organoheterocyclic compounds	Diazines	Pyrimidines and pyrimidine derivatives
Uridine	HMDB0000296	阿糖尿苷	核苷	58-96-8	C00299	Nucleosides, nucleotides, and analogues	Pyrimidine nucleosides
Valeric acid	HMDB0000892	正戊酸	脂肪酸类	109-52-4	C00803	Lipids and lipid-like molecules	Fatty Acyls	Fatty acids and conjugates
Vanillin	HMDB0012308	香兰素	酚类	121-33-5	C00755	Benzenoids	Phenols	Methoxyphenols
Xanthine	HMDB0000292	黄嘌呤	生物碱	69-89-6	C00385	Organoheterocyclic compounds	Imidazopyrimidines	Purines and purine derivatives

## Sheet: POS Mapping
MS2 name	HMDB	Chinese.Name	Chinese.Class	CAS	KEGG COMPOUND ID	Super.Class	Class	Sub.Class
(1beta,2alpha,3alpha)-1,2,3,24-Tetrahydroxy-12-oleanen-28-oic acid	HMDB0035487		三萜类	254098-66-3		Lipids and lipid-like molecules	Prenol lipids	Triterpenoids
(1RS,2RS)-Guaiacylglycerol 1-glucoside	HMDB0033300		其它			Organic oxygen compounds	Organooxygen compounds	Carbohydrates and carbohydrate conjugates
(1xi,3S)-1,2,3,4-Tetrahydro-1-methyl-beta-carboline-1,3-dicarboxylic acid	HMDB0035115		其它			Alkaloids and derivatives	Harmala alkaloids
(22E,24R)-Stigmasta-4,22-diene-3,6-dione	HMDB0038656		其他	50868-51-4
(2R)-2-Hydroxy-2-methylbutanenitrile	HMDB0060309		其它			Organic oxygen compounds	Organooxygen compounds	Alcohols and polyols
(2R*,3R*)-1,2,3-Butanetriol	HMDB0034778		其它			Organic oxygen compounds	Organooxygen compounds	Alcohols and polyols
(3a,5b,7a,12a)-24-[(carboxymethyl)amino]-1,12-dihydroxy-24-oxocholan-3-yl-b-D-Glucopyranosiduronic acid	HMDB0002472		甾体类	99794-78-2		Lipids and lipid-like molecules	Steroids and steroid derivatives	Steroidal glycosides
(3b,20R,22R)-3,20,27-Trihydroxy-1-oxowitha-5,24-dienolide 3-glucoside	HMDB0033573		甾体	227179-09-1		Lipids and lipid-like molecules	Steroids and steroid derivatives	Steroid lactones
(3b,6b,8a,12a)-8,12-Epoxy-7(11)-eremophilene-6,8,12-trimethoxy-3-ol	HMDB0031963		有机杂环化合物			Organoheterocyclic compounds	Naphthofurans
(3beta,23E)-3-Hydroxy-27-norcycloart-23-en-25-one	HMDB0037382		甾体类	132943-49-8		Lipids and lipid-like molecules	Steroids and steroid derivatives	Cycloartanols and derivatives
(3beta,5alpha,6a)-Cholesta-8,14-diene-3,6-diol	HMDB0034328		甾体	84765-66-2		Lipids and lipid-like molecules	Steroids and steroid derivatives	Cholestane steroids
(3beta,5alpha,6beta,22E,24R)-23-Methylergosta-7,22-diene-3,5,6-triol	HMDB0033633		甾体	243449-54-9		Lipids and lipid-like molecules	Steroids and steroid derivatives	Ergostane steroids
(3beta,5alpha,6beta,9alpha,22E,24R)-23-Methylergosta-7,22-diene-3,5,6,9-tetrol	HMDB0033634		甾体	243449-55-0		Lipids and lipid-like molecules	Steroids and steroid derivatives	Ergostane steroids
(3beta,5beta,8beta,22E,24xi)-Ergosta-6,22-diene-3,5,8-triol	HMDB0038353		甾体类	288847-52-9		Lipids and lipid-like molecules	Steroids and steroid derivatives	Ergostane steroids
(3R,7R)-1,3,7-Octanetriol	HMDB0033625		脂肪酰类	217650-11-8		Lipids and lipid-like molecules	Fatty Acyls	Fatty alcohols
(4E)-1-(4-hydroxy-3-methoxyphenyl)dec-4-en-3-one	HMDB0137236		其它			Benzenoids	Benzene and substituted derivatives	Phenols
(9Z,11R,12S,13S,15Z)-12,13-Epoxy-11-hydroxy-9,15-octadecadienoic acid	HMDB0033505		脂肪酸类	106034-49-5		Lipids and lipid-like molecules	Fatty Acyls	Fatty acids and conjugates
(alpha-D-mannosyl)7-beta-D-mannosyl-diacetylchitobiosyl-L-asparagine, isoform A (protein)	HMDB0062251		氨基酸	302-72-7		Organic acids and derivatives	Carboxylic acids and derivatives	Amino acids, peptides, and analogues
(E,E)-2,4-Decadienoic isobutylamide	HMDB0030951		有机酸	18836-52-7		Organic acids and derivatives	Carboximidic acids and derivatives	Carboximidic acids
(E)-5,8-Megastigmadien-4-one	HMDB0034671		羰基化合物	67401-26-7		Organic oxygen compounds	Organooxygen compounds	Carbonyl compounds
(ent-2b,4S,9a)-2,4,9-Trihydroxy-10(14)-oplopen-3-one 2-(2-methylbutanoate) 9-(3-methyl-2E-pentenoate)	HMDB0040993		倍半萜	80489-86-7		Lipids and lipid-like molecules	Prenol lipids	Sesquiterpenoids
(ent-6alpha,7alpha,12alpha)-6,7,12-Trihydroxy-16-kauren-19-oic acid	HMDB0036701		二萜	90806-33-0		Lipids and lipid-like molecules	Prenol lipids	Diterpenoids
(R)-3-Hydroxyoctanoic acid	HMDB0010722		有机酸			Organic acids and derivatives	Hydroxy acids and derivatives	Medium-chain hydroxy acids and derivatives
(R)-3,7-Dimethyl-5-indanecarboxylic acid	HMDB0033033		其它	217802-61-4		Benzenoids	Indanes
(R)-N-Methylsalsolinol	HMDB0003626		有机杂环化合物	53622-84-7		Organoheterocyclic compounds	Tetrahydroisoquinolines
(R)-Pelletierine	HMDB0030324		生物碱	2858-66-4		Organoheterocyclic compounds	Piperidines
(Z)-4-Hydroxy-6-dodecenoic acid lactone	HMDB0032331		内酯类	18679-18-0	C03107	Organoheterocyclic compounds	Lactones	Gamma butyrolactones
[10]-Paradol	HMDB0040642		酚类	36700-48-8		Benzenoids	Phenols	Methoxyphenols
[12]-Gingerol	HMDB0036356	6-姜酚	酚类	104264-55-3		Benzenoids	Phenols	Methoxyphenols
[2-(Dimethoxymethyl)-1-heptenyl]benzene	HMDB0036221	2-(二甲氧甲基)-1-庚烯基苯	其它	91-87-2		Benzenoids	Benzene and substituted derivatives	Phenylpropenes
[7]-Paradol	HMDB0040806		酚类	53172-04-6		Benzenoids	Phenols	Methoxyphenols
[8]-Paradol	HMDB0040640		酚类	27113-23-1		Benzenoids	Phenols	Methoxyphenols
1-(1-Propenylthio)propyl propyl disulfide	HMDB0033041		有机硫化合物	143193-11-7		Organosulfur compounds	Organic disulfides	Dialkyldisulfides
1-(1-Pyrrolidinyl)-2-propanone	HMDB0040030		有机杂环化合物	54151-38-1		Organoheterocyclic compounds	Pyrrolidines	N-alkylpyrrolidines
1-(2-Thienyl)-1-heptanone	HMDB0040241		酮类	30711-40-1		Organooxygen compounds	Carbonyl compounds	Ketones
1-(2H-1,3-Benzodioxol-5-yl)-2-[2,6-dimethoxy-4-(prop-2-en-1-yl)phenoxy]propyl acetate	HMDB0030827		芳香类化合物			Benzenoids	Benzene and substituted derivatives	Methoxybenzenes
1-(3-Aminopropyl)-4-aminobutanal	HMDB0012135	1-（3-氨基丙基）-4-氨基丁醛	有机氧化合物			Organic oxygen compounds	Organooxygen compounds	Carbonyl compounds
1-(3-Methylbutanoyl)-6-apiosylglucose	HMDB0039953		脂肪酰类	467242-31-5		Lipids and lipid-like molecules	Fatty Acyls	Fatty acyl glycosides
1-(5Z,8Z,11Z,14Z-eicosatetraenoyl)-sn-glycero-3-phosphate	HMDB0062312		甘油磷脂类			Lipids and lipid-like molecules	Glycerophospholipids	Glycerophosphates
1-Acetoxy-2-hydroxy-16-heptadecyn-4-one	HMDB0031007		脂肪酰类	24607-10-1		Lipids and lipid-like molecules	Fatty Acyls	Fatty alcohols
1-Aminocyclopropanecarboxylic acid	HMDB0036458		氨基酸	22059-21-8		Organic acids and derivatives	Carboxylic acids and derivatives	Amino acids, peptides, and analogues
1-deoxy-1-(N6-lysino)-D-fructose	HMDB0062186	1-脱氧-1-（N6-赖氨酸）-D-果糖	氨基酸	617-45-8		Organic acids and derivatives	Carboxylic acids and derivatives	Amino acids, peptides, and analogues
1-hexadecyl-glycero-3-phosphate	HMDB0062325		甘油磷脂类			Lipids and lipid-like molecules	Glycerophospholipids	Glycerophosphates
1-Hexanethiol	HMDB0039806		有机硫化合物	111-31-9		Organosulfur compounds	Thiols	Alkylthiols
1-Kestose	HMDB0011729	蔗果三糖	糖类	470-69-9	C03661	Organic oxygen compounds	Organooxygen compounds	Carbohydrates and carbohydrate conjugates
1-Methyl-2-pyrrolecarboxaldehyde	HMDB0040582		有机氧化合物	1192-58-1		Organic oxygen compounds	Organooxygen compounds	Carbonyl compounds
1-Nitrohexane	HMDB0013812	1-硝基己烷	其它	646-14-0		Organic 1,3-dipolar compounds	Allyl-type 1,3-dipolar organic compounds	Organic nitro compounds
1-O-E-Cinnamoyl-(6-arabinosylglucose)	HMDB0030294		木脂素	181373-66-0		Phenylpropanoids and polyketides	Cinnamic acids and derivatives	Cinnamic acid esters
1-Oleoylglycerophosphoinositol	HMDB0061693		甘油磷脂类			Lipids and lipid-like molecules	Glycerophospholipids	Glycerophosphoinositols
1-Palmitoylglycerophosphoinositol	HMDB0061695		甘油磷脂类			Lipids and lipid-like molecules	Glycerophospholipids	Glycerophosphoinositols
1-Pyrroline	HMDB0012497	3,4-二氢-2H-吡咯	有机杂环化合物	5724-81-2	C15668	Organoheterocyclic compounds	Pyrrolines
1-Pyrroline-2-carboxylic acid	HMDB0006875		有机杂环化合物	87362	C03564	Organoheterocyclic compounds	Pyrrolines
1-Pyrroline-4-hydroxy-2-carboxylate	HMDB0002234		有机杂环化合物	9054-77-7	C04282	Organoheterocyclic compounds	Pyrrolines
1,2-Bis(1-ethoxyethoxy)propane	HMDB0037163		其它	67715-79-1		Organooxygen compounds	Ethers	Acetals
1,2-Cyclohexanedione	HMDB0031344		有机氧化合物	765-87-7	C06105	Organic oxygen compounds	Organooxygen compounds	Carbonyl compounds
1,2-Dihydro-1,1,6-trimethylnaphthalene	HMDB0040284		萘类	30364-38-6		Benzenoids	Naphthalenes
1,2-Diphenylcyclobutane	HMDB0031821		芪类	3018-21-1	C14467	Phenylpropanoids and polyketides	Stilbenes
1,2,3,4,5,6-Hexahydro-5-(1-hydroxyethylidene)-7H-cyclopenta[b]pyridin-7-one	HMDB0039655		其它	118355-70-7		Organoheterocyclic compounds	Pyridines and derivatives	Hydropyridines
1,2,3,4,Tetrahydro-1,5,7-trimethylnapthalene	HMDB0059696	1,2,3,4，四氢-1,5,7-三甲基萘	苯环型化合物			Benzenoids	Tetralins
1,3-Diisopropylbenzene	HMDB0013806		其它	99-62-7		Benzenoids	Benzene and substituted derivatives	Cumenes
1,3,5-Trihydroxybenzene	HMDB0013675		其它	108-73-6	C02183	Benzenoids	Benzene and substituted derivatives	Phenols and derivatives
1,5-Octadien-3-one	HMDB0032447		羰基化合物	65213-86-7		Organooxygen compounds	Carbonyl compounds	Alpha,beta-unsaturated carbonyl compounds
11-cis-Retinaldehyde	HMDB0002152		其它	564-87-4	C02110	Lipids and lipid-like molecules	Prenol lipids	Retinoids
11-cis-Retinol	HMDB0006216		异戊烯醇脂类	22737-96-8	C00899	Lipids and lipid-like molecules	Prenol lipids	Retinoids
11-Hydroxyeicosatetraenoate glyceryl ester	HMDB0012530		其它			Lipids and lipid-like molecules	Endocannabinoids
11-trans-Leukotriene C4	HMDB0005095		氨基酸	74841-69-3		Organic acids and derivatives	Carboxylic acids and derivatives	Amino acids, peptides, and analogues
11,12,13-Trinor-1,3,5-bisabolatrien-10-oic acid	HMDB0039643		其它			Lipids and lipid-like molecules	Prenol lipids	Monoterpenoids
13-L-Hydroperoxylinoleic acid	HMDB0003871		脂肪酰类	33964-75-9	C04717	Lipids and lipid-like molecules	Fatty Acyls	Lineolic acids and derivatives
14alpha-Hydroxypaxilline	HMDB0040978		有机杂环化合物	157530-30-8		Organoheterocyclic compounds	Naphthopyrans
15-Deacetylneosolaniol	HMDB0036157		其它	76348-84-0		Lipids and lipid-like molecules	Prenol lipids	Sesquiterpenoids
2-(3,4-Dihydroxybenzoyloxy)-4,6-dihydroxybenzoate	HMDB0059651	2-（3,4-二羟基苯甲氧基）-4,6-二羟基苯甲酸酯	缩酚酸类			Phenylpropanoids and polyketides	Depsides and depsidones
2-(5-Methyl-2-furanyl)pyrrolidine	HMDB0040044	2-(5-甲基-2-呋喃基)四氢吡咯	其它	118248-27-4		Organonitrogen compounds	Amines	Aralkylamines
2-[4-(3-Hydroxypropyl)-2-methoxyphenoxy]-1,3-propanediol	HMDB0040352		酚醚			Benzenoids	Phenol ethers	Anisoles
2-acetyl-1-alkyl-sn-glycero-3-phosphocholine	HMDB0062195	2-乙酰基-1-烷基-sn-甘油-3-磷酸胆碱	甘油磷脂类	74389-68-7		Lipids and lipid-like molecules	Glycerophospholipids	Glycerophosphocholines
2-Acetylpyrazine	HMDB0031861		酮类	22047-25-2		Organooxygen compounds	Carbonyl compounds	Ketones
2-Aminoacetophenone	HMDB0032628		芳香类化合物	613-89-8		Benzenoids	Benzene and substituted derivatives	Acetophenones
2-Aminomuconic acid semialdehyde	HMDB0001280		氨基酸	245128-91-0	C03824	Organic acids and derivatives	Carboxylic acids and derivatives	Amino acids, peptides, and analogues
2-Aminonaphthalene	HMDB0041802	2-氨基萘	其它	91-59-8		Benzenoids	Naphthalenes
2-Arachidonyl Glycerol ether	HMDB0013657		其它	222723-55-9		Lipids and lipid-like molecules	Endocannabinoids
2-Deoxycastasterone	HMDB0034423	2-脱氧油菜素甾酮	胆汁酸	87734-68-7	C15793	Lipids and lipid-like molecules	Steroids and steroid derivatives	Bile acids, alcohols and derivatives
2-Ethyl-3,(5 or 6)-dimethylpyrazine	HMDB0032276		有机杂环化合物	27043-05-6		Organoheterocyclic compounds	Diazines	Pyrazines
2-Hexyl-3-phenyl-2-propenal	HMDB0031736	α-己基肉桂醛	其它	101-86-0		Phenylpropanoids and polyketides	Cinnamaldehydes
2-Hydroxy-3,4,5-trimethyl-2-cyclopenten-1-one	HMDB0039652		羰基化合物	109682-87-3		Organic oxygen compounds	Organooxygen compounds	Carbonyl compounds
2-Hydroxycinnamic acid	HMDB0002641	邻香豆酸	木脂素	583-17-5	C01772	Phenylpropanoids and polyketides	Cinnamic acids and derivatives	Hydroxycinnamic acids and derivatives
2-Hydroxypyridine	HMDB0013751		其它	142-08-5	C02502	Organoheterocyclic compounds	Pyridines and derivatives	Hydropyridines
2-Isopropylphenyl methylcarbamate	HMDB0031797		其它	2631-40-5	C18418	Benzenoids	Benzene and substituted derivatives	Cumenes
2-Methoxy-(3 or 5 or 6)-isopropylpyrazine	HMDB0032381		其它	93905-03-4		Organooxygen compounds	Ethers	Alkyl aryl ethers
2-Methoxy-3-methylpyrazine	HMDB0031852		有机杂环化合物			Organoheterocyclic compounds	Diazines	Pyrazines
2-Methoxyestrone 3-glucuronide	HMDB0004482		甾体	25577-70-2		Lipids and lipid-like molecules	Steroids and steroid derivatives	Steroidal glycosides
2-Methoxystypandrone	HMDB0033265		醌类	85122-21-0		Benzenoids	Naphthalenes	Naphthoquinones
2-Methyl-1-methylthio-2-butene	HMDB0032411		有机硫化合物	89534-74-7		Organosulfur compounds	Thioethers	Dialkylthioethers
2-Methyl-1,3-cyclohexadiene	HMDB0032395		其它	1489-57-2		Hydrocarbons	Olefins	Cyclic olefins
2-Methyl-2-phenyl-undecane	HMDB0013820		其它	27854-40-6		Benzenoids	Benzene and substituted derivatives	Phenylpropanes
2-Methyl-3-phenyl-2-propenal	HMDB0031566	2-甲基-3-苯基-2-丙烯醛	木脂素	101-39-3		Phenylpropanoids and polyketides	Cinnamaldehydes
2-Methylbenzaldehyde	HMDB0029636		芳香类化合物	529-20-4	C07214	Benzenoids	Benzene and substituted derivatives	Benzoyl derivatives
2-Methylbutyroylcarnitine	HMDB0000378	2-甲基丁酰基肉碱	脂肪酸类	31023-25-3		Lipids and lipid-like molecules	Fatty Acyls	Fatty acid esters
2-Methylpiperidine	HMDB0032416		其它	109-05-7		Organoheterocyclic compounds	Piperidines
2-Methylpyridine	HMDB0061888	2-甲基吡啶	其它	109-06-8		Organoheterocyclic compounds	Pyridines and derivatives	Methylpyridines
2-Methyltetrahydrofuran-3-one	HMDB0031178		有机杂环化合物	3188-00-9		Organoheterocyclic compounds	Dihydrofurans	Furanones
2-O-p-Coumaroylhydroxycitric acid	HMDB0040570		木脂素	62345-85-1		Phenylpropanoids and polyketides	Cinnamic acids and derivatives	Hydroxycinnamic acids and derivatives
2-Phenylethanol glucuronide	HMDB0010350		其它		C03033	Organic oxygen compounds	Organooxygen compounds	Carbohydrates and carbohydrate conjugates
2-Phenylethyl beta-D-glucopyranoside	HMDB0029819		糖类	18997-54-1		Organic oxygen compounds	Organooxygen compounds	Carbohydrates and carbohydrate conjugates
2-Propylglutaric acid	HMDB0060684		脂肪酸类			Lipids and lipid-like molecules	Fatty Acyls	Fatty acids and conjugates
2-Pyridylacetic acid	HMDB0060722	2-吡啶基乙酸	其它			Organoheterocyclic compounds	Pyridines and derivatives
2-Pyrrolidinone	HMDB0002039	2-吡咯烷酮	有机杂环化合物	616-45-5	C11118	Organoheterocyclic compounds	Pyrrolidines	Pyrrolidones
2,12-Tetradecadiene-4,6,8,10-tetrayne	HMDB0033187		不饱和烃			Hydrocarbons	Unsaturated hydrocarbons	Enynes
2,2,4,4-Tetramethyl-6-(1-oxobutyl)-1,3,5-cyclohexanetrione	HMDB0033197		单萜			Lipids and lipid-like molecules	Prenol lipids	Monoterpenoids
2,2,6,7-Tetramethylbicyclo[4.3.0]nona-1(9),4-dien-8-one	HMDB0036685		羰基化合物	99901-22-1		Organic oxygen compounds	Organooxygen compounds	Carbonyl compounds
2,4,12-Octadecatrienoic acid isobutylamide	HMDB0032033		脂肪酰类	151391-69-4		Lipids and lipid-like molecules	Fatty Acyls	Fatty amides
2,4,6-Triethyl-1,3,5-trithiane	HMDB0040262		有机杂环化合物	53897-58-8		Organoheterocyclic compounds	Trithianes
2,5-Dihydro-2,4-dimethyloxazole	HMDB0040518		有机杂环化合物	77311-02-5		Organoheterocyclic compounds	Azolines	Oxazolines
2,5-Dihydro-2,4,5-trimethyloxazole	HMDB0031199		有机杂环化合物	22694-96-8		Organoheterocyclic compounds	Azolines	Oxazolines
2,6 Dimethylheptanoyl carnitine	HMDB0006320		脂肪酸类			Lipids and lipid-like molecules	Fatty Acyls	Fatty acid esters
2,6-Dimethylpyridine	HMDB0032972		有机杂环化合物	108-48-5		Organoheterocyclic compounds	Pyridines and derivatives	Methylpyridines
2,6-Toluenediamine	HMDB0041801	2,6-二氨基甲苯	芳香类化合物	823-40-5		Benzenoids	Benzene and substituted derivatives	Toluenes
2'-Apo-beta-carotenal	HMDB0035150		倍半萜	5525-46-2		Lipids and lipid-like molecules	Prenol lipids	Sesquaterpenoids
20-Hydroxy-3,7,11,15,23-pentaoxolanost-8-en-26-oic acid	HMDB0035895		三萜类	110241-21-9		Lipids and lipid-like molecules	Prenol lipids	Triterpenoids
24-Acetyl- 25-cinnamoylvulgaroside	HMDB0041368		二倍半萜	172616-89-6		Lipids and lipid-like molecules	Prenol lipids	Sesterterpenoids
25-Hydroxyvitamin D2-25-glucuronide	HMDB0010342	25-羟基维生素D2-25-葡糖醛酸	维生素类			Lipids and lipid-like molecules	Steroids and steroid derivatives	Vitamin D and derivatives
28-Glucosyl-3b,23-dihydroxy-12,19(29)-ursadien-28-oate 3-arabinoside	HMDB0037643		萜苷	356785-73-4		Lipids and lipid-like molecules	Prenol lipids	Terpene glycosides
3-(2-Methylpropanoyloxy)-8-(2-methylbutanoyloxy)-9,10-epoxy-p-mentha-1,3,5-triene	HMDB0032699		其它	22518-07-6		Benzenoids	Benzene and substituted derivatives	Phenol esters
3-(3,4-Dihydroxy-5-methoxy)-2-propenoic acid	HMDB0035484		木脂素	1782-55-4	C05619	Phenylpropanoids and polyketides	Cinnamic acids and derivatives	Hydroxycinnamic acids and derivatives
3-(3,4-Dihydroxyphenyl)-1-propanol 3'-glucoside	HMDB0038304		其它			Organic oxygen compounds	Organooxygen compounds	Carbohydrates and carbohydrate conjugates
3-(5-Methyl-2-furanyl)butanal	HMDB0036169	3-(5-甲基-2-呋喃基)丁醛	其它	31704-80-0		Organoheterocyclic compounds	Heteroaromatic compounds
3-[4-Hydroxy-3-(3-methyl-2-butenyl)phenyl]-2-propenal	HMDB0040833		木脂素			Phenylpropanoids and polyketides	Cinnamaldehydes
3-cis-Hydroxy-b,e-Caroten-3'-one	HMDB0002890		四萜类	143167-27-5		Lipids and lipid-like molecules	Prenol lipids	Tetraterpenoids
3-Dehydrosphinganine	HMDB0001480	3-酮基-二氢鞘胺醇盐酸	羰基化合物	16105-69-4	C02934	Organic oxygen compounds	Organooxygen compounds	Carbonyl compounds
3-Hydroxy-3-(3,4-dihydroxy-4-methylpentanoyl)-5-(3-methylbutyl)-1,2,4-cyclopentanetrione	HMDB0030107		有机氧化合物			Organic oxygen compounds	Organooxygen compounds	Carbonyl compounds
3-Hydroxy-4,6-heptadiyne-1-yl 1-glucoside	HMDB0038964		脂肪酰类			Lipids and lipid-like molecules	Fatty Acyls	Fatty acyl glycosides
3-Hydroxychavicol 1-glucoside	HMDB0034861		糖类			Organic oxygen compounds	Organooxygen compounds	Carbohydrates and carbohydrate conjugates
3-Hydroxyisoheptanoic acid	HMDB0002207		其它	40309-49-7		Organic acids and derivatives	Hydroxy acids and derivatives	Medium-chain hydroxy acids and derivatives
3-Hydroxyisovalerylcarnitine	HMDB0061189		脂肪酸类			Lipids and lipid-like molecules	Fatty Acyls	Fatty acid esters
3-Indoleacetonitrile	HMDB0006524	3-吲哚乙腈	生物碱	771-51-7	C02938	Organoheterocyclic compounds	Indoles and derivatives	Indoles
3-Isoxazolidinone	HMDB0039426	异噁唑-3-酮	生物碱	1192-07-0		Organoheterocyclic compounds	Azolidines	Oxazolidines
3-Methoxyanthranilate	HMDB0060374	2-氨基-3-甲氧基苯甲酸甲酯	其它			Benzenoids	Benzene and substituted derivatives	Benzoic acids and derivatives
3-Methyl sulfolene	HMDB0059667	3-甲基-3-环丁烯砜	其它			Organoheterocyclic compounds	Dihydrothiophenes
3-Methyl-2-cyclohexen-1-one	HMDB0031541	3-甲基-2-环己烯-1-酮	酮类	1193-18-6		Organooxygen compounds	Carbonyl compounds	Ketones
3-Methylglutarylcarnitine	HMDB0000552	5-(4-羟基-4-氧代-1-三甲基铵基丁烷-2-基)氧基-3-甲基-5-氧代戊酸酯	脂肪酸类	102673-95-0		Lipids and lipid-like molecules	Fatty Acyls	Fatty acid esters
3-Methylpyrrolo[1,2-a]pyrazine	HMDB0033172		有机杂环化合物	64608-61-3		Organoheterocyclic compounds	Pyrrolotriazines
3,3,5-triiodo-L-thyronine-beta-D-glucuronoside	HMDB0062203		氨基酸	328-39-2		Organic acids and derivatives	Carboxylic acids and derivatives	Amino acids, peptides, and analogues
3,4-Dihydrocadalene	HMDB0036453	Α-二去氢菖蒲烯	倍半萜	21391-99-1		Lipids and lipid-like molecules	Prenol lipids	Sesquiterpenoids
3,4,5-Trimethoxycinnamic acid	HMDB0002511	3,4,5-三甲氧基肉桂酸	木脂素	90-50-6		Phenylpropanoids and polyketides	Cinnamic acids and derivatives	Hydroxycinnamic acids and derivatives
3,7-Dihydroxy-25-methoxycucurbita-5,23-dien-19-al	HMDB0039362		甾体			Lipids and lipid-like molecules	Steroids and steroid derivatives	Cucurbitacins
3,7,8,15-Scirpenetetrol	HMDB0037560		其它	128534-67-8		Lipids and lipid-like molecules	Prenol lipids	Sesquiterpenoids
3alpha-Hydroxyoreadone	HMDB0036047		有机杂环化合物	124869-06-3		Organoheterocyclic compounds	Naphthofurans
3alpha,4,5,7alpha-Tetrahydro-5-hydroxy-1H-isoindole-1,3(2H)-dione	HMDB0034887		其它			Organoheterocyclic compounds	Isoindoles and derivatives	Isoindolines
3b-Hydroxy-6b-(3-chloro-2-hydroxy-2-methylbutanoyloxy)-7(11)-eremophilen-12,8b-olide	HMDB0041278		萜类内酯	171422-90-5		Lipids and lipid-like molecules	Prenol lipids	Terpene lactones
4-Amino-2-methylenebutanoic acid	HMDB0030409		氨基酸	65370-67-4		Organic acids and derivatives	Carboxylic acids and derivatives	Amino acids, peptides, and analogues
4-Chloro-3,5-dimethoxybenzyl alcohol	HMDB0040933		芳香类化合物	152570-76-8		Benzenoids	Benzene and substituted derivatives	Methoxybenzenes
4-Coumaroyl-2-hydroxyputrescine	HMDB0033462		木脂素	24177-22-8		Phenylpropanoids and polyketides	Cinnamic acids and derivatives	Hydroxycinnamic acids and derivatives
4-Deacetylneosolaniol	HMDB0036158		其它	74833-39-9		Lipids and lipid-like molecules	Prenol lipids	Sesquiterpenoids
4-Deoxyerythronic acid	HMDB0000498		其它	759-06-8		Organic oxygen compounds	Organooxygen compounds	Carbohydrates and carbohydrate conjugates
4-Ethyl-2,6-dimethoxyphenol	HMDB0033394	4-乙基-2,6-二甲氧基苯酚	酚类	14059-92-8		Benzenoids	Phenols	Methoxyphenols
4-Hydroxy-1-(3-pyridinyl)-1-butanone	HMDB0062402	4-羟基-1-(3-吡啶基)-1-丁酮	有机氧化合物	59578-62-0		Organic oxygen compounds	Organooxygen compounds	Carbonyl compounds
4-Hydroxy-1H-indole-3-acetonitrile	HMDB0038462		生物碱	118573-52-7		Organoheterocyclic compounds	Indoles and derivatives	Hydroxyindoles
4-Hydroxy-2-butenoic acid gamma-lactone	HMDB0032330	2(5H)-呋喃酮	其它	497-23-4	C17601	Organoheterocyclic compounds	Dihydrofurans	Furanones
4-Methoxybenzyl glucoside	HMDB0041405		糖类	81381-72-8		Organic oxygen compounds	Organooxygen compounds	Carbohydrates and carbohydrate conjugates
4-Methylbenzaldehyde	HMDB0029638	4-甲基苯甲醛	芳香类化合物	104-87-0	C06758	Benzenoids	Benzene and substituted derivatives	Benzoyl derivatives
4-Trimethylammoniobutanoic acid	HMDB0001161	海葵碱	脂肪酸类	407-64-7	C01181	Lipids and lipid-like molecules	Fatty Acyls	Fatty acids and conjugates
4,4-Dimethoxy-2-butanone	HMDB0033851	4,4-二甲氧基-2-丁酮	有机氧化合物	5436-21-5		Organic oxygen compounds	Organooxygen compounds	Carbonyl compounds
4,5-Dihydroniveusin A	HMDB0032844		萜类内酯	98204-96-7		Lipids and lipid-like molecules	Prenol lipids	Terpene lactones
4,8 Dimethylnonanoyl carnitine	HMDB0006202		脂肪酸类			Lipids and lipid-like molecules	Fatty Acyls	Fatty acid esters
4,8,12,15-Octadecatetraenoic acid	HMDB0032672		亚麻酸及其衍生物	67329-10-6		Lipids and lipid-like molecules	Lineolic acids and derivatives
4'-Methylacetophenone	HMDB0032608	4’-甲基苯乙酮	芳香类化合物	122-00-9		Benzenoids	Benzene and substituted derivatives	Acetophenones
5-(3',4'-dihydroxyphenyl)-gamma-valerolactone-3'-O-glucuronide	HMDB0029190		酚醚			Benzenoids	Phenol ethers
5-Acetoxydihydrotheaespirane	HMDB0040276		有机杂环化合物	72541-09-4		Organoheterocyclic compounds	Tetrahydrofurans
5-Aminoimidazole ribonucleotide	HMDB0001235		糖类	25635-88-5	C03373	Organic oxygen compounds	Organooxygen compounds	Carbohydrates and carbohydrate conjugates
5-Butyl-4-methyl-2-propyloxazole	HMDB0037896		其它	84028-11-5		Organoheterocyclic compounds	Azoles	Oxazoles
5-Chloro-2-(3,5-di-tert-butyl-2-hydroxyphenyl)-2H-benzotriazole	HMDB0041339		其它	3864-99-1		Organoheterocyclic compounds	Azoles	Triazoles
5-Ethoxy-4,5-dihydro-2(3H)furanone	HMDB0031214		内酯类	932-85-4		Organoheterocyclic compounds	Lactones	Gamma butyrolactones
5-Heptyltetrahydro-2-oxo-3-furancarboxylic acid	HMDB0030994		内酯类			Organoheterocyclic compounds	Lactones	Gamma butyrolactones
5-Hydroxybuspirone	HMDB0061109	5-羟基-8-[4-(嘧啶-2-基)-1-哌嗪基丁基]-8-氮杂螺[4,5]癸烷-7,9-二酮	其它			Organoheterocyclic compounds	Diazinanes	Piperazines
5-Methyl-2(3H)-furanone	HMDB0029609	5-甲基-2(3H)-呋喃酮	其它	591-12-8		Organoheterocyclic compounds	Dihydrofurans	Furanones
5-O-Methylembelin	HMDB0040867		酮类	56005-10-8		Organooxygen compounds	Carbonyl compounds	Ketones
5,5-Dimethyl-2(5H)-furanone	HMDB0040260		有机杂环化合物	20019-64-1		Organoheterocyclic compounds	Dihydrofurans	Furanones
5,6-DHET	HMDB0002343		脂肪酸类	213382-49-1	C14772	Lipids and lipid-like molecules	Fatty Acyls	Eicosanoids
5,6-trans-Vitamin D3	HMDB0006719	5,6-反式维生素D3	维生素类	22350-41-0		Lipids and lipid-like molecules	Steroids and steroid derivatives	Vitamin D and derivatives
5,7-Dihydro-2-methylthieno[3,4-d]pyrimidine	HMDB0041565	2-甲基-5,7-二氢噻吩并[3,4-d]嘧啶	有机杂环化合物	36267-71-7		Organoheterocyclic compounds	Thienopyrimidines
5,9:6,9-Diepoxy-4-megastigmene	HMDB0038529		有机杂环化合物	133661-30-0		Organoheterocyclic compounds	Oxepanes
5',5''',8,8''-Tetrahydroxy-3',3''',4',4''',7',7''-hexamethoxy-5,5''-biflavan	HMDB0040318		黄酮类			Phenylpropanoids and polyketides	Flavonoids	O-methylated flavonoids
6-Chloro-N-(1-methylethyl)-1,3,5-triazine-2,4-diamine	HMDB0033249		有机杂环化合物	6190-65-4	C06559	Organoheterocyclic compounds	Triazines	Aminotriazines
6-Deoxohomodolichosterone	HMDB0034430		甾体	110345-06-7		Lipids and lipid-like molecules	Steroids and steroid derivatives	Stigmastanes and derivatives
6,10,14-Trimethyl-5,9,13-pentadecatrien-2-one	HMDB0034495	6,10,14-三甲基-5,9,13-十五碳三烯-2-酮	二萜	762-29-8		Lipids and lipid-like molecules	Prenol lipids	Diterpenoids
6,11-Dihydroxy-2,2-dimethylpyrano[3,2-c]xanthen-7(2H)-one	HMDB0040357		有机杂环化合物	136364-53-9		Organoheterocyclic compounds	Benzopyrans	1-benzopyrans
7-(1,3-Cyclohexadienyl)-5-hydroxy-2,6-dimethyl-2-hepten-4-one	HMDB0037739		糖类			Organooxygen compounds	Carbohydrates and carbohydrate conjugates	Monosaccharides
7-Dehydrodesmosterol	HMDB0003896	7-脱氢链甾醇	甾体	1715-86-2	C05107	Lipids and lipid-like molecules	Steroids and steroid derivatives	Cholestane steroids
7-Hydroxy-3,4',8-trimethoxyflavone	HMDB0041544		黄酮类			Phenylpropanoids and polyketides	Flavonoids	O-methylated flavonoids
7,8-Dehydroastaxanthianthin	HMDB0036872		三萜类	19866-02-5		Lipids and lipid-like molecules	Prenol lipids	Triterpenoids
8-Methyldihydrochelerythrine	HMDB0041143		生物碱	159465-79-9		Alkaloids and derivatives	Benzophenanthridine alkaloids	Dihydrobenzophenanthridine alkaloids
9-Hydroxy-4-methoxypsoralen 9-glucoside	HMDB0039047		香豆素类	115356-06-4		Phenylpropanoids and polyketides	Coumarins and derivatives	Coumarin glycosides
9-Hydroxycalabaxanthone	HMDB0031920	氧杂蒽酮 I	有机杂环化合物	35349-68-9		Organoheterocyclic compounds	Benzopyrans	1-benzopyrans
9,10,13-Trihydroxystearic acid	HMDB0030935		脂肪酸类	50439-74-2		Lipids and lipid-like molecules	Fatty Acyls	Fatty acids and conjugates
Acetoin	HMDB0003243	3-羟基-2-丁酮	羰基化合物	513-86-0	C00466	Organic oxygen compounds	Organooxygen compounds	Carbonyl compounds
Acetone cyanohydrin	HMDB0060427	丙酮氰醇	其它			Organic oxygen compounds	Organooxygen compounds	Alcohols and polyols
Acetyl tributyl citrate	HMDB0034159	乙酰柠檬酸三丁酯	有机酸	77-90-7		Organic acids and derivatives	Carboxylic acids and derivatives	Tricarboxylic acids and derivatives
Acetylhydrazine	HMDB0060428	乙酰肼	有机酸			Organic acids and derivatives	Carboxylic acids and derivatives	Carboxylic acid derivatives
Adenine	HMDB0000034	腺嘌呤	生物碱	73-24-5	C00147	Organoheterocyclic compounds	Imidazopyrimidines	Purines and purine derivatives
Adenosine	HMDB0000050	腺苷	核苷	58-61-7	C00212	Nucleosides, nucleotides, and analogues	Purine nucleosides
Adenosine 2'-phosphate	HMDB0011617	腺苷-2'-磷酸	其它	130-49-4	C00946	Organic oxygen compounds	Organooxygen compounds	Carbohydrates and carbohydrate conjugates
Ajocysteine	HMDB0041052		氨基酸			Organic acids and derivatives	Carboxylic acids and derivatives	Amino acids, peptides, and analogues
Alanyl-Isoleucine	HMDB0028690	丙氨酰异亮氨酸	氨基酸			Organic acids and derivatives	Carboxylic acids and derivatives	Amino acids, peptides, and analogues
Alanyl-Leucine	HMDB0028691	丙氨酰亮氨酸	氨基酸			Organic acids and derivatives	Carboxylic acids and derivatives	Amino acids, peptides, and analogues
Alanyl-Tyrosine	HMDB0028699	丙氨酰酪氨酸	氨基酸			Organic acids and derivatives	Carboxylic acids and derivatives	Amino acids, peptides, and analogues
Alanyl-Valine	HMDB0028700	丙氨酰缬氨酸	其它
Aldosine	HMDB0037817		氨基酸	142759-11-3		Organic acids and derivatives	Carboxylic acids and derivatives	Amino acids, peptides, and analogues
Allixin	HMDB0040705		有机杂环化合物	125263-70-9		Organoheterocyclic compounds	Pyrans	Pyranones and derivatives
alpha-Ionol O-[arabinosyl-(1->6)-glucoside]	HMDB0038732		其他
alpha-Methylphenylalanine	HMDB0029223		苯丙素类			Phenylpropanoids and polyketides	Phenylpropanoic acids
alpha-Methylstyrene	HMDB0059899	苯基异丙烯	其它			Benzenoids	Benzene and substituted derivatives	Phenylpropenes
alpha-Terpineol propanoate	HMDB0032052		单萜	80-27-3		Lipids and lipid-like molecules	Prenol lipids	Monoterpenoids
alpha-Tocopherol succinate	HMDB0033685	D-Alpha-生育酚琥珀酸酯	其它	893081		Lipids and lipid-like molecules	Prenol lipids	Quinone and hydroquinone lipids
alpha-Tocopherolquinone	HMDB0034408	托可醌	二萜	2067006		Lipids and lipid-like molecules	Prenol lipids	Diterpenoids
Amyl salicylate	HMDB0038604	水杨酸戊酯	其它	2050-08-0		Benzenoids	Benzene and substituted derivatives	Benzoic acids and derivatives
Anhydroamarouciaxanthin B	HMDB0036911		三萜类	119286-10-1		Lipids and lipid-like molecules	Prenol lipids	Triterpenoids
Aniline	HMDB0003012	苯胺	芳香类化合物	62-53-3	C00292	Benzenoids	Benzene and substituted derivatives	Aniline and substituted anilines
Annoglabasin E	HMDB0036262		二萜	106454-60-8		Lipids and lipid-like molecules	Prenol lipids	Diterpenoids
Annuionone C	HMDB0032689		有机杂环化合物	155418-97-6		Organoheterocyclic compounds	Oxepanes
Arabinosylhypoxanthine	HMDB0003040	阿糖肌苷	其它	7013-16-3		Nucleosides, nucleotides, and analogues	Purine nucleosides
Arecaidine	HMDB0030352	槟榔次碱	生物碱	499-04-7	C10128	Alkaloids and derivatives
Arginyl-Asparagine	HMDB0028704	精氨酰天冬酰胺	氨基酸			Organic acids and derivatives	Carboxylic acids and derivatives	Amino acids, peptides, and analogues
Arginyl-Serine	HMDB0028718	精氨酰丝氨酸	氨基酸			Organic acids and derivatives	Carboxylic acids and derivatives	Amino acids, peptides, and analogues
Arginyl-Threonine	HMDB0028719	精氨酰苏氨酸	氨基酸			Organic acids and derivatives	Carboxylic acids and derivatives	Amino acids, peptides, and analogues
Armillaramide	HMDB0037105		鞘磷脂			Lipids and lipid-like molecules	Sphingolipids	Ceramides
Aspartyl-Glutamate	HMDB0028752	天冬氨酰谷氨酸	氨基酸			Organic acids and derivatives	Carboxylic acids and derivatives	Amino acids, peptides, and analogues
Aspartyl-Leucine	HMDB0028757	天冬氨酰亮氨酸	氨基酸			Organic acids and derivatives	Carboxylic acids and derivatives	Amino acids, peptides, and analogues
Astaxanthin	HMDB0002204	虾青素	四萜类	472-61-7	C08580	Lipids and lipid-like molecules	Prenol lipids	Tetraterpenoids
Benazeprilat	HMDB0060582	苯那普利拉	氨基酸			Organic acids and derivatives	Carboxylic acids and derivatives	Amino acids, peptides, and analogues
Beta-Aminopropionitrile	HMDB0004101	3-氨基丙腈	其他有机氮化合物	151-18-8	C05670	Organic nitrogen compounds	Organonitrogen compounds	Organic cyanides
beta-Cryptoxanthin	HMDB0033844	隐黄质	四萜类	472-70-8		Lipids and lipid-like molecules	Prenol lipids	Tetraterpenoids
beta-D-Glucosamine	HMDB0030091	氨基葡萄糖盐酸盐杂质8	糖类	14257-69-3	C08349	Organooxygen compounds	Carbohydrates and carbohydrate conjugates	Aminosaccharides
beta-Doradecin	HMDB0039143		四萜类	31460-54-5		Lipids and lipid-like molecules	Prenol lipids	Tetraterpenoids
Beta-Glycerophosphoric acid	HMDB0002520		甘油磷脂类	17181-54-3	C02979	Lipids and lipid-like molecules	Glycerophospholipids	Glycerophosphates
beta-Sinensal	HMDB0035643		其它	3779-62-2		Organic compounds	Lipids and lipid-like molecules	Prenol lipids
beta-Tocopheryl quinone	HMDB0035194		二萜	533841		Lipids and lipid-like molecules	Prenol lipids	Diterpenoids
Betaine	HMDB0000043	甜菜碱	生物碱	107-43-7	C00719	Organic acids and derivatives	Carboxylic acids and derivatives	Amino acids, peptides, and analogues
Betaine aldehyde	HMDB0001252		其他有机氮化合物	7418-61-3	C00576	Organic nitrogen compounds	Organonitrogen compounds	Quaternary ammonium salts
Biotin amide	HMDB0001458		其它	6929-42-6	C01893	Organoheterocyclic compounds	Biotin and derivatives
Bis(2-methylpropanoyloxy)-9,10-epoxy-p-mentha-1,3,5-triene	HMDB0032698		其它	22518-06-5		Benzenoids	Benzene and substituted derivatives	Phenol esters
Bisnorcholic acid	HMDB0002082		胆汁酸			Lipids and lipid-like molecules	Steroids and steroid derivatives	Bile acids, alcohols and derivatives
Boldine	HMDB0039085	波尔定碱				Alkaloids and derivatives	Aporphines
Butyl cinnamate	HMDB0037702	肉桂酸丁酯	木脂素	538-65-8		Phenylpropanoids and polyketides	Cinnamic acids and derivatives	Cinnamic acid esters
Butyramide	HMDB0033870	丁酰胺	脂肪酰类	541-35-5		Lipids and lipid-like molecules	Fatty Acyls	Fatty amides
Butyrylcarnitine	HMDB0002013	丁酰肉碱	脂肪酸类	25576-40-3	C02862	Lipids and lipid-like molecules	Fatty Acyls	Fatty acid esters
Cafestol	HMDB0035710	咖啡油醇	木脂素	469-83-0	C09066	Organoheterocyclic compounds	Naphthofurans
Canthaxanthin	HMDB0003154	角黄素	类胡萝卜素	514-78-3	C08583	Lipids and lipid-like molecules	Prenol lipids	Tetraterpenoids
Capsiamide	HMDB0040940	盖帽剂	有机酸	64317-66-4		Organic acids and derivatives	Carboxylic acids and derivatives	Carboxylic acid derivatives
Carbofuran	HMDB0031770	呋喃丹	其它	1563-66-2	C14291	Organoheterocyclic compounds	Coumarans
Carvyl propionate	HMDB0038047	丙酸香芹酯	其它	97-45-0		Lipids and lipid-like molecules	Prenol lipids	Monoterpenoids
Cavipetin C	HMDB0030366		二萜	128552-90-9		Lipids and lipid-like molecules	Prenol lipids	Diterpenoids
Ceanothenic acid	HMDB0036850		三萜类			Lipids and lipid-like molecules	Prenol lipids	Triterpenoids
Ceanothine E	HMDB0029342		氨基酸	23926-98-9		Organic acids and derivatives	Carboxylic acids and derivatives	Amino acids, peptides, and analogues
Cer(d18:0/14:0)	HMDB0011759		鞘脂类			Lipids and lipid-like molecules	Sphingolipids	Ceramides
Cer(d18:0/16:0)	HMDB0011760		鞘脂类			Lipids and lipid-like molecules	Sphingolipids	Ceramides
Cervonyl carnitine	HMDB0006510		脂肪酸类			Lipids and lipid-like molecules	Fatty Acyls	Fatty acid esters
Chavicol	HMDB0034107	4-烯丙基苯酚	酚类	501-92-8	C16930	Benzenoids	Phenols	1-hydroxy-2-unsubstituted benzenoids
Chitin	HMDB0003362	甲壳素	其它	1398-61-4	C00461	Organic compounds	Organic oxygen compounds	Organooxygen compounds
Cholesterol	HMDB0000067	胆固醇	甾体	57-88-5	C00187	Lipids and lipid-like molecules	Steroids and steroid derivatives	Cholestane steroids
Cholic acid glucuronide	HMDB0002577		甾体	76060-22-5		Lipids and lipid-like molecules	Steroids and steroid derivatives	Steroidal glycosides
Choline	HMDB0000097	胆碱	其他有机氮化合物	62-49-7	C00114	Organic nitrogen compounds	Organonitrogen compounds	Quaternary ammonium salts
Cincassiol B	HMDB0036855		二萜	73599-13-0		Lipids and lipid-like molecules	Prenol lipids	Diterpenoids
Cinnamyl isovalerate	HMDB0041318	异戊酸肉桂酯	其它	140-27-2		Benzenoids	Benzene and substituted derivatives	Phenylpropenes
cis-3-Hexenyl b-primeveroside	HMDB0031690		脂肪酰类	132278-37-6		Lipids and lipid-like molecules	Fatty Acyls	Fatty acyl glycosides
cis-3-Hexenyl phenylacetate	HMDB0038281	顺式-3-己烯醇苯乙酸酯	其它	42436-07-7		Benzenoids	Benzene and substituted derivatives	Phenylacetic acid derivatives
cis-5-Tetradecenoylcarnitine	HMDB0002014		脂肪酸类	835598-21-5		Lipids and lipid-like molecules	Fatty Acyls	Fatty acid esters
cis-Quinceoxepane	HMDB0038108		有机杂环化合物	133005-51-3		Organoheterocyclic compounds	Oxepanes
Citronellyl beta-sophoroside	HMDB0032839		萜苷	209681-41-4		Lipids and lipid-like molecules	Prenol lipids	Terpene glycosides
Citronellyl butyrate	HMDB0037227	3,7-二甲基-6-辛烯醇丁酸酯	脂肪酰类	141-16-2		Lipids and lipid-like molecules	Fatty Acyls	Fatty alcohol esters
Clusin	HMDB0029542		木脂素	86992-94-1		Lignans, neolignans and related compounds	Furanoid lignans	Tetrahydrofuran lignans
Coagulin R 3-glucoside	HMDB0033207		甾体类	221695-66-5		Lipids and lipid-like molecules	Steroids and steroid derivatives	Steroid lactones
Codeine N-oxide	HMDB0033948	阿立哌唑氮氧化物	生物碱	3688-65-1		Alkaloids and derivatives	Morphinans
Coproporphyrin III	HMDB0000570		生物碱	14643-66-4	C05770	Organoheterocyclic compounds	Tetrapyrroles and derivatives	Porphyrins
Corticosterone	HMDB0001547	肾上腺酮	甾体	50-22-6	C02140	Lipids and lipid-like molecules	Steroids and steroid derivatives	Hydroxysteroids
Cucurbitacin B	HMDB0034927	葫芦素 B		6199-67-3	C08794	Lipids and lipid-like molecules	Steroids and steroid derivatives	Cucurbitacins
Cuscohygrine	HMDB0030290	红古豆碱	生物碱	454-14-8	C06521	Alkaloids and derivatives
Cyclotetradecane	HMDB0033567	环十四烷	饱和烃	295-17-0		Hydrocarbons	Saturated hydrocarbons	Cycloalkanes
Cysteinyl-Leucine	HMDB0028779	半胱氨酸亮氨酸	氨基酸			Organic acids and derivatives	Carboxylic acids and derivatives	Amino acids, peptides, and analogues
Cytarabine	HMDB0015122	阿糖胞苷	核苷	147-94-4	C02961	Nucleosides, nucleotides, and analogues	Pyrimidine nucleosides
Cytidine	HMDB0000089	胞苷	核苷	65-46-3	C00475	Nucleosides, nucleotides, and analogues	Pyrimidine nucleosides
Cytosine	HMDB0000630	胞嘧啶	核苷	71-30-7	C00380	Organoheterocyclic compounds	Diazines	Pyrimidines and pyrimidine derivatives
D-Proline	HMDB0003411	D-脯氨酸	氨基酸	344-25-2	C00763	Organic acids and derivatives	Carboxylic acids and derivatives	Amino acids, peptides, and analogues
Debenzoylzucchini factor B	HMDB0037102	二苯甲酰西葫芦因子B	三萜类	308811-93-0		Lipids and lipid-like molecules	Prenol lipids	Triterpenoids
Decanoylcarnitine	HMDB0000651	癸酰肉碱	脂肪酸类	1492-27-9		Lipids and lipid-like molecules	Fatty Acyls	Fatty acid esters
Decarbamoylneosaxitoxin	HMDB0033663		毒素	68683-58-9		Phenylpropanoids and polyketides	Saxitoxins, gonyautoxins, and derivatives
Dehydrocarpaine I	HMDB0030271		苯丙素类	72362-02-8		Phenylpropanoids and polyketides	Macrolides and analogues
Dehydrooreadone	HMDB0036046		有机杂环化合物	124869-07-4		Organoheterocyclic compounds	Naphthofurans
Dehydrophytosphingosine	HMDB0038057	脱氢植物鞘氨醇	生物碱	3687-54-5		Organic nitrogen compounds	Organonitrogen compounds	Amines
delta-Tetradecalactone	HMDB0038056	丁位十四内酯	内酯类	2721-22-4		Organoheterocyclic compounds	Lactones	Delta valerolactones
Deoxyadenosine	HMDB0000101	2'-脱氧腺苷	核苷酸衍生物	958-09-8	C00559	Nucleosides, nucleotides, and analogues	Purine nucleosides	Purine 2'-deoxyribonucleosides
Deoxyguanosine	HMDB0000085	2-脱氧鸟苷	鸟苷酸	961-07-9	C00330	Nucleosides, nucleotides, and analogues	Purine nucleosides	Purine 2'-deoxyribonucleosides
Desglucocheirotoxol	HMDB0033828	去葡糖脂	甾体类	29336-13-8		Lipids and lipid-like molecules	Steroids and steroid derivatives	Steroid lactones
Dexamethasone	HMDB0015364	地塞米松	甾体	18296	C15643	Lipids and lipid-like molecules	Steroids and steroid derivatives	Hydroxysteroids
DG(14:1(9Z)/20:4(5Z,8Z,11Z,14Z)/0:0)	HMDB0007054		甘油脂类			Lipids and lipid-like molecules	Glycerolipids	Diradylglycerols
Diacetyl	HMDB0003407	二乙酰	羰基化合物	431-03-8	C00741	Organic oxygen compounds	Organooxygen compounds	Carbonyl compounds
Dibutyl phthalate	HMDB0033244	邻苯甲二酸二丁酯	芳香类化合物	84-74-2	C14214	Benzenoids	Benzene and substituted derivatives	Benzoic acids and derivatives
Dictyoquinazol C	HMDB0040442		有机杂环化合物			Organoheterocyclic compounds	Diazanaphthalenes	Benzodiazines
Diethanolamine	HMDB0004437	二乙醇胺	其它	111-42-2	C06772	Organic nitrogen compounds	Organonitrogen compounds	Amines
Diethylphosphate	HMDB0012209		其它	598-02-7	C06608	Organic acids and derivatives	Organic phosphoric acids and derivatives	Phosphate esters
Diferuloylputrescine	HMDB0033468		木脂素	42369-86-8		Phenylpropanoids and polyketides	Cinnamic acids and derivatives	Hydroxycinnamic acids and derivatives
Dihydroceramide	HMDB0006752	N-[(2S,3R)-1,3-二羟基-2-十八烷基]二十烷酰胺	有机酸		C12126	Organic acids and derivatives	Carboxylic acids and derivatives	Carboxylic acid derivatives
Dihydroconiferin	HMDB0041509		其它	17609-06-2		Organic oxygen compounds	Organooxygen compounds	Carbohydrates and carbohydrate conjugates
Dihydrofukinolide	HMDB0034662	二氢蜂斗菜螺内酯	萜类内酯	41059-95-4		Lipids and lipid-like molecules	Prenol lipids	Terpene lactones
Dihydrosinapic acid	HMDB0041727		苯丙素类			Phenylpropanoids and polyketides	Phenylpropanoic acids
Dihydrouracil	HMDB0000076	二氢尿嘧啶	植物激素	504-07-4	C00429	Organoheterocyclic compounds	Diazines	Pyrimidines and pyrimidine derivatives
Dihydroxyacetone Phosphate Acyl Ester	HMDB0011750		有机氧化合物		C03372	Organic oxygen compounds	Organooxygen compounds	Carbonyl compounds
Diisopropyl sulfide	HMDB0029579		有机硫化合物	625-80-9		Organosulfur compounds	Thioethers	Dialkylthioethers
Dimethyl 3-methoxy-4-oxo-5-(8,11,14-pentadecatrienyl)-2-hexenedioate	HMDB0032099		有机酸			Organic acids and derivatives	Keto acids and derivatives	Beta-keto acids and derivatives
Dimethyl dialkyl ammonium chloride	HMDB0032229		其它	8001-54-5		Organonitrogen compounds	Quaternary ammonium salts
Dimethylglycine	HMDB0000092	二甲基甘氨酸	氨基酸	1118-68-9	C01026	Organic acids and derivatives	Carboxylic acids and derivatives	Amino acids, peptides, and analogues
Dimethylprotoporphyrin IX dimethyl ester	HMDB0000810		生物碱	5522-66-7		Organoheterocyclic compounds	Tetrapyrroles and derivatives	Porphyrins
Dioscoretine	HMDB0038588		脂肪酸类	128637-87-6		Lipids and lipid-like molecules	Fatty Acyls	Fatty acids and conjugates
Dioscorine	HMDB0030305	薯蓣碱	有机杂环化合物	3329-91-7	C10142	Organoheterocyclic compounds	Azaspirodecane derivatives
Distichonic acid B	HMDB0038753		其他	84495-21-6
DL-2-Aminooctanoic acid	HMDB0000991	DL-ALPHA-氨基羊脂酸	氨基酸	644-90-6		Organic acids and derivatives	Carboxylic acids and derivatives	Amino acids, peptides, and analogues
Docosanamide	HMDB0000583	二十二酰胺	脂肪酰类	3061-75-4		Lipids and lipid-like molecules	Fatty Acyls	Fatty amides
Dodecanoylcarnitine	HMDB0002250		脂肪酸类	25518-54-1		Lipids and lipid-like molecules	Fatty Acyls	Fatty acid esters
Domoic acid	HMDB0033939	软骨藻酸	氨基酸	14277-97-5	C13732	Organic acids and derivatives	Carboxylic acids and derivatives	Amino acids, peptides, and analogues
Dopamine quinone	HMDB0012219	多巴胺醌	有机氧化合物	50673-96-6		Organic oxygen compounds	Organooxygen compounds	Carbonyl compounds
Dulciol D	HMDB0029791		有机杂环化合物	175617-26-2		Organoheterocyclic compounds	Benzopyrans	1-benzopyrans
Eicosadienoic acid	HMDB0005060	11,14-二十碳二烯酸C20:2	脂肪酸类	2091-39-6	C16525	Lipids and lipid-like molecules	Fatty Acyls	Fatty acids and conjugates
Elaidic carnitine	HMDB0006464	依莱迪肉碱	脂肪酸类			Lipids and lipid-like molecules	Fatty Acyls	Fatty acid esters
Elenaic acid	HMDB0039136		有机酸	34422-12-3		Organic acids and derivatives	Carboxylic acids and derivatives	Dicarboxylic acids and derivatives
Enkephalin L	HMDB0001045	亮氨酸脑啡肽	氨基酸	14-18-6		Organic acids and derivatives	Carboxylic acids and derivatives	Amino acids, peptides, and analogues
ent-16b,19-Kauranediol 19-acetate	HMDB0036801		其它	30320-70-8		Lipids and lipid-like molecules	Prenol lipids	Diterpenoids
ent-16beta-Methoxy-19-kauranoic acid	HMDB0036302		二萜	38308-35-9		Lipids and lipid-like molecules	Prenol lipids	Diterpenoids
Epoxyanethole	HMDB0034615		酚醚			Benzenoids	Phenol ethers	Anisoles
Eremopetasidione	HMDB0040778		倍半萜	163135-94-2		Lipids and lipid-like molecules	Prenol lipids	Sesquiterpenoids
Eremopetasitenin C3	HMDB0032772		萜类内酯			Lipids and lipid-like molecules	Prenol lipids	Terpene lactones
Erinacine P	HMDB0036313		二萜	291532-17-7		Lipids and lipid-like molecules	Prenol lipids	Diterpenoids
Erosnin	HMDB0029465	地瓜内酯	异黄酮类			Phenylpropanoids and polyketides	Isoflavonoids	Coumestans
Ethyl (2E,4Z,7Z)-Decatrienoate	HMDB0035376		脂肪酸类	142676-19-5		Lipids and lipid-like molecules	Fatty Acyls	Fatty acid esters
Ethyl (4Z)-4,7-octadienoate	HMDB0031156		脂肪酸类	69925-33-3		Lipids and lipid-like molecules	Fatty Acyls	Fatty acid esters
Ethyl (Z,Z)-5,8-tetradecadienoate	HMDB0039131		脂肪酸类	28369-25-7		Lipids and lipid-like molecules	Fatty Acyls	Fatty acid esters
Ethyl menthane carboxamide	HMDB0037834	N-乙基-5-甲基-2-(1-甲基乙基)环己甲酰胺	其它	39711-79-0		Lipids and lipid-like molecules	Prenol lipids	Monoterpenoids
Ethyl oleate	HMDB0034451	油酸乙酯	脂肪酸类	111-62-6	C03425	Lipids and lipid-like molecules	Fatty Acyls	Fatty acid esters
Ethylbenzene	HMDB0059905	乙基苯	其它			Benzenoids	Benzene and substituted derivatives
Ethylphosphate	HMDB0012228	磷酸乙酯(单双酯混合)	其它	78-40-0		Organic acids and derivatives	Organic phosphoric acids and derivatives	Phosphate esters
Eugenyl isovalerate	HMDB0034123		其它	61114-24-7		Benzenoids	Benzene and substituted derivatives	Phenol esters
Foeniculoside VII	HMDB0041546		萜苷	174285-77-9		Lipids and lipid-like molecules	Prenol lipids	Terpene glycosides
Fragransin B2	HMDB0038953		木脂素	112572-55-1		Lignans, neolignans and related compounds	Furanoid lignans	Tetrahydrofuran lignans
Fumitremorgin C	HMDB0038642		其它	118974-02-0		Organoheterocyclic compounds	Indoles and derivatives	Pyridoindoles
Gambogic acid	HMDB0034095	β-藤黄素	有机杂环化合物	2752-65-0	C10062	Organoheterocyclic compounds	Benzopyrans	1-benzopyrans
gamma-Glutamyl-S-methylcysteine sulfoxide	HMDB0031863		氨基酸			Organic acids and derivatives	Carboxylic acids and derivatives	Amino acids, peptides, and analogues
gamma-Glutamyl-S-methylcysteinyl-beta-alanine	HMDB0039504		有机酸	102148-91-4		Organic acids and derivatives	Peptidomimetics	Hybrid peptides
gamma-Glutamylisoleucine	HMDB0011170		氨基酸	23632-83-9		Organic acids and derivatives	Carboxylic acids and derivatives	Amino acids, peptides, and analogues
gamma-Glutamylleucine	HMDB0011171		氨基酸	2566-39-4		Organic acids and derivatives	Carboxylic acids and derivatives	Amino acids, peptides, and analogues
gamma-Glutamyltyrosine	HMDB0011741		氨基酸	7432-23-7		Organic acids and derivatives	Carboxylic acids and derivatives	Amino acids, peptides, and analogues
gamma-L-Glutamyl-L-methionine sulfoxide	HMDB0038613		氨基酸	39015-69-5		Organic acids and derivatives	Carboxylic acids and derivatives	Amino acids, peptides, and analogues
gamma-Tocopheryl quinone	HMDB0033998		二萜			Lipids and lipid-like molecules	Prenol lipids	Diterpenoids
Garcinia lactone dibutyl ester	HMDB0040462		有机酸			Organic acids and derivatives	Carboxylic acids and derivatives	Tricarboxylic acids and derivatives
Ginsenoside F2	HMDB0039545	人参皂苷F3	三萜类	62025-49-4		Lipids and lipid-like molecules	Prenol lipids	Triterpenoids
Ginsenoyne J	HMDB0040373		脂肪酰类	141947-41-3		Lipids and lipid-like molecules	Fatty Acyls	Fatty alcohols
Glabrin D	HMDB0033613		氨基酸			Organic acids and derivatives	Carboxylic acids and derivatives	Amino acids, peptides, and analogues
Glucocheirolin	HMDB0038407	墙花苷	糖类	554-86-9		Organic oxygen compounds	Organooxygen compounds	Carbohydrates and carbohydrate conjugates
Glutaminylarginine	HMDB0028791	谷氨酰胺精氨酸	氨基酸	126590-89-4		Organic acids and derivatives	Carboxylic acids and derivatives	Amino acids, peptides, and analogues
Glutaminyltyrosine	HMDB0028809	谷氨酰胺酪氨酸	氨基酸	457662-02-1		Organic acids and derivatives	Carboxylic acids and derivatives	Amino acids, peptides, and analogues
Glutamylphenylalanine	HMDB0029156	谷氨酰苯丙氨酸	氨基酸	20556-22-3		Organic acids and derivatives	Carboxylic acids and derivatives	Amino acids, peptides, and analogues
Glutamylvaline	HMDB0028832	谷氨酰缬氨酸	氨基酸	1453453		Organic acids and derivatives	Carboxylic acids and derivatives	Amino acids, peptides, and analogues
Glutathione	HMDB0000125	谷胱甘肽	氨基酸	70-18-8	C00051	Organic acids and derivatives	Carboxylic acids and derivatives	Amino acids, peptides, and analogues
Glycerol tripropanoate	HMDB0032857		甘油脂类	139-45-7		Lipids and lipid-like molecules	Glycerolipids	Triradylcglycerols
Glycerophosphocholine	HMDB0000086	甘磷酸胆碱		28319-77-9
Glyceryl 5-hydroxydecanoate	HMDB0032297	5-羟基癸酸甘油酯	甘油脂类	26446-31-1		Lipids and lipid-like molecules	Glycerolipids	Monoradylglycerols
Glycine	HMDB0000123	甘氨酸	氨基酸	56-40-6	C00037	Organic acids and derivatives	Carboxylic acids and derivatives	Amino acids, peptides, and analogues
Glycitein	HMDB0005781	黄豆黄素	异黄酮类	40957-83-3	C14536	Phenylpropanoids and polyketides	Isoflavonoids	Isoflav-2-enes
Goldinodox	HMDB0030466	高迪菌素	糖类	12704-90-4		Organooxygen compounds	Carbohydrates and carbohydrate conjugates	Glycosyl compounds
Goyaglycoside c	HMDB0038349		甾体	333332-49-3		Lipids and lipid-like molecules	Steroids and steroid derivatives	Steroidal glycosides
Guanine	HMDB0000132	鸟嘌呤	嘌呤类	73-40-5	C00242	Organoheterocyclic compounds	Imidazopyrimidines	Purines and purine derivatives
Guanosine	HMDB0000133	鸟嘌呤核甙	核苷	118-00-3	C00387	Nucleosides, nucleotides, and analogues	Purine nucleosides
Hexadecanedioic acid mono-L-carnitine ester	HMDB0000712		脂肪酸类	42150-38-9		Lipids and lipid-like molecules	Fatty Acyls	Fatty acid esters
Histamine	HMDB0000870	组胺	胺类	51-45-6	C00388	Organic nitrogen compounds	Organonitrogen compounds	Amines
Histidinyl-Arginine	HMDB0028879	组氨酸精氨酸	氨基酸			Organic acids and derivatives	Carboxylic acids and derivatives	Amino acids, peptides, and analogues
Histidinyl-Lysine	HMDB0028890	组氨酸赖氨酸	氨基酸			Organic acids and derivatives	Carboxylic acids and derivatives	Amino acids, peptides, and analogues
Histidinyl-Proline	HMDB0028893	组氨酸脯氨酸	氨基酸			Organic acids and derivatives	Carboxylic acids and derivatives	Amino acids, peptides, and analogues
Homoarecoline	HMDB0038321	1-甲基-1,2,5,6-四氢烟酸乙酯	生物碱	28125-84-0		Alkaloids and derivatives
Hordatine A glucoside	HMDB0030462		苯丙素类			Phenylpropanoids and polyketides	2-arylbenzofuran flavonoids
Hovenidulcigenin B	HMDB0041547		萜类内酯	182173-50-8		Lipids and lipid-like molecules	Prenol lipids	Terpene lactones
Humulinic acid A	HMDB0030104		有机酸	24184-12-1		Organic acids and derivatives	Vinylogous acids
Hydroxyisocaproic acid	HMDB0000746	DL-Alpha-羟基异己酸	脂肪酸类	13748-90-8		Lipids and lipid-like molecules	Fatty Acyls	Fatty acids and conjugates
Hydroxyprolyl-Histidine	HMDB0028865	羟脯氨酰组氨酸	氨基酸			Organic acids and derivatives	Carboxylic acids and derivatives	Amino acids, peptides, and analogues
Hydroxyprolyl-Isoleucine	HMDB0028866	羟脯氨酰异亮氨酸	氨基酸			Organic acids and derivatives	Carboxylic acids and derivatives	Amino acids, peptides, and analogues
Hypoxanthine	HMDB0000157	次黄嘌呤	嘌呤类	68-94-0	C00262	Organoheterocyclic compounds	Imidazopyrimidines	Purines and purine derivatives
I-Urobilin	HMDB0004160	尿膽素	其它	1856-98-0	C05794	Organoheterocyclic compounds	Tetrapyrroles and derivatives	Bilirubins
Idoxanthin	HMDB0040656		四萜类	97169-13-6		Lipids and lipid-like molecules	Prenol lipids	Tetraterpenoids
Imidazole-4-acetaldehyde	HMDB0003905	(1H-咪唑-4-基)-乙醛	生物碱	645-14-7	C05130	Organoheterocyclic compounds	Azoles	Imidazoles
Indole	HMDB0000738	吲哚	生物碱	120-72-9	C00463	Organoheterocyclic compounds	Indoles and derivatives	Indoles
Inositol 1,3,4-trisphosphate	HMDB0001143	(1R,2R,3S,4R,5R,6S)-3,5,6-三羟基-1,2,4-环己烷三基三(磷酸酯)六钾盐	其它	98102-63-7	C01243	Organic oxygen compounds	Organooxygen compounds	Alcohols and polyols
Irenolone	HMDB0040716	2-羟基-4-(4-羟基苯基)-1H-萘嵌苯-1-酮	萘类	149184-19-0		Benzenoids	Naphthalenes	Phenylnaphthalenes
Isobutyl N-methylanthranilate	HMDB0037697		其它	65505-24-0		Benzenoids	Benzene and substituted derivatives	Benzoic acids and derivatives
Isodesmosine	HMDB0000739	异锁链素	有机酸	991-01-5		Organic acids and derivatives	Carboxylic acids and derivatives	Tetracarboxylic acids and derivatives
Isoferulic acid 3-O-glucuronide	HMDB0041747		糖类			Organooxygen compounds	Carbohydrates and carbohydrate conjugates	Glycosyl compounds
Isoleucyl-Phenylalanine	HMDB0028914	异亮氨酰苯丙氨酸	氨基酸			Organic acids and derivatives	Carboxylic acids and derivatives	Amino acids, peptides, and analogues
Isoleucyl-Tryptophan	HMDB0028918	异亮氨酸色氨酸	氨基酸			Organic acids and derivatives	Carboxylic acids and derivatives	Amino acids, peptides, and analogues
Isoniazid alpha-ketoglutaric acid	HMDB0060663		其它			Organoheterocyclic compounds	Pyridines and derivatives	Pyridinecarboxylic acids and derivatives
Isonicotinic acid	HMDB0060665	异烟酸	其它	55-22-1		Organoheterocyclic compounds	Pyridines and derivatives	Pyridinecarboxylic acids and derivatives
Isopropyl acetate	HMDB0031241	醋酸异丙酯	有机酸	108-21-4		Organic acids and derivatives	Carboxylic acids and derivatives	Carboxylic acid derivatives
Isopropylbenzene	HMDB0034029	异丙基苯	芳香类化合物	98-82-8	C14396	Benzenoids	Benzene and substituted derivatives	Cumenes
Kamahine C	HMDB0038935		有机氧化合物	144841-11-2		Organic oxygen compounds	Organooxygen compounds	Ethers
Kanzonol I	HMDB0040606		异黄酮类	152546-94-6		Phenylpropanoids and polyketides	Isoflavonoids	Pyranoisoflavonoids
Kanzonol K	HMDB0041212		异黄酮类	156281-30-0		Phenylpropanoids and polyketides	Isoflavonoids	Isoflavans
Kanzonol V	HMDB0029788		苯丙素类	184584-65-4		Phenylpropanoids and polyketides	2-arylbenzofuran flavonoids
Kojibiose	HMDB0011742	曲二糖	脂肪酰类	2140-29-6	C19632	Lipids and lipid-like molecules	Fatty Acyls	Fatty acyl glycosides
Kyotorphin	HMDB0005768	京都啡肽	氨基酸	70904-56-2	C02993	Organic acids and derivatives	Carboxylic acids and derivatives	Amino acids, peptides, and analogues
L-Arginine	HMDB0000517	L-精氨酸	氨基酸	74-79-3	C00062	Organic acids and derivatives	Carboxylic acids and derivatives	Amino acids, peptides, and analogues
L-Asparagine	HMDB0000168	L-天冬酰胺	氨基酸	70-47-3	C00152	Organic acids and derivatives	Carboxylic acids and derivatives	Amino acids, peptides, and analogues
L-Carnitine	HMDB0062634	左旋肉碱				Organic nitrogen compounds	Organonitrogen compounds	Quaternary ammonium salts
L-Glutamic acid	HMDB0000148	L-谷氨酸	氨基酸	56-86-0	C00025	Organic acids and derivatives	Carboxylic acids and derivatives	Amino acids, peptides, and analogues
L-Glutamine	HMDB0000641	L-谷氨酰胺	氨基酸	56-85-9	C00064	Organic acids and derivatives	Carboxylic acids and derivatives	Amino acids, peptides, and analogues
L-Gulose	HMDB0012326	L-古洛糖	糖类	6027-89-0	C15923	Organic oxygen compounds	Organooxygen compounds	Carbohydrates and carbohydrate conjugates
L-Hexanoylcarnitine	HMDB0000756		脂肪酸类	22671-29-0		Lipids and lipid-like molecules	Fatty Acyls	Fatty acid esters
L-L-Homoglutathione	HMDB0029395		有机酸	18710-27-5		Organic acids and derivatives	Peptidomimetics	Hybrid peptides
L-Lysine	HMDB0000182	L-赖氨酸	氨基酸	56-87-1	C00047	Organic acids and derivatives	Carboxylic acids and derivatives	Amino acids, peptides, and analogues
L-Octanoylcarnitine	HMDB0000791		脂肪酸类	25243-95-2	C02838	Lipids and lipid-like molecules	Fatty Acyls	Fatty acid esters
L-Palmitoylcarnitine	HMDB0000222		脂肪酸类	2364-67-2	C02990	Lipids and lipid-like molecules	Fatty Acyls	Fatty acid esters
L-Phenylalanine	HMDB0000159	L-苯丙氨酸	氨基酸	63-91-2	C00079	Organic acids and derivatives	Carboxylic acids and derivatives	Amino acids, peptides, and analogues
L-Phosphoarginine	HMDB0029438		氨基酸	1189-11-3	C05945	Organic acids and derivatives	Carboxylic acids and derivatives	Amino acids, peptides, and analogues
L-Pipecolic acid	HMDB0000716	L-哌可酸	氨基酸	3105-95-1	C00408	Organic acids and derivatives	Carboxylic acids and derivatives	Amino acids, peptides, and analogues
L-Targinine	HMDB0029416		氨基酸	17035-90-4	C03884	Organic acids and derivatives	Carboxylic acids and derivatives	Amino acids, peptides, and analogues
L-trans-4-Methyl-2-pyrrolidinecarboxylic acid	HMDB0029435		氨基酸	23009-50-9		Organic acids and derivatives	Carboxylic acids and derivatives	Amino acids, peptides, and analogues
L-Tyrosine	HMDB0000158	L-酪氨酸	植物激素	60-18-4	C00082	Organic acids and derivatives	Carboxylic acids and derivatives	Amino acids, peptides, and analogues
L-Urobilin	HMDB0004159	尿胆素盐酸盐	其它	34217-90-8	C05793	Organoheterocyclic compounds	Tetrapyrroles and derivatives	Bilirubins
Labienoxime	HMDB0036031		其它	81783-01-9		Organic nitrogen compounds	Organonitrogen compounds	Oximes
Lambertine	HMDB0033524	兰檗亭	生物碱	120834-89-1		Alkaloids and derivatives	Protoberberine alkaloids and derivatives
Lansioside C	HMDB0035103		糖类	87453-35-8		Organic oxygen compounds	Organooxygen compounds	Carbohydrates and carbohydrate conjugates
Lansiumamide C	HMDB0038838		其他	121817-38-7
Lansiumarin B	HMDB0034836		香豆素类	205115-74-8		Phenylpropanoids and polyketides	Coumarins and derivatives	Furanocoumarins
Lauroyl diethanolamide	HMDB0032358		脂肪酰类	120-40-1		Lipids and lipid-like molecules	Fatty Acyls	Fatty amides
Leucyl-Arginine	HMDB0028923		氨基酸			Organic acids and derivatives	Carboxylic acids and derivatives	Amino acids, peptides, and analogues
Leucyl-Gamma-glutamate	HMDB0028943		氨基酸			Organic acids and derivatives	Carboxylic acids and derivatives	Amino acids, peptides, and analogues
Leucyl-Glutamine	HMDB0028927		氨基酸			Organic acids and derivatives	Carboxylic acids and derivatives	Amino acids, peptides, and analogues
Leucyl-Isoleucine	HMDB0028932		氨基酸			Organic acids and derivatives	Carboxylic acids and derivatives	Amino acids, peptides, and analogues
Leucyl-phenylalanine	HMDB0013243		氨基酸	424904	C11221	Organic acids and derivatives	Carboxylic acids and derivatives	Amino acids, peptides, and analogues
Leucyl-Threonine	HMDB0028939		氨基酸			Organic acids and derivatives	Carboxylic acids and derivatives	Amino acids, peptides, and analogues
Leucyl-Tyrosine	HMDB0028941		氨基酸			Organic acids and derivatives	Carboxylic acids and derivatives	Amino acids, peptides, and analogues
Leukoaminochrome	HMDB0012992	5,6-二羟基吲哚啉	其它	29539-03-5	C17756	Organoheterocyclic compounds	Indoles and derivatives	Indolines
Licorisoflavan A	HMDB0034184	甘草异黄烷甲	异黄酮类	129314-37-0		Phenylpropanoids and polyketides	Isoflavonoids	O-methylated isoflavonoids
Linalool 3,7-oxide beta-primeveroside	HMDB0036571		糖类			Organic oxygen compounds	Organooxygen compounds	Carbohydrates and carbohydrate conjugates
Linoelaidyl carnitine	HMDB0006461		脂肪酸类			Lipids and lipid-like molecules	Fatty Acyls	Fatty acid esters
Linoleamide	HMDB0062656		脂肪酰类	3072-13-7		Lipids and lipid-like molecules	Fatty Acyls	Fatty amides
Linoleoyl ethanolamide	HMDB0012252		其它	68171-52-8		Organic nitrogen compounds	Organonitrogen compounds	Amines
Linoleyl carnitine	HMDB0006469		脂肪酸类	36816-10-1		Lipids and lipid-like molecules	Fatty Acyls	Fatty acid esters
Lucidenic acid C	HMDB0037609		三萜类	95311-96-9		Lipids and lipid-like molecules	Prenol lipids	Triterpenoids
Lucidenic acid M	HMDB0035973		三萜类	110241-33-3		Lipids and lipid-like molecules	Prenol lipids	Triterpenoids
Lucidone C	HMDB0038152		甾体			Lipids and lipid-like molecules	Steroids and steroid derivatives	Oxosteroids
Lucuminic acid	HMDB0035007		糖类	190323-48-9		Organic oxygen compounds	Organooxygen compounds	Carbohydrates and carbohydrate conjugates
Lutein	HMDB0003233	叶黄素	类胡萝卜素	127-40-2	C08601	Lipids and lipid-like molecules	Prenol lipids	Tetraterpenoids
LysoPA(0:0/18:2(9Z,12Z))	HMDB0007852		甘油磷脂类		C00416	Lipids and lipid-like molecules	Glycerophospholipids	Glycerophosphates
LysoPA(P-16:0e/0:0)	HMDB0011154		甘油磷脂类		C15646	Lipids and lipid-like molecules	Glycerophospholipids	Glycerophosphates
LysoPC(14:0/0:0)	HMDB0010379		甘油磷脂类	20559-16-4	C04230	Lipids and lipid-like molecules	Glycerophospholipids	Glycerophosphocholines
LysoPC(14:1(9Z))	HMDB0010380		甘油磷脂类		C04230	Lipids and lipid-like molecules	Glycerophospholipids	Glycerophosphocholines
LysoPC(15:0)	HMDB0010381		甘油磷脂类		C04230	Lipids and lipid-like molecules	Glycerophospholipids	Glycerophosphocholines
LysoPC(16:0)	HMDB0010382		甘油磷脂类		C04230	Lipids and lipid-like molecules	Glycerophospholipids	Glycerophosphocholines
LysoPC(16:1(9Z)/0:0)	HMDB0010383		甘油磷脂类	76790-27-7	C04230	Lipids and lipid-like molecules	Glycerophospholipids	Glycerophosphocholines
LysoPC(17:0)	HMDB0012108		甘油磷脂类		C04230	Lipids and lipid-like molecules	Glycerophospholipids	Glycerophosphocholines
LysoPC(18:1(11Z))	HMDB0010385		甘油磷脂类		C04230	Lipids and lipid-like molecules	Glycerophospholipids	Glycerophosphocholines
LysoPC(18:2(9Z,12Z))	HMDB0010386		甘油磷脂类		C04230	Lipids and lipid-like molecules	Glycerophospholipids	Glycerophosphocholines
LysoPC(18:3(6Z,9Z,12Z))	HMDB0010387		甘油磷脂类		C04230	Lipids and lipid-like molecules	Glycerophospholipids	Glycerophosphocholines
LysoPC(18:4(6Z,9Z,12Z,15Z))	HMDB0010389		甘油磷脂类		C04230	Lipids and lipid-like molecules	Glycerophospholipids	Glycerophosphocholines
LysoPC(20:0/0:0)	HMDB0010390		甘油磷脂类	108341-80-6	C04230	Lipids and lipid-like molecules	Glycerophospholipids	Glycerophosphocholines
LysoPC(20:2(11Z,14Z))	HMDB0010392		甘油磷脂类		C04230	Lipids and lipid-like molecules	Glycerophospholipids	Glycerophosphocholines
LysoPC(20:4(5Z,8Z,11Z,14Z))	HMDB0010395		甘油磷脂类		C04230	Lipids and lipid-like molecules	Glycerophospholipids	Glycerophosphocholines
LysoPC(22:1(13Z))	HMDB0010399		甘油磷脂类		C04230	Lipids and lipid-like molecules	Glycerophospholipids	Glycerophosphocholines
LysoPC(22:2(13Z,16Z))	HMDB0010400		甘油磷脂类		C04230	Lipids and lipid-like molecules	Glycerophospholipids	Glycerophosphocholines
LysoPC(22:5(4Z,7Z,10Z,13Z,16Z))	HMDB0010402		甘油磷脂类		C04230	Lipids and lipid-like molecules	Glycerophospholipids	Glycerophosphocholines
LysoPC(22:6(4Z,7Z,10Z,13Z,16Z,19Z))	HMDB0010404		甘油磷脂类		C04230	Lipids and lipid-like molecules	Glycerophospholipids	Glycerophosphocholines
LysoPC(24:1(15Z))	HMDB0010406		甘油磷脂类		C04230	Lipids and lipid-like molecules	Glycerophospholipids	Glycerophosphocholines
LysoPC(P-16:0)	HMDB0010407		甘油磷脂类		C04230	Lipids and lipid-like molecules	Glycerophospholipids	Glycerophosphocholines
LysoPC(P-18:1(9Z))	HMDB0010408		甘油磷脂类		C04230	Lipids and lipid-like molecules	Glycerophospholipids	Glycerophosphocholines
LysoPE(0:0/18:3(6Z,9Z,12Z))	HMDB0011478		甘油磷脂类			Lipids and lipid-like molecules	Glycerophospholipids	Glycerophosphoethanolamines
LysoPE(0:0/20:2(11Z,14Z))	HMDB0011483		甘油磷脂类			Lipids and lipid-like molecules	Glycerophospholipids	Glycerophosphoethanolamines
LysoPE(0:0/20:4(5Z,8Z,11Z,14Z))	HMDB0011487		甘油磷脂类			Lipids and lipid-like molecules	Glycerophospholipids	Glycerophosphoethanolamines
LysoPE(0:0/22:2(13Z,16Z))	HMDB0011492		甘油磷脂类			Lipids and lipid-like molecules	Glycerophospholipids	Glycerophosphoethanolamines
LysoPE(0:0/22:4(7Z,10Z,13Z,16Z))	HMDB0011493		甘油磷脂类			Lipids and lipid-like molecules	Glycerophospholipids	Glycerophosphoethanolamines
LysoPE(0:0/22:5(4Z,7Z,10Z,13Z,16Z))	HMDB0011494		甘油磷脂类			Lipids and lipid-like molecules	Glycerophospholipids	Glycerophosphoethanolamines
LysoPE(15:0/0:0)	HMDB0011502		甘油磷脂类			Lipids and lipid-like molecules	Glycerophospholipids	Glycerophosphoethanolamines
LysoPE(16:0/0:0)	HMDB0011503		甘油磷脂类			Lipids and lipid-like molecules	Glycerophospholipids	Glycerophosphoethanolamines
LysoPE(16:1(9Z)/0:0)	HMDB0011504		甘油磷脂类			Lipids and lipid-like molecules	Glycerophospholipids	Glycerophosphoethanolamines
LysoPE(18:1(9Z)/0:0)	HMDB0011506		甘油磷脂类	89576-29-4		Lipids and lipid-like molecules	Glycerophospholipids	Glycerophosphoethanolamines
LysoPE(18:2(9Z,12Z)/0:0)	HMDB0011507		甘油磷脂类	85046-18-0		Lipids and lipid-like molecules	Glycerophospholipids	Glycerophosphoethanolamines
LysoPE(18:3(6Z,9Z,12Z)/0:0)	HMDB0011508		甘油磷脂类			Lipids and lipid-like molecules	Glycerophospholipids	Glycerophosphoethanolamines
LysoPE(18:4(6Z,9Z,12Z,15Z)/0:0)	HMDB0011510		甘油磷脂类			Lipids and lipid-like molecules	Glycerophospholipids	Glycerophosphoethanolamines
LysoPE(20:1(11Z)/0:0)	HMDB0011512		甘油磷脂类			Lipids and lipid-like molecules	Glycerophospholipids	Glycerophosphoethanolamines
LysoPE(20:3(11Z,14Z,17Z)/0:0)	HMDB0011514		甘油磷脂类			Lipids and lipid-like molecules	Glycerophospholipids	Glycerophosphoethanolamines
LysoPE(20:4(8Z,11Z,14Z,17Z)/0:0)	HMDB0011518		甘油磷脂类			Lipids and lipid-like molecules	Glycerophospholipids	Glycerophosphoethanolamines
LysoPE(20:5(5Z,8Z,11Z,14Z,17Z)/0:0)	HMDB0011519		甘油磷脂类			Lipids and lipid-like molecules	Glycerophospholipids	Glycerophosphoethanolamines
LysoPE(22:0/0:0)	HMDB0011520		甘油磷脂类			Lipids and lipid-like molecules	Glycerophospholipids	Glycerophosphoethanolamines
LysoPE(22:5(4Z,7Z,10Z,13Z,16Z)/0:0)	HMDB0011524		甘油磷脂类			Lipids and lipid-like molecules	Glycerophospholipids	Glycerophosphoethanolamines
LysoPE(24:1(15Z)/0:0)	HMDB0011528		甘油磷脂类			Lipids and lipid-like molecules	Glycerophospholipids	Glycerophosphoethanolamines
LysoPE(24:6(6Z,9Z,12Z,15Z,18Z,21Z)/0:0)	HMDB0011529		甘油磷脂类			Lipids and lipid-like molecules	Glycerophospholipids	Glycerophosphoethanolamines
LysoPI(18:0/0:0)	HMDB0240261		甘油磷脂类			Lipids and lipid-like molecules	Glycerophospholipids	Glycerophosphoinositols
Lysyl-Leucine	HMDB0028955		氨基酸			Organic acids and derivatives	Carboxylic acids and derivatives	Amino acids, peptides, and analogues
Lysyl-Proline	HMDB0028959		氨基酸			Organic acids and derivatives	Carboxylic acids and derivatives	Amino acids, peptides, and analogues
Maltohexaose	HMDB0012253	麦芽六糖	糖类	34620-77-4	C01936	Organic oxygen compounds	Organooxygen compounds	Carbohydrates and carbohydrate conjugates
Maltol	HMDB0030776	麦芽醇	有机杂环化合物	118-71-8	C11918	Organoheterocyclic compounds	Pyrans	Pyranones and derivatives
Maltopentaose	HMDB0012254	麦芽五糖	糖类	34620-76-3		Organic oxygen compounds	Organooxygen compounds	Carbohydrates and carbohydrate conjugates
Mangiferdesmethylursanone	HMDB0036018		醇类	259144-62-2		Organic oxygen compounds	Organooxygen compounds	Alcohols and polyols
Mannose 6-phosphate	HMDB0001078		碳水化合物和碳水化合物结合物	3672-15-9	C00275	Organic oxygen compounds	Organooxygen compounds	Carbohydrates and carbohydrate conjugates
Mecarbam	HMDB0031800	灭蚜磷	其它	2595-54-2	C18661	Organophosphorus compounds	Organothiophosphorus compounds	Organic dithiophosphoric acids and derivatives
Mesuagin	HMDB0035876		新黄酮类	21721-08-4		Phenylpropanoids and polyketides	Neoflavonoids	Prenylated neoflavonoids
Metenamine	HMDB0029598		有机杂环化合物	100-97-0		Organoheterocyclic compounds	Triazinanes	1,3,5-triazinanes
Methionyl-Isoleucine	HMDB0028976		氨基酸			Organic acids and derivatives	Carboxylic acids and derivatives	Amino acids, peptides, and analogues
Methionyl-Leucine	HMDB0028977		氨基酸			Organic acids and derivatives	Carboxylic acids and derivatives	Amino acids, peptides, and analogues
Methionyl-Threonine	HMDB0028983		氨基酸			Organic acids and derivatives	Carboxylic acids and derivatives	Amino acids, peptides, and analogues
Methoxypyrazine	HMDB0033156	2-甲氧基吡嗪	有机杂环化合物	3149-28-8		Organoheterocyclic compounds	Diazines	Pyrazines
Methyl (3x,10R)-dihydroxy-11-dodecene-6,8-diynoate 10-glucoside	HMDB0040896		脂肪酰类	152141-43-0		Lipids and lipid-like molecules	Fatty Acyls	Fatty acyl glycosides
Methyl 3-(2,3-dihydroxy-3-methylbutyl)-4-hydroxybenzoate	HMDB0032796		其它	117176-70-2		Benzenoids	Benzene and substituted derivatives	Benzoic acids and derivatives
Methyl methacrylate	HMDB0032385	甲基丙烯酸甲酯	有机酸	80-62-6	C14527	Organic acids and derivatives	Carboxylic acids and derivatives	Carboxylic acid derivatives
Methyl salicylate O-[rhamnosyl-(1->6)-glucoside]	HMDB0033138		糖类			Organic oxygen compounds	Organooxygen compounds	Carbohydrates and carbohydrate conjugates
Methylimidazole acetaldehyde	HMDB0004181		其它	19639-03-3	C05827	Organoheterocyclic compounds	Azoles	Imidazoles
Methylimidazoleacetic acid	HMDB0002820	甲基异咪唑乙酸	其它	2625-49-2	C05828	Organoheterocyclic compounds	Azoles	Imidazoles
MG(0:0/18:3(9Z,12Z,15Z)/0:0)	HMDB0011540		甘油脂类			Lipids and lipid-like molecules	Glycerolipids	Monoradylglycerols
MG(0:0/20:3(5Z,8Z,11Z)/0:0)	HMDB0011546		甘油脂类			Lipids and lipid-like molecules	Glycerolipids	Monoradylglycerols
MG(20:3(11Z,14Z,17Z)/0:0/0:0)	HMDB0011575		甘油脂类			Lipids and lipid-like molecules	Glycerolipids	Monoradylglycerols
MG(22:6(4Z,7Z,10Z,13Z,16Z,19Z)/0:0/0:0)	HMDB0011587		甘油脂类			Lipids and lipid-like molecules	Glycerolipids	Monoradylglycerols
Mocimycin	HMDB0030465	莫西霉素	糖类	50935-71-2		Organooxygen compounds	Carbohydrates and carbohydrate conjugates	Glycosyl compounds
Momordenol	HMDB0031080		甾体	189156-41-0		Lipids and lipid-like molecules	Steroids and steroid derivatives	Ergostane steroids
Monoethylhexyl phthalic acid	HMDB0013248	邻苯二甲酸单乙基己基酯	其它	4376-20-9	C03343	Benzenoids	Benzene and substituted derivatives	Benzoic acids and derivatives
Monomenthyl succinate	HMDB0036143	琥珀酸单薄荷酯	其它	188709-97-9		Lipids and lipid-like molecules	Prenol lipids	Monoterpenoids
Morpholine	HMDB0031581	吗啉	有机杂环化合物	110-91-8	C14452	Organoheterocyclic compounds	Oxazinanes	Morpholines
Muzanzagenin	HMDB0032601		甾体类	197080-19-6		Lipids and lipid-like molecules	Steroids and steroid derivatives	Oxosteroids
Mycophenolic acid	HMDB0015159	霉酚酸	其它	24280-93-1		Organoheterocyclic compounds	Isocoumarans	Isobenzofuranones
N-(14-Methylhexadecanoyl)pyrrolidine	HMDB0034373		有机杂环化合物	260058-83-1		Organoheterocyclic compounds	Pyrrolidines	N-acylpyrrolidines
N-[(4E,8E)-1,3-dihydroxyoctadeca-4,8-dien-2-yl]hexadecanamide	HMDB0035480		鞘磷脂	141980-53-2		Lipids and lipid-like molecules	Sphingolipids	Ceramides
N-[(Ethoxycarbonyl)methyl)-p-menthane-3-carboxamide	HMDB0032255		氨基酸	68489-14-5		Organic acids and derivatives	Carboxylic acids and derivatives	Amino acids, peptides, and analogues
N-Acetoxymethylflindersine	HMDB0039879		生物碱	149998-45-8		Organoheterocyclic compounds	Quinolines and derivatives	Quinolones and derivatives
N-Acetyl-2,6-diethylaniline	HMDB0032854	2,6-二乙基-乙酰苯胺	其它	16665-89-7		Benzenoids	Benzene and substituted derivatives	Anilides
N-Acetyl-D-glucosaminyldiphosphodolichol	HMDB0001445		有机氧化合物		C04500	Organic oxygen compounds	Organooxygen compounds	Carbohydrates and carbohydrate conjugates
N-Benzoylaspartic acid	HMDB0034251	N-苯甲酰基-天冬氨酸	氨基酸	997815		Organic acids and derivatives	Carboxylic acids and derivatives	Amino acids, peptides, and analogues
N-Nitrosodimethylamine	HMDB0031419	N-亚硝基二甲胺	其他有机氮化合物	62-75-9	C14704	Organic nitrogen compounds	Organonitrogen compounds	Organic nitroso compounds
N-Oleoylethanolamine	HMDB0002088	油酰乙醇胺	其它	111-58-0		Organic nitrogen compounds	Organonitrogen compounds	Amines
N-Succinyl-2-amino-6-ketopimelate	HMDB0012266		氨基酸		C04462	Organic acids and derivatives	Carboxylic acids and derivatives	Amino acids, peptides, and analogues
N-trans-Feruloyl-4-O-methyldopamine	HMDB0039755		木脂素	78510-20-0		Phenylpropanoids and polyketides	Cinnamic acids and derivatives	Hydroxycinnamic acids and derivatives
N,2,3-Trimethyl-2-(1-methylethyl)butanamide	HMDB0036195	N,2,3-三甲基-2-异丙基丁酰胺	脂肪酰类	51115-67-4		Lipids and lipid-like molecules	Fatty Acyls	Fatty amides
N,N-Diethylbenzeneacetamide	HMDB0032635	N,N-二乙基苯乙酰胺	芳香类化合物	2431-96-1	C10938	Benzenoids	Benzene and substituted derivatives	Phenylacetamides
N,N-Dimethylformamide	HMDB0001888		有机酸	25174	C03134	Organic acids and derivatives	Carboxylic acids and derivatives	Carboxylic acid derivatives
N,N-Dimethylsphingosine	HMDB0013645	N,N-二甲基鞘胺醇	其它	122314-67-4	C13914	Organic nitrogen compounds	Organonitrogen compounds	Amines
N,O-Didesmethylvenlafaxine	HMDB0060852		其它			Organic oxygen compounds	Organooxygen compounds	Alcohols and polyols
N1,N10-Dicoumaroylspermidine	HMDB0033469		木脂素	65715-79-9		Phenylpropanoids and polyketides	Cinnamic acids and derivatives	Hydroxycinnamic acids and derivatives
Na,Na-Dimethylhistamine	HMDB0033438		生物碱	673-46-1		Organic nitrogen compounds	Organonitrogen compounds	Amines
NAD	HMDB0000902	烟酰胺腺嘌呤二核苷酸	核苷	53-84-9	C00003	Nucleosides, nucleotides, and analogues	(5'->5')-dinucleotides
Nervonyl carnitine	HMDB0006509		有机氮化合物			Organic nitrogen compounds	Organonitrogen compounds	Quaternary ammonium salts
Nicotine	HMDB0014330	尼古丁	吡啶和衍生品	20033	C16150	Organoheterocyclic compounds	Pyridines and derivatives	Pyrrolidinylpyridines
Nicotine-1'-N-oxide	HMDB0001497		有机杂环化合物	63551-14-4		Organoheterocyclic compounds	Pyridines and derivatives	Pyrrolidinylpyridines
Nonivamide	HMDB0029846	香草壬酰胺	芳香类化合物	2444-46-4		Benzenoids	Benzene and substituted derivatives	Phenols and derivatives
norclobazam	HMDB0060970		有机杂环化合物	22316-55-8		Organoheterocyclic compounds	Benzodiazepines
Norepinephrine sulfate	HMDB0002062	4-羟基-3-甲氧基苯基乙二醇-4-硫酸钾盐	其它	77469-51-3		Organic acids and derivatives	Organic sulfuric acids and derivatives	Arylsulfates
Norpropoxyphene	HMDB0041962	去甲丙氧酚	芪类	66796-40-5		Phenylpropanoids and polyketides	Stilbenes
Norvaline	HMDB0013716	DL-正缬氨酸	氨基酸、肽和类似物	760-78-1		Organic acids and derivatives	Carboxylic acids and derivatives	Amino acids, peptides, and analogues
Nummularine B	HMDB0029334		氨基酸	53947-96-9		Organic acids and derivatives	Carboxylic acids and derivatives	Amino acids, peptides, and analogues
O-Demethylforbexanthone	HMDB0036343	7,9,12-三羟基-2,2-二甲基-2H,6H-吡喃并[3,2-b]氧杂蒽-6-酮	有机杂环化合物	92609-77-3		Organoheterocyclic compounds	Benzopyrans	1-benzopyrans
O-Methylganoderic acid O	HMDB0035978		三萜类			Lipids and lipid-like molecules	Prenol lipids	Triterpenoids
Occidentoside	HMDB0030574	腰果甙	木脂素	77782-91-3		Lignans, neolignans and related compounds	Lignan glycosides
Octadecanamide	HMDB0034146	硬脂酰胺	脂肪酰类	124-26-5	C13846	Lipids and lipid-like molecules	Fatty Acyls	Fatty amides
Octadecyl cis-p-coumarate	HMDB0035300		木脂素	72943-88-5		Phenylpropanoids and polyketides	Cinnamic acids and derivatives	Hydroxycinnamic acids and derivatives
Octadecylamine	HMDB0029586	十八胺	其它	124-30-1		Organonitrogen compounds	Amines	Primary amines
Octafluorocyclobutane	HMDB0031292	八氟环丁烷	其它	115-25-3		Organohalogen compounds	Organofluorides
Octahydro-2,5,5,8a-tetramethyl-7H-1-benzopyran-7-one	HMDB0040232		有机杂环化合物	5835-18-7		Organoheterocyclic compounds	Benzopyrans
Oleamide	HMDB0002117	油酸酰胺	脂肪酰类	301-02-0	C19670	Lipids and lipid-like molecules	Fatty Acyls	Fatty amides
Oleic acid	HMDB0000573	油酸	脂肪酸类	112-79-8	C00712	Lipids and lipid-like molecules	Fatty Acyls	Fatty acids and conjugates
Oleic acid	HMDB0000207	油酸	脂肪酸类	112-80-1	C00712	Lipids and lipid-like molecules	Fatty Acyls	Fatty acids and conjugates
Oleoyl glycine	HMDB0013631	油酰甘氨酸	氨基酸	2601-90-3		Organic acids and derivatives	Carboxylic acids and derivatives	Amino acids, peptides, and analogues
Olitorin	HMDB0034361	长蒴黄麻甙	甾体类	13289-20-8		Lipids and lipid-like molecules	Steroids and steroid derivatives	Steroid lactones
Oxolan-3-one	HMDB0002523	二氢-3(2H)-呋喃酮	其它	22929-52-8		Organoheterocyclic compounds	Dihydrofurans	Furanones
Oxyacanthine	HMDB0030172	尖刺碱	生物碱	548-40-3	C09598	Organoheterocyclic compounds	Isoquinolines and derivatives	Benzylisoquinolines
Oxypinnatanine	HMDB0029403		氨基酸	52329-55-2		Organic acids and derivatives	Carboxylic acids and derivatives	Amino acids, peptides, and analogues
p-Mentha-1,3,8-triene	HMDB0037013		单萜	18368-95-1		Lipids and lipid-like molecules	Prenol lipids	Monoterpenoids
Palmitic amide	HMDB0012273	棕榈酸酰胺	脂肪酰类	629-54-9		Lipids and lipid-like molecules	Fatty Acyls	Fatty amides
Palmitoleoyl Ethanolamide	HMDB0013648	棕榈酰乙醇酰胺	其它	94421-67-7		Organic nitrogen compounds	Organonitrogen compounds	Amines
Panaxatriol	HMDB0038244	人参三醇	萜苷			Lipids and lipid-like molecules	Prenol lipids	Terpene glycosides
Pantothenic acid	HMDB0000210	泛酸	醇类	79-83-4	C00864	Organooxygen compounds	Alcohols and polyols	Polyols
PC(14:1(9Z)/20:0)	HMDB0007911		磷脂酰胆碱		C00157	Lipids and lipid-like molecules	Glycerophospholipids	Glycerophosphocholines
PC(16:0/P-18:1(11Z))	HMDB0007996		甘油磷脂类		C00157	Lipids and lipid-like molecules	Glycerophospholipids	Glycerophosphocholines
PC(16:1(9Z)/22:6(4Z,7Z,10Z,13Z,16Z,19Z))	HMDB0008023		甘油磷脂类		C00157	Lipids and lipid-like molecules	Glycerophospholipids	Glycerophosphocholines
PC(18:0/P-16:0)	HMDB0008060		甘油磷脂类		C00157	Lipids and lipid-like molecules	Glycerophospholipids	Glycerophosphocholines
PC(18:1(11Z)/14:1(9Z))	HMDB0008065		甘油磷脂类		C00157	Lipids and lipid-like molecules	Glycerophospholipids	Glycerophosphocholines
PC(18:1(11Z)/20:4(5Z,8Z,11Z,14Z))	HMDB0008081		甘油磷脂类		C00157	Lipids and lipid-like molecules	Glycerophospholipids	Glycerophosphocholines
PC(18:2(9Z,12Z)/14:0)	HMDB0008130		甘油磷脂类		C00157	Lipids and lipid-like molecules	Glycerophospholipids	Glycerophosphocholines
PC(18:3(6Z,9Z,12Z)/18:3(6Z,9Z,12Z))	HMDB0008172		磷脂酰胆碱		C00157	Lipids and lipid-like molecules	Glycerophospholipids	Glycerophosphocholines
PC(20:1(11Z)/14:0)	HMDB0008295		甘油磷脂类		C00157	Lipids and lipid-like molecules	Glycerophospholipids	Glycerophosphocholines
PC(20:1(11Z)/14:1(9Z))	HMDB0008296		甘油磷脂类		C00157	Lipids and lipid-like molecules	Glycerophospholipids	Glycerophosphocholines
PC(20:1(11Z)/15:0)	HMDB0008297		甘油磷脂类		C00157	Lipids and lipid-like molecules	Glycerophospholipids	Glycerophosphocholines
PC(20:2(11Z,14Z)/15:0)	HMDB0008330		甘油磷脂类		C00157	Lipids and lipid-like molecules	Glycerophospholipids	Glycerophosphocholines
PC(20:3(5Z,8Z,11Z)/16:0)	HMDB0008364		磷脂酰胆碱		C00157	Lipids and lipid-like molecules	Glycerophospholipids	Glycerophosphocholines
PC(20:3(8Z,11Z,14Z)/14:0)	HMDB0008394		甘油磷脂类		C00157	Lipids and lipid-like molecules	Glycerophospholipids	Glycerophosphocholines
PC(20:4(5Z,8Z,11Z,14Z)/20:1(11Z))	HMDB0008439		甘油磷脂类		C00157	Lipids and lipid-like molecules	Glycerophospholipids	Glycerophosphocholines
PC(20:4(8Z,11Z,14Z,17Z)/18:1(11Z))	HMDB0008465		甘油磷脂类		C00157	Lipids and lipid-like molecules	Glycerophospholipids	Glycerophosphocholines
PC(20:4(8Z,11Z,14Z,17Z)/20:3(5Z,8Z,11Z))	HMDB0008474		甘油磷脂类		C00157	Lipids and lipid-like molecules	Glycerophospholipids	Glycerophosphocholines
PC(20:5(5Z,8Z,11Z,14Z,17Z)/18:3(6Z,9Z,12Z))	HMDB0008501		甘油磷脂类		C00157	Lipids and lipid-like molecules	Glycerophospholipids	Glycerophosphocholines
PC(20:5(5Z,8Z,11Z,14Z,17Z)/20:1(11Z))	HMDB0008505		甘油磷脂类		C00157	Lipids and lipid-like molecules	Glycerophospholipids	Glycerophosphocholines
PC(20:5(5Z,8Z,11Z,14Z,17Z)/20:3(5Z,8Z,11Z))	HMDB0008507		甘油磷脂类		C00157	Lipids and lipid-like molecules	Glycerophospholipids	Glycerophosphocholines
PC(22:1(13Z)/14:1(9Z))	HMDB0008559		甘油磷脂类		C00157	Lipids and lipid-like molecules	Glycerophospholipids	Glycerophosphocholines
PC(22:2(13Z,16Z)/14:1(9Z))	HMDB0008591		甘油磷脂类		C00157	Lipids and lipid-like molecules	Glycerophospholipids	Glycerophosphocholines
PC(22:2(13Z,16Z)/15:0)	HMDB0008592		甘油磷脂类		C00157	Lipids and lipid-like molecules	Glycerophospholipids	Glycerophosphocholines
PC(22:2(13Z,16Z)/16:1(9Z))	HMDB0008594		甘油磷脂类		C00157	Lipids and lipid-like molecules	Glycerophospholipids	Glycerophosphocholines
PC(22:4(7Z,10Z,13Z,16Z)/14:0)	HMDB0008623		甘油磷脂类		C00157	Lipids and lipid-like molecules	Glycerophospholipids	Glycerophosphocholines
PC(22:4(7Z,10Z,13Z,16Z)/16:0)	HMDB0008626		甘油磷脂类		C00157	Lipids and lipid-like molecules	Glycerophospholipids	Glycerophosphocholines
PC(22:5(4Z,7Z,10Z,13Z,16Z)/14:0)	HMDB0008656		甘油磷脂类		C00157	Lipids and lipid-like molecules	Glycerophospholipids	Glycerophosphocholines
PC(22:5(4Z,7Z,10Z,13Z,16Z)/16:0)	HMDB0008659		甘油磷脂类		C00157	Lipids and lipid-like molecules	Glycerophospholipids	Glycerophosphocholines
PC(22:5(7Z,10Z,13Z,16Z,19Z)/14:0)	HMDB0008689		甘油磷脂类		C00157	Lipids and lipid-like molecules	Glycerophospholipids	Glycerophosphocholines
PC(22:6(4Z,7Z,10Z,13Z,16Z,19Z)/16:0)	HMDB0008725		甘油磷脂类		C00157	Lipids and lipid-like molecules	Glycerophospholipids	Glycerophosphocholines
PC(22:6(4Z,7Z,10Z,13Z,16Z,19Z)/16:1(9Z))	HMDB0008726		甘油磷脂类		C00157	Lipids and lipid-like molecules	Glycerophospholipids	Glycerophosphocholines
PC(22:6(4Z,7Z,10Z,13Z,16Z,19Z)/18:4(6Z,9Z,12Z,15Z))	HMDB0008733		甘油磷脂类		C00157	Lipids and lipid-like molecules	Glycerophospholipids	Glycerophosphocholines
PC(22:6(4Z,7Z,10Z,13Z,16Z,19Z)/20:3(5Z,8Z,11Z))	HMDB0008737		甘油磷脂类		C00157	Lipids and lipid-like molecules	Glycerophospholipids	Glycerophosphocholines
PC(22:6(4Z,7Z,10Z,13Z,16Z,19Z)/20:4(5Z,8Z,11Z,14Z))	HMDB0008739		甘油磷脂类		C00157	Lipids and lipid-like molecules	Glycerophospholipids	Glycerophosphocholines
PC(22:6(4Z,7Z,10Z,13Z,16Z,19Z)/20:5(5Z,8Z,11Z,14Z,17Z))	HMDB0008741		甘油磷脂类		C00157	Lipids and lipid-like molecules	Glycerophospholipids	Glycerophosphocholines
PC(22:6(4Z,7Z,10Z,13Z,16Z,19Z)/22:6(4Z,7Z,10Z,13Z,16Z,19Z))	HMDB0008748		甘油磷脂类		C00157	Lipids and lipid-like molecules	Glycerophospholipids	Glycerophosphocholines
PC(24:1(15Z)/14:1(9Z))	HMDB0008789		甘油磷脂类		C00157	Lipids and lipid-like molecules	Glycerophospholipids	Glycerophosphocholines
PC(P-16:0/18:4(6Z,9Z,12Z,15Z))	HMDB0011214		甘油磷脂类			Lipids and lipid-like molecules	Glycerophospholipids	Glycerophosphocholines
PC(P-16:0/20:3(5Z,8Z,11Z))	HMDB0011218		甘油磷脂类			Lipids and lipid-like molecules	Glycerophospholipids	Glycerophosphocholines
PC(P-16:0/20:5(5Z,8Z,11Z,14Z,17Z))	HMDB0011222		甘油磷脂类			Lipids and lipid-like molecules	Glycerophospholipids	Glycerophosphocholines
PC(P-18:0/18:3(6Z,9Z,12Z))	HMDB0011245		甘油磷脂类			Lipids and lipid-like molecules	Glycerophospholipids	Glycerophosphocholines
PC(P-18:0/20:4(5Z,8Z,11Z,14Z))	HMDB0011253		甘油磷脂类			Lipids and lipid-like molecules	Glycerophospholipids	Glycerophosphocholines
PC(P-18:0/20:5(5Z,8Z,11Z,14Z,17Z))	HMDB0011255		甘油磷脂类			Lipids and lipid-like molecules	Glycerophospholipids	Glycerophosphocholines
PC(P-18:1(11Z)/16:0)	HMDB0011272		甘油磷脂类			Lipids and lipid-like molecules	Glycerophospholipids	Glycerophosphocholines
PC(P-18:1(11Z)/20:2(11Z,14Z))	HMDB0011283		甘油磷脂类			Lipids and lipid-like molecules	Glycerophospholipids	Glycerophosphocholines
PC(P-18:1(11Z)/20:3(5Z,8Z,11Z))	HMDB0011284		甘油磷脂类			Lipids and lipid-like molecules	Glycerophospholipids	Glycerophosphocholines
PC(P-18:1(11Z)/20:5(5Z,8Z,11Z,14Z,17Z))	HMDB0011288		甘油磷脂类			Lipids and lipid-like molecules	Glycerophospholipids	Glycerophosphocholines
PC(P-18:1(9Z)/16:0)	HMDB0011305		甘油磷脂类			Lipids and lipid-like molecules	Glycerophospholipids	Glycerophosphocholines
PE-NMe2(14:0/14:0)	HMDB0113837		甘油磷脂类			Lipids and lipid-like molecules	Glycerophospholipids	Glycerophosphoethanolamines
PE(22:5(7Z,10Z,13Z,16Z,19Z)/P-16:0)	HMDB0009675		甘油磷脂类		C00350	Lipids and lipid-like molecules	Glycerophospholipids	Glycerophosphoethanolamines
PE(22:6(4Z,7Z,10Z,13Z,16Z,19Z)/16:0)	HMDB0009682		甘油磷脂类		C00350	Lipids and lipid-like molecules	Glycerophospholipids	Glycerophosphoethanolamines
PE(22:6(4Z,7Z,10Z,13Z,16Z,19Z)/18:4(6Z,9Z,12Z,15Z))	HMDB0009690		甘油磷脂类		C00350	Lipids and lipid-like molecules	Glycerophospholipids	Glycerophosphoethanolamines
PE(P-18:1(11Z)/22:5(4Z,7Z,10Z,13Z,16Z))	HMDB0011425		甘油磷脂类			Lipids and lipid-like molecules	Glycerophospholipids	Glycerophosphoethanolamines
PE(P-18:1(9Z)/20:3(5Z,8Z,11Z))	HMDB0011449		甘油磷脂类			Lipids and lipid-like molecules	Glycerophospholipids	Glycerophosphoethanolamines
Perilloside A	HMDB0038706	紫苏甙A	萜苷			Lipids and lipid-like molecules	Prenol lipids	Terpene glycosides
Perilloside C	HMDB0040563	紫苏苷C	萜苷	146763-94-2		Lipids and lipid-like molecules	Prenol lipids	Terpene glycosides
Persicachrome	HMDB0036425		二萜	80931-31-3		Lipids and lipid-like molecules	Prenol lipids	Diterpenoids
Persicaxanthin	HMDB0034952		二萜	80952-82-5		Lipids and lipid-like molecules	Prenol lipids	Diterpenoids
Phenethyl rutinoside	HMDB0032622	苯乙基芸香苷	糖类	88510-08-1		Organooxygen compounds	Carbohydrates and carbohydrate conjugates	Glycosyl compounds
Phenethyl tiglate	HMDB0037628	2-苯基乙基（2Z）-2-甲基丁-2-烯酸酯	脂肪酸类	55719-85-2		Lipids and lipid-like molecules	Fatty Acyls	Fatty acid esters
Phenylalanyl-Alanine	HMDB0028988	苯丙氨酰丙氨酸	氨基酸			Organic acids and derivatives	Carboxylic acids and derivatives	Amino acids, peptides, and analogues
Phenylethylamine	HMDB0012275	苯乙胺	类胡萝卜素	64-04-0	C05332	Benzenoids	Benzene and substituted derivatives	Phenethylamines
Phosphoribosyl-AMP	HMDB0012276		其它			Nucleosides, nucleotides, and analogues	Purine nucleotides	Purine ribonucleotides
Phosphoric acid	HMDB0002142	磷酸	均相非金属化合物	7664-38-2	C00009	Homogeneous non-metal compounds	Non-metal oxoanionic compounds	Non-metal phosphates
Phytosphingosine	HMDB0004610	植物鞘氨醇	其它	554-62-1	C12144	Organic nitrogen compounds	Organonitrogen compounds	Amines
Phytosphingosine-1-P	HMDB0012280	植物鞘氨醇-1-P	鞘磷脂			Lipids and lipid-like molecules	Sphingolipids	Phosphosphingolipids
Picraquassioside A	HMDB0041285	苦瓜甙A	糖类	169312-28-1		Organic oxygen compounds	Organooxygen compounds	Carbohydrates and carbohydrate conjugates
Pipecolic acid	HMDB0000070	2-哌啶羧酸	氨基酸	535-75-1	C00408	Organic acids and derivatives	Carboxylic acids and derivatives	Amino acids, peptides, and analogues
Pipericine	HMDB0031678		生物碱			Lipids and lipid-like molecules	Fatty Acyls	Fatty amides
Piperidine	HMDB0034301	六氢吡啶	生物碱	110-89-4	C01746	Organoheterocyclic compounds	Piperidines
Polyethylene, oxidized	HMDB0032472		脂肪酸类	68441-17-8		Lipids and lipid-like molecules	Fatty Acyls	Fatty acids and conjugates
Polyporusterone B	HMDB0038496		胆汁酸	141360-89-6		Lipids and lipid-like molecules	Steroids and steroid derivatives	Bile acids, alcohols and derivatives
Pregnanetriol	HMDB0006070	孕三醇	甾体	27178-64-9		Lipids and lipid-like molecules	Steroids and steroid derivatives	Pregnane steroids
Progesterone	HMDB0001830	黄体酮	甾体	57-83-0	C00410	Lipids and lipid-like molecules	Steroids and steroid derivatives	Pregnane steroids
Prolyl-Valine	HMDB0029030	脯氨酰-缬氨酸	氨基酸			Organic acids and derivatives	Carboxylic acids and derivatives	Amino acids, peptides, and analogues
Prolylphenylalanine	HMDB0011179		氨基酸			Organic acids and derivatives	Carboxylic acids and derivatives	Amino acids, peptides, and analogues
Propionylcarnitine	HMDB0000824	丙酰肉碱	脂肪酸类	17298-37-2	C03017	Lipids and lipid-like molecules	Fatty Acyls	Fatty acid esters
Propyl formate	HMDB0040253	甲酸丙酯	有机酸	110-74-7		Organic acids and derivatives	Carboxylic acids and derivatives	Carboxylic acid derivatives
Protein serine	HMDB0062263		氨基酸	302-84-1		Organic acids and derivatives	Carboxylic acids and derivatives	Amino acids, peptides, and analogues
Protoanemonin	HMDB0060503	原白头翁素	其它			Organoheterocyclic compounds	Dihydrofurans	Furanones
PS(18:0/20:2(11Z,14Z))	HMDB0112376		甘油磷脂类			Lipids and lipid-like molecules	Glycerophospholipids	Glycerophosphoserines
PS(20:5(5Z,8Z,11Z,14Z,17Z)/18:3(6Z,9Z,12Z))	HMDB0116774		甘油磷脂类			Lipids and lipid-like molecules	Glycerophospholipids	Glycerophosphoserines
PS(22:0/22:0)	HMDB0112727		甘油磷脂类			Lipids and lipid-like molecules	Glycerophospholipids	Glycerophosphoserines
Pteroside Z	HMDB0032587		苯环型化合物	35943-37-4		Benzenoids	Indanes	Indanones
Pyriminobac-methyl	HMDB0040546	(E)- 嘧草醚	有机氧化合物	136191-64-5		Organic oxygen compounds	Organooxygen compounds	Ethers
Pyrrolidine	HMDB0031641	四氢吡咯	有机杂环化合物	123-75-1		Organoheterocyclic compounds	Pyrrolidines
Queuine	HMDB0001495		有机杂环化合物	72496-59-4	C01449	Organoheterocyclic compounds	Pyrrolopyrimidines	Pyrrolo[2,3-d]pyrimidines
Queuosine	HMDB0011596		有机杂环化合物	57072-36-3		Nucleosides, nucleotides, and analogues	Pyrrolopyrimidine nucleosides and nucleotides
Quinic acid	HMDB0304404	右旋奎宁酸
Quinic acid	HMDB0003072	右旋奎宁酸	醇类	77-95-2	C06746	Organic oxygen compounds	Organooxygen compounds	Alcohols and polyols
Resolvin D5	HMDB0004038		脂肪酸类			Lipids and lipid-like molecules	Fatty Acyls	Fatty acids and conjugates
Riboflavin	HMDB0000244	核黄素	维生素类	83-88-5	C00255	Organoheterocyclic compounds	Pteridines and derivatives	Alloxazines and isoalloxazines
S-Furanopetasitin	HMDB0036131		倍半萜	34335-97-2		Lipids and lipid-like molecules	Prenol lipids	Sesquiterpenoids
S-Methylmethionine	HMDB0038670		其他	13065-25-3
Safrole	HMDB0033591	黄樟素	有机杂环化合物	94-59-7	C10490	Organoheterocyclic compounds	Benzodioxoles
Sanguinarine	HMDB0029367	血根碱	生物碱	2447-54-3	C06162	Alkaloids and derivatives	Benzophenanthridine alkaloids	Quaternary benzophenanthridine alkaloids
Schidigerasaponin C2	HMDB0036251		甾体	266997-36-8		Lipids and lipid-like molecules	Steroids and steroid derivatives	Steroidal glycosides
Schleicherastatin 2	HMDB0035803		甾体类	256445-50-8		Lipids and lipid-like molecules	Steroids and steroid derivatives	Stigmastanes and derivatives
sec-Butylamine	HMDB0032179	2-氨基丁烷	其它	13952-84-6	C18706	Organonitrogen compounds	Amines	Primary amines
Semilepidinoside B	HMDB0033108		糖类			Organic oxygen compounds	Organooxygen compounds	Carbohydrates and carbohydrate conjugates
Serylarginine	HMDB0029033		氨基酸			Organic acids and derivatives	Carboxylic acids and derivatives	Amino acids, peptides, and analogues
Serylisoleucine	HMDB0029042		氨基酸			Organic acids and derivatives	Carboxylic acids and derivatives	Amino acids, peptides, and analogues
Seryllysine	HMDB0029044		氨基酸			Organic acids and derivatives	Carboxylic acids and derivatives	Amino acids, peptides, and analogues
Serylphenylalanine	HMDB0029046		氨基酸			Organic acids and derivatives	Carboxylic acids and derivatives	Amino acids, peptides, and analogues
Sinapine	HMDB0029379	芥子碱	木脂素	18696-26-9	C00933	Phenylpropanoids and polyketides	Cinnamic acids and derivatives	Hydroxycinnamic acids and derivatives
SM(d18:0/14:0)	HMDB0012085		鞘脂类		C00550	Lipids and lipid-like molecules	Sphingolipids	Phosphosphingolipids
SM(d18:1/14:0)	HMDB0012097		鞘脂类			Lipids and lipid-like molecules	Sphingolipids	Phosphosphingolipids
SM(d18:1/16:0)	HMDB0010169		鞘脂类		C00550	Lipids and lipid-like molecules	Sphingolipids	Phosphosphingolipids
SM(d18:1/18:1(9Z))	HMDB0012101		鞘脂类		C00550	Lipids and lipid-like molecules	Sphingolipids	Phosphosphingolipids
Solasodine	HMDB0035282	澳洲茄胺	甾体生物碱	126-17-0	C10822	Lipids and lipid-like molecules	Steroids and steroid derivatives	Steroidal alkaloids
Solavetivone	HMDB0035657		倍半萜	54878-25-0		Lipids and lipid-like molecules	Prenol lipids	Sesquiterpenoids
Solerol	HMDB0002173		内酯类	27610-27-1		Organoheterocyclic compounds	Lactones
Sphinganine	HMDB0000269		生物碱	764-22-7	C00836	Organic nitrogen compounds	Organonitrogen compounds	Amines
Sphingosine 1-phosphate	HMDB0000277	D-苏式-鞘胺醇-1-磷酸	鞘磷脂	26993-30-6	C06124	Lipids and lipid-like molecules	Sphingolipids	Phosphosphingolipids
Spirolide F	HMDB0030501		萜类内酯	183159-73-1		Lipids and lipid-like molecules	Prenol lipids	Terpene lactones
Squamolone	HMDB0029874		有机杂环化合物	40451-67-0		Organoheterocyclic compounds	Pyrrolidines	Pyrrolidine carboxylic acids and derivatives
Stachyose	HMDB0003553	D-水苏糖	糖类	470-55-3	C01613	Organic oxygen compounds	Organooxygen compounds	Carbohydrates and carbohydrate conjugates
Stearoylcarnitine	HMDB0000848	硬脂酰肉碱	脂肪酸类	25597-09-5		Lipids and lipid-like molecules	Fatty Acyls	Fatty acid esters
Stearoylethanolamide	HMDB0013078	硬脂酰胺 MEA	其它	111-57-9		Organic nitrogen compounds	Organonitrogen compounds	Amines
Sterebin E	HMDB0035379		其它	114343-74-7		Lipids and lipid-like molecules	Prenol lipids	Diterpenoids
Stevioside	HMDB0034945	甜叶菊甙元	萜苷	57817-89-7	C09189	Lipids and lipid-like molecules	Prenol lipids	Terpene glycosides
Stigmast-22-ene-3,6-dione	HMDB0031931		甾体类	88661-99-8		Lipids and lipid-like molecules	Steroids and steroid derivatives	Stigmastanes and derivatives
Stigmastane-3,6-dione	HMDB0039822	豆甾烷-3,6-二酮	甾体			Lipids and lipid-like molecules	Steroids and steroid derivatives	Stigmastanes and derivatives
Subaphylline	HMDB0033463	N-阿魏酰基-1,4-丁二胺	木脂素	501-13-3	C10497	Phenylpropanoids and polyketides	Cinnamic acids and derivatives	Hydroxycinnamic acids and derivatives
Sucrose	HMDB0000258	蔗糖	糖类	57-50-1	C00089	Organic oxygen compounds	Organooxygen compounds	Carbohydrates and carbohydrate conjugates
Suspensolide F	HMDB0031918		萜苷	64703-86-2		Lipids and lipid-like molecules	Prenol lipids	Terpene glycosides
Synephrine acetonide	HMDB0039939		酚类	225928-85-8		Benzenoids	Phenols	1-hydroxy-2-unsubstituted benzenoids
Taccagenin	HMDB0034189		甾体类			Lipids and lipid-like molecules	Steroids and steroid derivatives	Furospirostanes and derivatives
Taurine	HMDB0000251	牛磺酸	有机酸	107-35-7	C00245	Organic acids and derivatives	Organic sulfonic acids and derivatives	Organosulfonic acids and derivatives
Taurodeoxycholic acid	HMDB0000896		胆汁酸	516-50-7	C05463	Lipids and lipid-like molecules	Steroids and steroid derivatives	Bile acids, alcohols and derivatives
Tetradecanoylcarnitine	HMDB0005066		脂肪酸类	25597-07-3		Lipids and lipid-like molecules	Fatty Acyls	Fatty acid esters
Thiamine	HMDB0000235	硫胺素	有机杂环化合物	59-43-8	C00378	Organoheterocyclic compounds	Diazines	Pyrimidines and pyrimidine derivatives
Thiolutin	HMDB0034228	硫藤黄素	其它	32087		Organic nitrogen compounds	Organonitrogen compounds	N-arylamides
threo-Syringoylglycerol	HMDB0031237		酚类	121748-11-6		Benzenoids	Phenols	Methoxyphenols
Toluene	HMDB0034168	甲苯	芳香类化合物	108-88-3	C01455	Benzenoids	Benzene and substituted derivatives	Toluenes
Tomatidine	HMDB0034731		甾体	77-59-8	C10826	Lipids and lipid-like molecules	Steroids and steroid derivatives	Steroidal alkaloids
trans-Hexadec-2-enoyl carnitine	HMDB0006317		脂肪酸类			Lipids and lipid-like molecules	Fatty Acyls	Fatty acid esters
trans-O-Methylgrandmarin	HMDB0039031		香豆素类			Phenylpropanoids and polyketides	Coumarins and derivatives	Pyranocoumarins
Tridecyl phloretate	HMDB0035477		脂肪酰类	232262-50-9		Lipids and lipid-like molecules	Fatty Acyls	Fatty alcohol esters
Triethyl citrate	HMDB0034263	柠檬酸三乙酯	有机酸	77-93-0		Organic acids and derivatives	Carboxylic acids and derivatives	Tricarboxylic acids and derivatives
Trigonelline	HMDB0000875	葫芦巴碱	生物碱	535-83-1	C01004	Alkaloids and derivatives
Trimethylamine N-oxide	HMDB0000925		胺类	1184-78-7	C01104	Organic nitrogen compounds	Organonitrogen compounds	Aminoxides
Tussilagone	HMDB0040953	款冬酮	倍半萜	104012-37-5		Lipids and lipid-like molecules	Prenol lipids	Sesquiterpenoids
Tyramine-O-sulfate	HMDB0006409		有机酸	30223-92-8		Organic acids and derivatives	Organic sulfuric acids and derivatives	Arylsulfates
Tyrosyl-Alanine	HMDB0029098		氨基酸			Organic acids and derivatives	Carboxylic acids and derivatives	Amino acids, peptides, and analogues
Tyrosyl-Isoleucine	HMDB0029108		氨基酸			Organic acids and derivatives	Carboxylic acids and derivatives	Amino acids, peptides, and analogues
Umbelliferone	HMDB0029865	7-羟基香豆素	香豆素类	93-35-6	C09315	Phenylpropanoids and polyketides	Coumarins and derivatives	Hydroxycoumarins
Uracil	HMDB0000300	尿嘧啶	核苷	66-22-8	C00106	Organoheterocyclic compounds	Diazines	Pyrimidines and pyrimidine derivatives
Vaccenyl carnitine	HMDB0006351		脂肪酸类			Lipids and lipid-like molecules	Fatty Acyls	Fatty acid esters
Valyl-Arginine	HMDB0029121		氨基酸			Organic acids and derivatives	Carboxylic acids and derivatives	Amino acids, peptides, and analogues
Valyl-Leucine	HMDB0029131		氨基酸			Organic acids and derivatives	Carboxylic acids and derivatives	Amino acids, peptides, and analogues
Valyl-Threonine	HMDB0029137		氨基酸			Organic acids and derivatives	Carboxylic acids and derivatives	Amino acids, peptides, and analogues
Vanilloside	HMDB0029664		糖类	494-08-6		Organic oxygen compounds	Organooxygen compounds	Carbohydrates and carbohydrate conjugates
Vinylacetylglycine	HMDB0000894		氨基酸	73122-61-9		Organic acids and derivatives	Carboxylic acids and derivatives	Amino acids, peptides, and analogues
Vitamin A	HMDB0000305	维生素A	异戊烯醇脂类	68-26-8	C00473	Lipids and lipid-like molecules	Prenol lipids	Retinoids
Xanthohumol D	HMDB0035003		苯丙素类	274675-25-1		Phenylpropanoids and polyketides	Linear 1,3-diarylpropanoids	Chalcones and dihydrochalcones
xi-2,3-Dihydro-3,5-dihydroxy-6-methyl-4H-pyran-4-one	HMDB0036380		其它			Organoheterocyclic compounds	Pyrans	Pyranones and derivatives
xi-5-Acetyltetrahydro-2(3H)-furanone	HMDB0038072		有机氧化合物			Organic oxygen compounds	Organooxygen compounds	Carbonyl compounds
xi-Tetrahydro-3-propyl-2H-pyran-2-one	HMDB0037630		内酯类			Organoheterocyclic compounds	Lactones	Delta valerolactones
Yuccaol C	HMDB0036739		苯丙素类			Phenylpropanoids and polyketides	2-arylbenzofuran flavonoids
