# Supplementary material for: Integrated Analysis of Transcriptomics and Metabolomics Unveil the Novel Insight of One-Year-Old Precocious Mechanism in the Chinese Mitten Crab, Eriocheir sinensis
Source: Int J Mol Sci. 2023 Jul 6;24(13):11171. doi: 10.3390/ijms241311171 (PMC10342783; doi:10.3390/ijms241311171)
Supplement: Supplementary file 1 [file ijms-24-11171-s001.zip › Table S5 POS-Differentially_Expressed_Metabolites.xls]

## Sheet: file explanation
表头名称	描述
id	该物质在本次定性分析中的唯一数据编号
Peak	定性分析得到的物质名称
rt	该物质的色谱保留时间
Mass	暂无说明
Mean OO	该物质在该组对比内的一个实验组的相对定量均值
Mean XX	该物质在该组对比内的另一个实验组的相对定量均值
VIP	该物质在该组对比的OPLS-DA模型得到的变量投影重要度
P-VALUE	该物质在该组对比的t检验得到的P值，P值 = 假设是正确但是被拒绝的概率 = 阴性结果个数/结果总个数，是对与样本数据的一个检验概率
Q-VALUE	假设检验统计量（P值）经多重假设检验校正之后的结果，Q值 = 被拒绝但却是正确的概率 = 假阳性结果个数/推测为阳性结果的个数，是对t检验得到的推论的一种检验概率，对P值的再统计
FOLD CHANGE	该物质在该组对比两组实验间的倍数关系
LOG_FOLDCHANGE	FOLD CHANGE取以2为底的对数
	本次差异代谢物筛选条件为VIP大于1且P-value小于0.05，同时物质有确定的定性名称（P-value小于0.01的为红色，P-value大于0.01的为蓝色）

## Sheet: PFS_vs_NFS
id	Peak	rt	Mass	MeanPFS	MeanNFS	VIP	Pvalue	Qvalue	FoldChange	LOG_FoldChange
19	4-Chloro-3,5-dimethoxybenzyl alcohol	226.466	203.047	0.0567201	0.0597937	1.65096	0.0245457	0.530685	1.05419	0.0761335
20	LysoPE(0:0/22:5(4Z,7Z,10Z,13Z,16Z))	513.163	528.297	0.00483063	0.00221151	1.83921	0.013344	0.530685	0.457811	-1.12718
26	Dihydrotestosterone	598.346	291.231	0.254029	0.301897	1.58209	0.0445464	0.530685	1.18844	0.249065
35	Methionyl-Leucine	275.409	263.142	0.00529749	0.00633476	1.60076	0.0343257	0.530685	1.1958	0.257981
46	4,4-Dimethoxy-2-butanone	598.993	133.086	0.120339	0.145198	1.59843	0.0386817	0.530685	1.20658	0.270924
56	2-acetyl-1-alkyl-sn-glycero-3-phosphocholine	594.938	524.37	0.347937	0.635334	1.88323	0.0210849	0.530685	1.826	0.868688
86	Proline betaine	50.5767	144.102	0.0367831	0.107341	2.09299	0.00742095	0.530685	2.91821	1.54508
100	2-Methoxystypandrone	212.938	261.073	0.257004	0.305226	1.68999	0.0318124	0.530685	1.18763	0.248083
106	Fragransin B2	454.642	387.18	15.9319	20.98	1.51146	0.0267469	0.530685	1.31685	0.397096
126	Vitamin A	461.889	269.225	0.00348229	0.00455661	2.33901	0.000933158	0.47571	1.30851	0.387923
127	4-Methoxybenzyl glucoside	275.311	301.125	1.53819	1.85267	1.57527	0.0424932	0.530685	1.20445	0.268372
157	LysoPC(16:0)	536.284	496.338	3.39461	5.68381	1.91048	0.0129071	0.530685	1.67436	0.74361
171	Kanzonol I	268.193	437.236	0.0319745	0.0496439	1.93927	0.0200932	0.530685	1.55261	0.634697
177	LysoPC(18:1(11Z))	549.975	522.354	7.45781	13.1442	2.1898	0.0020884	0.47571	1.76247	0.8176
179	Glyceryl 5-hydroxydecanoate	339.639	263.173	0.0219806	0.0280458	1.65927	0.0411556	0.530685	1.27593	0.351552
197	Nicotine	751.28	163.123	0.0133463	0.0162985	1.65479	0.0439191	0.530685	1.2212	0.288295
198	Decanoylcarnitine	395.548	316.247	0.00605687	0.0187097	2.06155	0.0140789	0.530685	3.08901	1.62714
204	LysoPE(18:1(9Z)/0:0)	546.789	480.308	1.61148	2.45894	2.01639	0.0106797	0.530685	1.52589	0.609652
218	Stearoylcarnitine	591.19	428.364	0.0148346	0.0628745	1.87091	0.0446163	0.530685	4.23837	2.08351
238	LysoPE(18:3(6Z,9Z,12Z)/0:0)	479.482	476.277	0.0232167	0.0654942	1.82276	0.0342675	0.530685	2.82099	1.4962
246	5,7-Dihydro-2-methylthieno[3,4-d]pyrimidine	579.509	153.048	0.46053	0.44698	1.64438	0.0209545	0.530685	0.970578	-0.0430844
250	Acetone cyanohydrin	787.441	86.0599	0.0654161	0.0792183	1.97519	0.0133072	0.530685	1.21099	0.276187
253	Dehydroepiandrosterone sulfate	454.639	369.169	0.282977	0.368686	1.44138	0.0373195	0.530685	1.30288	0.381706
261	Annocherine A	334.315	298.108	0.000571	0.00240199	1.91356	0.0126019	0.530685	4.20664	2.07267
280	Butyrylcarnitine	202.312	232.154	0.0772463	0.0463366	1.62213	0.0236027	0.530685	0.599855	-0.737315
284	2-Phenylethanol glucuronide	400.778	299.11	0.00781751	0.0101422	2.07535	0.00243483	0.47571	1.29736	0.375584
297	LysoPC(P-16:0)	553.926	480.343	0.182175	0.287013	1.69572	0.0231615	0.530685	1.57548	0.655795
311	LysoPE(0:0/22:2(13Z,16Z))	541.408	534.353	0.0123276	0.0282618	1.65706	0.0244542	0.530685	2.29255	1.19696
312	Citronellyl beta-sophoroside	274.535	481.262	0.0276656	0.0457835	1.827	0.038225	0.530685	1.65489	0.726737
314	Diferuloylputrescine	345.089	441.209	0.00612012	0.00897064	2.162	0.00915981	0.530685	1.46576	0.551652
331	2-Phenylethanol	454.632	105.069	0.319699	0.41599	1.42785	0.0388326	0.530685	1.3012	0.379837
348	Kamahine C	330.04	269.136	0.0533928	0.068981	2.10072	0.00665125	0.530685	1.29195	0.369554
351	Isoferulic acid 3-O-glucuronide	330.942	371.094	0.0678051	0.0771612	1.7391	0.027267	0.530685	1.13799	0.186482
359	Octadecylamine	570.254	270.315	0.540926	0.633621	1.64302	0.0300524	0.530685	1.17136	0.22819
360	L-Arginine	74.5932	175.119	1.36146	1.71661	1.79691	0.041029	0.530685	1.26086	0.33441
366	(2R)-2-Hydroxy-2-methylbutanenitrile	573.39	100.077	0.0161865	0.0207334	1.79676	0.0210223	0.530685	1.2809	0.35716
378	5-Heptyltetrahydro-2-oxo-3-furancarboxylic acid	340.253	229.142	0.0267392	0.0307203	1.93955	0.012345	0.530685	1.14888	0.200233
390	Deoxyadenosine monophosphate	86.952	332.076	0.00179883	0.000862115	1.69448	0.0334121	0.530685	0.479264	-1.06111
409	LysoPC(18:1(9Z))	780.612	522.354	0.0248291	0.0365381	1.81005	0.0450908	0.530685	1.47159	0.557373
443	L-Targinine	786.162	189.134	0.129278	0.304832	1.90903	0.0378134	0.530685	2.35796	1.23754
467	PC(16:0/P-18:1(11Z))	719.212	744.586	1.87961	3.04695	1.25612	0.0499766	0.538355	1.62105	0.696929
481	Oleoyl glycine	474.869	340.282	0.868511	1.302	1.98061	0.0131888	0.530685	1.49912	0.584112
506	2,12-Tetradecadiene-4,6,8,10-tetrayne	80.2114	179.085	0.169813	0.249189	1.77669	0.0208706	0.530685	1.46743	0.553291
527	alpha-Methylphenylalanine	268.487	180.102	0.00899369	0.013826	1.72068	0.0174141	0.530685	1.5373	0.620401
529	6-Deoxohomodolichosterone	750.001	463.377	0.087404	0.139147	1.6296	0.0447131	0.530685	1.592	0.670842
559	Histidinyl-Lysine	258.62	284.17	0.0173124	0.0190468	1.72402	0.0331467	0.530685	1.10018	0.137743
560	Methyl salicylate O-[rhamnosyl-(1->6)-glucoside]	399.144	461.169	0.000345918	0.000862802	2.09195	0.00439338	0.530685	2.49424	1.3186
569	5,7-Dihydroxy-3-(3-hydroxy-4-methoxybenzyl)-4-chromanone	275.31	317.1	0.0353322	0.043729	1.63576	0.0355259	0.530685	1.23765	0.307607
579	S-Adenosylhomocysteine	195.177	385.128	0.0169927	0.0235062	1.71779	0.0410444	0.530685	1.38331	0.468126
600	Uracil	80.6482	113.034	0.0198471	0.00877009	1.59525	0.0371667	0.530685	0.441883	-1.17826
601	2-Propylpiperidine	800.622	128.143	0.782727	0.870584	1.7044	0.0413444	0.530685	1.11224	0.153474
607	4-Deacetylneosolaniol	310.97	341.157	0.130264	0.207338	1.73797	0.0435652	0.530685	1.59167	0.670545
629	1-(1-Pyrrolidinyl)-2-propanone	663.878	128.107	0.0204997	0.0262603	1.59938	0.0192689	0.530685	1.28101	0.357285
633	PE(P-18:1(11Z)/22:5(4Z,7Z,10Z,13Z,16Z))	634.678	776.558	0.347145	0.607363	1.55891	0.0437855	0.530685	1.74959	0.807019
637	5-Acetoxydihydrotheaespirane	477.677	255.194	0.0129073	0.0188459	1.81637	0.0268943	0.530685	1.4601	0.546071
638	Glutamylphenylalanine	198.841	295.128	0.00252339	0.00380168	1.66063	0.0488825	0.538355	1.50658	0.591275
639	4-Hydroxy-2H-pyran-3-carboxaldehyde	832.415	127.039	0.0434835	0.0560661	1.59754	0.0494661	0.538355	1.28937	0.366661
640	Annoglabasin E	539.787	321.242	0.0159027	0.0215204	1.59754	0.0475297	0.538355	1.35325	0.436431
668	L-Hexanoylcarnitine	271.528	260.185	0.00570981	0.0108824	1.92474	0.0190383	0.530685	1.90592	0.930487
715	4-Methylbenzaldehyde	454.645	121.064	0.0819439	0.108414	1.4248	0.0385581	0.530685	1.32302	0.403836
718	Phytosphingosine	503.365	318.299	0.50993	0.65714	2.01286	0.00789091	0.530685	1.28869	0.365901
728	1-Methylguanosine	203.738	298.114	0.0517922	0.0737303	1.96324	0.0192372	0.530685	1.42358	0.509524
730	Phenethyl rutinoside	328.832	431.187	0.0591526	0.0720753	1.97231	0.00674194	0.530685	1.21846	0.285062
739	4-Hydroxy-1-(3-pyridinyl)-1-butanone	49.3844	166.086	0.215518	0.476528	1.86735	0.0183652	0.530685	2.21108	1.14475
741	Foeniculoside VII	251.478	349.183	0.0545698	0.0757758	1.94122	0.0125555	0.530685	1.3886	0.473635
742	2'-Apo-beta-carotenal	567.646	509.379	0.120285	0.287127	2.1091	0.00248737	0.47571	2.38706	1.25523
746	Dihydrofukinolide	230.138	393.224	0.000645356	0.00158143	1.54856	0.0479339	0.538355	2.45048	1.29306
747	Glycerol tripropanoate	229.248	261.13	0.101858	0.134296	1.74663	0.0295258	0.530685	1.31846	0.398849
762	LysoPE(0:0/18:3(6Z,9Z,12Z))	532.337	476.274	0.0146035	0.024107	1.61983	0.0311801	0.530685	1.65077	0.723139
764	LysoPC(18:2(9Z,12Z))	546.019	520.339	0.0452532	0.0948852	1.46336	0.0419266	0.530685	2.09676	1.06816

## Sheet: PFG_vs_NFG
id	Peak	rt	Mass	MeanPFG	MeanNFG	VIP	Pvalue	Qvalue	FoldChange	LOG_FoldChange
14	2-Methyl-2-phenyl-undecane	500.752	191.179	0.0570803	0.0824604	1.70669	0.0349493	0.417622	1.44464	0.530708
26	Ethyl menthane carboxamide	700.363	212.2	0.0114084	0.0221015	2.13345	0.0034815	0.347039	1.93731	0.954052
45	Protoanemonin	48.6925	97.0279	0.264096	0.301362	1.63822	0.0433819	0.437156	1.14111	0.190435
50	4,4-Dimethoxy-2-butanone	598.993	133.086	0.119357	0.159296	1.64829	0.0367081	0.417622	1.33462	0.416427
51	2-Propylglutaric acid	233.772	175.096	0.446059	0.588047	1.80379	0.020157	0.386424	1.31832	0.398697
57	Monoethylhexyl phthalic acid	582.081	279.158	0.0278887	0.0382952	1.91176	0.0120653	0.347039	1.37314	0.45748
62	beta-D-Glucosamine	211.507	180.088	0.192888	0.108483	1.70857	0.0304987	0.416116	0.562414	-0.830297
66	Aspartyl-Leucine	70.8763	247.128	0.126449	0.195946	1.76275	0.0259446	0.402716	1.54961	0.631901
68	Glycerophosphocholine	88.2515	258.11	1.09507	1.4978	1.7477	0.0276675	0.402716	1.36777	0.451826
77	PC(22:2(13Z,16Z)/15:0)	778.688	800.616	0.167931	0.231644	1.93525	0.0109562	0.347039	1.3794	0.464041
89	2,6-Toluenediamine	780.807	123.091	0.0488335	0.0589708	1.68406	0.0497706	0.465833	1.20759	0.272129
93	Proline betaine	50.5767	144.102	2.21416	4.17184	1.8497	0.0271562	0.402716	1.88417	0.913926
105	Diisopropyl sulfide	15.9064	119.089	0.0318247	0.0395834	2.0404	0.0103061	0.347039	1.24379	0.314747
113	Fragransin B2	454.642	387.18	20.6124	27.2176	1.9526	0.0125385	0.347039	1.32045	0.401026
136	4-Methoxybenzyl glucoside	275.311	301.125	1.505	1.83108	1.89371	0.017449	0.371696	1.21666	0.282926
147	p-Aminobenzoic acid	88.52	138.054	0.504328	0.995498	1.98059	0.00678166	0.347039	1.97391	0.981056
157	Uridine 5'-monophosphate	49.5758	325.042	5.29224	6.58365	1.77119	0.0232801	0.391866	1.24402	0.315008
176	(3R,7R)-1,3,7-Octanetriol	328.624	163.132	0.0373053	0.0471268	2.03546	0.00581772	0.347039	1.26327	0.337168
200	Humulinic acid A	434.784	267.154	0.00555197	0.00707958	1.88616	0.022596	0.391866	1.27515	0.350665
204	Ceanothine E	286.204	569.313	0.012568	0.0152638	1.67314	0.0380182	0.417622	1.21449	0.280355
208	Ginsenoside F2	306.474	785.491	0.00500242	0.0066447	1.70369	0.0234322	0.391866	1.3283	0.409577
235	2-Methyl-1-methylthio-2-butene	47.2909	117.074	0.495238	1.39934	1.9575	0.0118131	0.347039	2.82559	1.49855
256	Piplartine	353.593	318.136	0.0106888	0.0535574	1.75216	0.033504	0.417622	5.01062	2.32499
260	N,N-Dimethylsphingosine	735.65	328.32	0.126526	0.154875	1.71928	0.0307057	0.416116	1.22406	0.291674
265	Dehydroepiandrosterone sulfate	454.639	369.169	0.361825	0.475453	1.94684	0.0129938	0.347039	1.31404	0.394012
277	11-trans-Leukotriene C4	359.525	626.309	0.00113296	0.00543692	1.76937	0.0359388	0.417622	4.79887	2.26269
283	[2-(Dimethoxymethyl)-1-heptenyl]benzene	555.366	249.185	0.0439724	0.0565535	1.70825	0.0325587	0.417622	1.28611	0.363019
286	PE(22:6(4Z,7Z,10Z,13Z,16Z,19Z)/18:4(6Z,9Z,12Z,15Z))	306.656	784.488	0.0134113	0.0170935	1.56082	0.0403807	0.417622	1.27456	0.350004
287	Oleamide	470.864	282.278	0.0122487	0.0185953	1.92316	0.00926057	0.347039	1.51814	0.602306
324	Citronellyl beta-sophoroside	274.535	481.262	0.0228638	0.0299458	1.97808	0.00992293	0.347039	1.30975	0.38929
338	PC(20:3(5Z,8Z,11Z)/16:0)	696.15	784.582	9.70198	23.9217	2.11114	0.00380535	0.347039	2.46565	1.30197
339	Phenylethylamine	772.287	122.096	0.0479109	0.0724713	1.67145	0.0395061	0.417622	1.51263	0.597056
344	2-Phenylethanol	454.632	105.069	0.424491	0.563746	1.94373	0.0107151	0.347039	1.32805	0.409309
345	LysoPC(22:2(13Z,16Z))	586.668	576.411	0.0559958	0.0880541	1.61308	0.038485	0.417622	1.57251	0.653072
368	4-Amino-2-methylenebutanoic acid	46.9768	116.07	9.88457	26.8933	2.01651	0.00846111	0.347039	2.72073	1.44399
371	Octadecylamine	570.254	270.315	0.567648	0.683138	2.10028	0.0065974	0.347039	1.20345	0.267181
376	Trigonelline	46.3326	138.054	28.839	47.2864	2.48532	7.96995e-05	0.0313219	1.63967	0.713406
380	1-Methyl-2-pyrrolecarboxaldehyde	37.2063	110.06	0.0600131	0.106151	1.73559	0.0385273	0.417622	1.76881	0.822775
393	N,O-Didesmethylvenlafaxine	434.855	250.177	3.24026	3.77251	1.74004	0.0368801	0.417622	1.16426	0.219416
395	2,5-Dihydro-2,4,5-trimethyloxazole	245.849	114.091	0.253754	0.305632	1.72393	0.0265265	0.402716	1.20444	0.268367
399	Methyl methacrylate	34.107	101.059	0.0132926	0.0231389	1.632	0.0402893	0.417622	1.74074	0.7997
402	3-Indoleacetonitrile	215.664	157.083	0.0189558	0.0270004	1.78914	0.018802	0.378933	1.42439	0.510344
408	Lauroyl diethanolamide	523.736	288.252	0.397111	0.696074	1.92642	0.0149305	0.355617	1.75285	0.809701
410	Acetyl tributyl citrate	90.1236	403.23	0.000657828	0.00185035	1.84467	0.0156272	0.361264	2.81282	1.49202
414	2-Hydroxycinnamic acid	62.353	165.051	0.0743584	0.152838	1.75388	0.0292607	0.416086	2.05543	1.03944
444	L-Glutamic acid	39.6881	148.06	5.30642	7.36076	1.83019	0.021063	0.391866	1.38714	0.472115
454	1,3,5-Trihydroxybenzene	854.946	127.039	0.0976406	0.131559	1.72281	0.0347149	0.417622	1.34738	0.430158
465	Guanosine monophosphate	82.68	364.065	0.0336076	0.0921121	1.56585	0.0433151	0.437156	2.74081	1.4546
495	Oleoyl glycine	474.869	340.282	0.963443	1.23609	2.0753	0.00549378	0.347039	1.28299	0.359513
499	Cholic acid glucuronide	260.269	585.327	0.000930717	0.00447892	1.76145	0.0349579	0.417622	4.81233	2.26674
510	D-Proline	87.7796	116.07	0.358426	0.996093	2.05119	0.00926603	0.347039	2.77907	1.4746
521	Serylarginine	43.8698	262.139	0.0161199	0.0267836	1.72584	0.0296448	0.416086	1.66152	0.732507
538	L-Carnitine	44.9316	162.112	1.38625	2.03332	1.85895	0.0144891	0.355617	1.46677	0.552644
542	1-Pyrroline-4-hydroxy-2-carboxylate	40.3427	130.049	1.20167	1.63508	1.98731	0.00706126	0.347039	1.36068	0.444324
577	Histidinyl-Lysine	258.62	284.17	0.0179469	0.0211187	1.81281	0.0270345	0.402716	1.17673	0.234783
579	Ethyl (4Z)-4,7-octadienoate	288.045	169.122	0.0129999	0.0175134	1.86263	0.0170839	0.371696	1.34719	0.429956
582	PC(22:5(4Z,7Z,10Z,13Z,16Z)/16:0)	407.617	808.581	0.0520068	0.0994816	1.6795	0.0467215	0.46485	1.91286	0.935728
587	5,7-Dihydroxy-3-(3-hydroxy-4-methoxybenzyl)-4-chromanone	275.31	317.1	0.0591	0.0779011	2.11809	0.00228015	0.347039	1.31812	0.398485
612	1-Pyrroline	46.5925	70.065	0.531186	1.48109	2.0028	0.00975235	0.347039	2.78828	1.47937
617	2-Azetidinecarboxylic acid	39.3362	102.055	0.260539	0.375943	2.2895	0.000734474	0.192432	1.44294	0.529014
638	2-Methyltetrahydrofuran-3-one	383.982	101.059	0.00917982	0.0125936	1.89337	0.0222355	0.391866	1.37188	0.456154
654	Glutamylphenylalanine	198.841	295.128	0.0072366	0.0102483	1.77066	0.0259648	0.402716	1.41618	0.502002
675	Trimethylamine N-oxide	782.503	76.0756	0.0619428	0.073627	1.76548	0.0312512	0.41633	1.18863	0.249298
680	2-Methoxyestrone 3-glucuronide	208.077	477.211	0.0624637	0.135286	2.18619	0.00286616	0.347039	2.16583	1.11492
685	L-Hexanoylcarnitine	271.528	260.185	0.0620614	0.217566	1.90203	0.0218593	0.391866	3.50566	1.80968
693	xi-2,3-Dihydro-3,5-dihydroxy-6-methyl-4H-pyran-4-one	339.536	159.065	0.0152321	0.0177341	1.73269	0.0381987	0.417622	1.16426	0.21941
697	3-Isoxazolidinone	39.0793	88.039	0.122104	0.188479	1.88	0.0136873	0.347039	1.54359	0.626291
714	1-Pyrroline-2-carboxylic acid	792.87	114.055	0.0309572	0.053263	1.91916	0.0120916	0.347039	1.72054	0.782858
716	LysoPI(18:0/0:0)	248.274	601.334	0.035112	0.0170262	1.9316	0.00958241	0.347039	0.484911	-1.04421
719	9-Hydroxycalabaxanthone	454.65	409.161	3.67868	4.70743	1.83591	0.0249885	0.402716	1.27965	0.355751
734	4-Methylbenzaldehyde	454.645	121.064	0.106831	0.142616	1.91265	0.0136205	0.347039	1.33497	0.416812
738	Cuscohygrine	426.569	225.196	0.0112373	0.0144152	1.88458	0.0127891	0.347039	1.28281	0.359304
742	Vinylacetylglycine	2.67817	144.065	0.0441576	0.0729951	1.75158	0.0391359	0.417622	1.65306	0.725138
749	Phenethyl rutinoside	328.832	431.187	0.0512412	0.0730174	2.4525	5.88027e-05	0.0313219	1.42498	0.510937
753	L-Asparagine	41.2773	133.06	0.0903331	0.175245	1.74297	0.0194288	0.381775	1.93998	0.956043
757	1-deoxy-1-(N6-lysino)-D-fructose	38.4561	134.044	0.920251	1.52209	2.02961	0.00539545	0.347039	1.654	0.725958
762	Foeniculoside VII	251.478	349.183	0.0464344	0.0579637	2.05327	0.00467334	0.347039	1.24829	0.319958
767	Glycerol tripropanoate	229.248	261.13	0.091744	0.107684	1.81393	0.0177779	0.371696	1.17374	0.231116
772	Isonicotinic acid	60.9508	124.039	0.0975778	0.130498	1.68323	0.0351328	0.417622	1.33737	0.419403
776	Oxypinnatanine	415.504	261.11	0.110276	0.149547	1.98609	0.01797	0.371696	1.35611	0.439475

## Sheet: PFH_vs_NFH
id	Peak	rt	Mass	MeanPFH	MeanNFH	VIP	Pvalue	Qvalue	FoldChange	LOG_FoldChange
14	2-Methyl-2-phenyl-undecane	500.752	191.179	0.0457745	0.0578861	2.03153	0.0393953	0.794503	1.26459	0.338674
23	LysoPE(0:0/22:5(4Z,7Z,10Z,13Z,16Z))	513.163	528.297	0.149564	0.0519638	2.24567	0.0104557	0.524286	0.347434	-1.52519
24	Eicosadienoic acid	685.039	309.279	0.367962	0.71329	1.80212	0.0368076	0.794503	1.93849	0.954932
29	Dihydrotestosterone	598.346	291.231	0.245848	0.294262	2.07267	0.0303894	0.794503	1.19692	0.259332
68	Glycerophosphocholine	88.2515	258.11	0.54586	0.321006	1.75864	0.048933	0.794503	0.588074	-0.765931
92	Proline betaine	50.5767	144.102	0.532426	1.15818	2.41967	0.00128729	0.524286	2.17528	1.1212
111	Fragransin B2	454.642	387.18	20.0983	23.9932	2.08476	0.0229382	0.700499	1.19379	0.25555
113	5-Methyl-2(3H)-furanone	255.36	99.0438	0.0178086	0.0272489	1.7547	0.0448827	0.794503	1.53009	0.613621
146	Octadecyl cis-p-coumarate	700.518	417.336	0.00933791	0.0214056	2.26895	0.0105649	0.524286	2.29233	1.19681
263	Dehydroepiandrosterone sulfate	454.639	369.169	0.348217	0.426036	2.1829	0.0140721	0.55866	1.22348	0.290987
281	[2-(Dimethoxymethyl)-1-heptenyl]benzene	555.366	249.185	0.027722	0.0398549	2.23451	0.00840002	0.524286	1.43766	0.523726
282	2-Methylbenzaldehyde	573.547	121.064	0.0846567	0.112493	2.24034	0.00336778	0.524286	1.32881	0.410139
284	PE(22:6(4Z,7Z,10Z,13Z,16Z,19Z)/18:4(6Z,9Z,12Z,15Z))	306.656	784.488	0.00971043	0.0151395	2.06659	0.0483708	0.794503	1.5591	0.640715
288	Acetoin	598.345	89.0594	0.36175	0.426845	2.28914	0.0130013	0.543319	1.17994	0.238717
293	3,7-Dihydroxy-25-methoxycucurbita-5,23-dien-19-al	657.84	487.362	0.00929777	0.0159348	2.11936	0.00925895	0.524286	1.71383	0.777228
342	2-Phenylethanol	454.632	105.069	0.420375	0.518528	2.29304	0.00881598	0.524286	1.23349	0.302743
363	(R)-3-Hydroxyoctanoic acid	237.807	161.117	0.00827088	0.0125089	1.76612	0.0301911	0.794503	1.5124	0.596843
384	Cer(d18:0/16:0)	772.564	540.534	0.0455395	0.112609	2.12028	0.0115003	0.537131	2.47278	1.30613
387	5-Butyl-4-methyl-2-propyloxazole	566.997	182.154	0.00944356	0.0276642	1.81348	0.0168478	0.581615	2.92942	1.55062
411	Taurine	43.2366	126.022	5.15096	3.09235	1.94872	0.0184252	0.609567	0.600343	-0.73614
418	Amyl salicylate	598.991	209.117	0.108661	0.186219	2.43665	0.00135944	0.524286	1.71376	0.777161
427	Pyrrolidine	795.192	72.0807	0.246782	0.530028	1.84312	0.0471524	0.794503	2.14776	1.10283
431	1-Palmitoylglycerophosphoinositol	469.652	573.303	1.06875	4.06958	1.80113	0.0491562	0.794503	3.80781	1.92896
432	Debenzoylzucchini factor B	615.624	560.415	11.171	21.2012	2.08042	0.0156696	0.581615	1.89788	0.924385
444	L-Glutamic acid	39.6881	148.06	7.3233	10.6012	1.7826	0.0367677	0.794503	1.4476	0.53366
467	alpha-Methylstyrene	488.378	119.084	0.0969947	0.154771	2.06283	0.00754624	0.524286	1.59567	0.67416
502	2-Aminomuconic acid semialdehyde	33.3537	142.05	0.0143626	0.0193792	2.10233	0.00899029	0.524286	1.34929	0.432198
511	Dehydrooreadone	453.434	235.132	0.00422455	0.00178415	1.58534	0.0342585	0.794503	0.422329	-1.24356
527	4,8,12,15-Octadecatetraenoic acid	573.338	277.216	0.0133125	0.0215994	1.96909	0.0304358	0.794503	1.62249	0.698212
533	5,6-DHET	573.673	339.252	0.48671	0.633339	2.18436	0.00668067	0.524286	1.30127	0.379916
538	Oleic acid	679.044	283.263	0.191817	0.391095	1.74494	0.0480162	0.794503	2.03889	1.02779
612	Maltohexaose	48.3342	1013.32	0.00389094	0.00806122	2.13109	0.0127131	0.543319	2.07179	1.05088
615	Labienoxime	615.958	210.185	0.0195962	0.0127184	2.18478	0.00891691	0.524286	0.649023	-0.623658
618	2-Azetidinecarboxylic acid	39.3362	102.055	0.366889	0.507785	2.13357	0.0167614	0.581615	1.38403	0.468871
628	Persicaxanthin	505.943	385.274	0.171725	0.0167945	2.21512	0.0083753	0.524286	0.097799	-3.35404
634	Ethyl oleate	725.463	311.294	0.149689	0.261362	1.79802	0.0403958	0.794503	1.74603	0.80408
646	beta-Tocopheryl quinone	685.011	433.372	0.915619	1.89063	1.82515	0.0346172	0.794503	2.06486	1.04605
673	Lansioside C	616.725	589.413	0.499239	0.700643	2.29948	0.00805261	0.524286	1.40342	0.488949
739	4-Methylbenzaldehyde	454.645	121.064	0.106216	0.129578	2.01185	0.0263374	0.774513	1.21994	0.286811
748	Sucrose	45.5176	365.104	3.58325	5.23474	1.99715	0.0394269	0.794503	1.46089	0.546847
765	N-Nitrosodimethylamine	36.3444	75.0551	0.00900099	0.0148003	2.18648	0.0100905	0.524286	1.6443	0.717471
773	Palmitic amide	658.312	256.263	4.55019	7.14321	2.26521	0.00469159	0.524286	1.56987	0.650646
775	Glycerol tripropanoate	229.248	261.13	0.0647503	0.0998726	2.21222	0.022032	0.699736	1.54243	0.625202

## Sheet: PMS_vs_NMS
id	Peak	rt	Mass	MeanPMS	MeanNMS	VIP	Pvalue	Qvalue	FoldChange	LOG_FoldChange
6	Prostaglandin F1a	303.16	379.249	0.0440289	0.0496387	1.71064	0.0327049	0.363253	1.12741	0.173013
8	9-Hydroxy-4-methoxypsoralen 9-glucoside	134.827	395.097	0.00972128	0.00224077	1.87371	0.00968745	0.260713	0.230502	-2.11715
25	Dihydrotestosterone	598.346	291.231	0.228651	0.283931	1.67388	0.026672	0.363253	1.24177	0.312394
27	Isobutyl N-methylanthranilate	78.1223	208.133	0.0420471	0.0596377	1.57858	0.0475706	0.37895	1.41835	0.504219
46	2-Propylglutaric acid	233.772	175.096	0.461629	0.523632	1.70187	0.0350993	0.363253	1.13432	0.181822
51	Monoethylhexyl phthalic acid	582.081	279.158	0.0272678	0.0332996	1.64768	0.0384639	0.363253	1.2212	0.288304
52	Distichonic acid B	303.626	295.114	0.0297788	0.037425	1.57613	0.0344766	0.363253	1.25677	0.329715
53	N,N-Diethylbenzeneacetamide	428.808	192.138	0.0156004	0.0187089	2.22068	0.000983801	0.217433	1.19926	0.262144
58	Indole	598.634	118.065	0.147337	0.186076	1.86562	0.0121828	0.265934	1.26293	0.336777
82	2,6-Toluenediamine	780.807	123.091	0.0446277	0.0495455	1.8251	0.00981254	0.260713	1.11019	0.150813
94	Isopropyl acetate	239.832	103.075	0.0120973	0.0092145	1.6806	0.0243787	0.363253	0.761699	-0.392707
95	1,2,3,4,Tetrahydro-1,5,7-trimethylnapthalene	434.861	175.148	0.389335	0.461175	1.96059	0.00593321	0.260713	1.18452	0.244302
98	Diisopropyl sulfide	15.9064	119.089	0.0225818	0.0328378	1.68857	0.0444874	0.37895	1.45417	0.540196
100	2-Methoxystypandrone	212.938	261.073	0.244045	0.283681	2.04353	0.00752439	0.260713	1.16241	0.217123
101	Guanine	91.4539	152.056	0.121132	0.0404525	1.51919	0.0472757	0.37895	0.333953	-1.58228
106	Fragransin B2	454.642	387.18	13.3802	18.6122	1.6362	0.0347984	0.363253	1.39103	0.476152
113	Methyl 3-(2,3-dihydroxy-3-methylbutyl)-4-hydroxybenzoate	303.426	255.122	0.0371679	0.0485371	1.96296	0.00812704	0.260713	1.30589	0.385028
117	(E,E)-2,4-Decadienoic isobutylamide	700.376	224.201	0.00738221	0.0107166	1.50489	0.0359943	0.363253	1.45167	0.537716
137	Octahydro-2,5,5,8a-tetramethyl-7H-1-benzopyran-7-one	434.908	211.169	0.398031	0.460297	1.67415	0.0307907	0.363253	1.15643	0.209682
141	15-Deacetylneosolaniol	68.0265	233.045	0.196895	0.0239342	2.2185	0.00250729	0.217433	0.121558	-3.04028
146	2,5-Dihydro-2,4-dimethyloxazole	216.599	100.075	0.743872	0.841151	2.12526	0.0024752	0.217433	1.13077	0.17731
151	delta-Tetradecalactone	490.638	227.2	0.047106	0.0551051	2.16209	0.000859674	0.217433	1.16981	0.226275
154	6-Chloro-N-(1-methylethyl)-1,3,5-triazine-2,4-diamine	251.563	188.07	0.0194401	0.00678614	1.99404	0.0110765	0.260713	0.349079	-1.51837
163	Docosanamide	677.865	340.357	1.94011	2.40831	1.53659	0.0451667	0.37895	1.24133	0.311886
166	(3R,7R)-1,3,7-Octanetriol	328.624	163.132	0.0332737	0.0376275	1.7435	0.025566	0.363253	1.13085	0.177406
167	Cafestol	533.7	317.21	0.00100279	0.00182692	1.56475	0.049821	0.37895	1.82183	0.865387
176	Methylimidazole acetaldehyde	4.30992	125.071	0.0271308	0.0419559	1.86031	0.0116024	0.260713	1.54643	0.628941
201	Ethyl (2E,4Z,7Z)-Decatrienoate	397.982	195.137	0.0294681	0.0373723	1.9095	0.00732667	0.260713	1.26823	0.342815
210	Hydroxyprolyl-Histidine	251.047	269.126	0.00662821	0.00198179	1.83413	0.0233335	0.363253	0.298993	-1.74182
237	24-Acetyl- 25-cinnamoylvulgaroside	529.048	609.339	0.0010253	0.00189649	1.83555	0.0138079	0.285114	1.84969	0.887281
252	LysoPC(22:6(4Z,7Z,10Z,13Z,16Z,19Z))	509.959	568.339	0.405542	0.224013	1.84847	0.010094	0.260713	0.552379	-0.85627
254	Dehydroepiandrosterone sulfate	454.639	369.169	0.233895	0.32874	1.70296	0.0275169	0.363253	1.4055	0.491086
268	2-[4-(3-Hydroxypropyl)-2-methoxyphenoxy]-1,3-propanediol	306.522	257.138	0.0202593	0.0290348	2.03571	0.00286048	0.217433	1.43316	0.519201
269	(E)-5,8-Megastigmadien-4-one	434.878	193.158	0.505994	0.582562	1.7561	0.0280791	0.363253	1.15132	0.203293
272	[2-(Dimethoxymethyl)-1-heptenyl]benzene	555.366	249.185	0.0411006	0.051504	1.93642	0.00884175	0.260713	1.25312	0.325524
274	Desglucocheirotoxol	366.545	553.297	0.00153041	0.00399922	1.7328	0.0343638	0.363253	2.61318	1.3858
279	Acetoin	598.345	89.0594	0.331706	0.392715	2.11211	0.00276492	0.217433	1.18393	0.243579
289	5'-Methylthioadenosine	257.116	298.097	0.0843057	0.0468838	1.69453	0.0189267	0.328636	0.556117	-0.846541
295	Dehydrocarpaine I	711.528	477.371	0.0695953	0.156954	1.5778	0.0308761	0.363253	2.25524	1.17328
316	Safrole	567.729	163.075	0.626227	0.707479	1.57661	0.0468408	0.37895	1.12975	0.176002
327	Phenylethylamine	772.287	122.096	0.0396433	0.0532527	1.7062	0.0291759	0.363253	1.3433	0.425779
329	Nicotinic acid	788.719	124.039	0.0504457	0.058357	1.54315	0.0481392	0.37895	1.15683	0.210173
331	2-Phenylethanol	454.632	105.069	0.249233	0.373609	1.70599	0.0255541	0.363253	1.49904	0.584035
334	Alpha-dimorphecolic acid	545.73	279.231	0.0626234	0.0870943	1.9309	0.0170146	0.309504	1.39076	0.475877
345	Kyotorphin	250.697	338.18	0.0577262	0.0758347	1.75572	0.0302882	0.363253	1.3137	0.393633
347	7-(1,3-Cyclohexadienyl)-5-hydroxy-2,6-dimethyl-2-hepten-4-one	554.115	235.169	0.00889502	0.0105807	1.80945	0.0168903	0.309504	1.18951	0.250366
351	Isoferulic acid 3-O-glucuronide	330.942	371.094	0.0626443	0.0721078	1.88626	0.00768645	0.260713	1.15107	0.202972
383	(ÃÂ±)-(Z)-2-(5-Tetradecenyl)cyclobutanone	648.526	265.252	1.44824	1.66287	1.57653	0.0401801	0.363253	1.1482	0.199372
384	3-Octanol glucoside	372.887	293.195	0.00860505	0.0102248	1.61649	0.0386132	0.363253	1.18823	0.248811
390	Deoxyadenosine monophosphate	86.952	332.076	0.000638995	0.00125621	1.45489	0.03973	0.363253	1.96592	0.975204
394	Lauroyl diethanolamide	523.736	288.252	0.410148	0.613083	1.70658	0.0341455	0.363253	1.49478	0.579938
398	Taurine	43.2366	126.022	0.0522696	0.142107	2.06416	0.00317587	0.217433	2.71874	1.44294
400	2-Hydroxycinnamic acid	62.353	165.051	0.58179	1.62031	1.90531	0.00467881	0.259417	2.78503	1.4777
402	Carbofuran	785.781	222.112	0.0348842	0.0565848	1.75967	0.0107871	0.260713	1.62208	0.697842
431	4-Deoxyerythronic acid	421.418	87.0438	0.0488992	0.0553309	2.21995	0.00256158	0.217433	1.13153	0.178274
481	4-Trimethylammoniobutanoic acid	277.639	146.117	0.0118845	0.0132074	1.69115	0.032426	0.363253	1.11131	0.152265
491	Garcinia lactone dibutyl ester	250.652	303.143	0.0212209	0.0260139	1.88523	0.0112632	0.260713	1.22586	0.293796
492	5,5-Dimethyl-2(5H)-furanone	249.855	113.059	0.0373729	0.0445921	1.77424	0.020526	0.34539	1.19317	0.254797
502	Norvaline	503.63	118.086	0.338636	0.3717	1.84126	0.0159786	0.305191	1.09764	0.134404
513	Hovenidulcigenin B	534.95	547.359	0.0225116	0.0553428	1.97349	0.00698069	0.260713	2.45842	1.29773
516	5,6-DHET	573.673	339.252	0.531938	0.672337	2.06257	0.00341517	0.217433	1.26394	0.337926
528	6-Deoxohomodolichosterone	750.001	463.377	0.202513	0.0982226	1.6878	0.0212478	0.34539	0.485018	-1.04389
552	L-Octanoylcarnitine	344.324	288.217	0.00396905	0.00632023	1.62037	0.0401675	0.363253	1.59238	0.671184
557	Occidentoside	47.6912	705.183	0.00225974	0.00385209	1.60208	0.0387164	0.363253	1.70466	0.769483
558	Histidinyl-Lysine	258.62	284.17	0.0167302	0.0186232	1.93534	0.00800853	0.260713	1.11315	0.154644
559	Methyl salicylate O-[rhamnosyl-(1->6)-glucoside]	399.144	461.169	0.000625178	0.00272675	1.62515	0.0332043	0.363253	4.36156	2.12484
561	xi-5-Acetyltetrahydro-2(3H)-furanone	229.627	129.054	0.100622	0.122031	1.7423	0.0209704	0.34539	1.21276	0.2783
572	L-Urobilin	414.726	595.344	0.0344724	0.0866627	1.97036	0.00952231	0.260713	2.51397	1.32997
586	3-(3,4-Dihydroxyphenyl)-1-propanol 3'-glucoside	260.94	331.136	0.0575272	0.0708705	1.52533	0.049914	0.37895	1.23195	0.30094
594	Labienoxime	615.958	210.185	0.0099991	0.016004	1.48172	0.0432132	0.375169	1.60055	0.678564
597	LysoPE(22:5(4Z,7Z,10Z,13Z,16Z)/0:0)	532.927	528.307	0.00235104	0.0131452	2.1639	0.00543597	0.260713	5.59125	2.48317
604	Lucuminic acid	387.175	447.152	0.000588868	0.00272548	2.01162	0.00560827	0.260713	4.62833	2.21049
627	1-(1-Pyrrolidinyl)-2-propanone	663.878	128.107	0.0180771	0.0254004	1.64254	0.0301292	0.363253	1.40511	0.490687
629	Enol-3,5,5-Trimethyl-1,2-cyclohexanedione	10.7801	155.106	0.0303406	0.0173748	1.73151	0.0187889	0.328636	0.57266	-0.80425
635	Glutamylphenylalanine	198.841	295.128	0.00264607	0.00463448	1.75548	0.0155172	0.303979	1.75145	0.808554
645	Clusin	422.296	403.172	0.0236307	0.0402517	1.63269	0.0305791	0.363253	1.70336	0.768386
647	LysoPE(20:3(11Z,14Z,17Z)/0:0)	531.675	504.307	0.00745708	0.0170451	1.81118	0.0217245	0.345782	2.28577	1.19268
649	20-Hydroxy-3,7,11,15,23-pentaoxolanost-8-en-26-oic acid	497.536	529.281	0.309646	0.386714	2.06518	0.00475371	0.259417	1.24889	0.320644
650	Lansioside C	616.725	589.413	0.509306	0.640434	1.53997	0.0280034	0.363253	1.25746	0.330515
651	(4E)-1-(4-hydroxy-3-methoxyphenyl)dec-4-en-3-one	496.652	277.179	0.027165	0.00882772	1.51152	0.046483	0.37895	0.324967	-1.62163
656	Trimethylamine N-oxide	782.503	76.0756	0.0560472	0.0668033	2.13515	0.00167001	0.217433	1.19191	0.253277
673	xi-2,3-Dihydro-3,5-dihydroxy-6-methyl-4H-pyran-4-one	339.536	159.065	0.0130989	0.0146665	1.90663	0.0136938	0.285114	1.11968	0.163081
674	Allixin	396.099	227.127	0.0665363	0.0801084	1.51401	0.0497727	0.37895	1.20398	0.267812
675	Cysteinyl-Leucine	243.206	235.111	0.00466798	0.00316483	1.49715	0.0367417	0.363253	0.677987	-0.560671
679	3-(2-Methylpropanoyloxy)-8-(2-methylbutanoyloxy)-9,10-epoxy-p-mentha-1,3,5-triene	436.447	335.182	0.02063	0.00776343	1.60989	0.0336288	0.363253	0.376317	-1.40998
687	gamma-Glutamylisoleucine	207.031	261.144	0.0145208	0.00459821	1.56276	0.0413652	0.363253	0.316663	-1.65898
688	Dihydroconiferin	327.411	345.152	0.0295937	0.0331266	1.59342	0.0406555	0.363253	1.11938	0.162697
697	Lysyl-Proline	73.7923	244.165	0.0163294	0.00302545	2.1283	0.00211923	0.217433	0.185277	-2.43225
700	2-Methyl-3-(2-pentenyl)-2-cyclopenten-1-one	322.842	165.127	0.00961445	0.0134198	2.0852	0.00270393	0.217433	1.39579	0.481086
712	4-Methylbenzaldehyde	454.645	121.064	0.0715634	0.0974868	1.59885	0.0405661	0.363253	1.36224	0.445984
715	Phytosphingosine	503.365	318.299	0.456531	0.580914	1.61445	0.0390385	0.363253	1.27245	0.347611
716	Cuscohygrine	426.569	225.196	0.0111631	0.016348	1.88397	0.0113423	0.260713	1.46447	0.550375
718	3-Hydroxy-3-(3,4-dihydroxy-4-methylpentanoyl)-5-(3-methylbutyl)-1,2,4-cyclopentanetrione	251.044	343.136	0.0865507	0.111672	1.703	0.0314172	0.363253	1.29025	0.367646
736	N-Nitrosodimethylamine	36.3444	75.0551	0.00846467	0.0148758	1.59626	0.0353834	0.363253	1.7574	0.813443
738	L-prolyl-L-proline	50.2727	213.123	0.0662963	0.0261839	1.58	0.0282126	0.363253	0.394953	-1.34025
744	Palmitic amide	658.312	256.263	5.35243	6.70185	1.61	0.0410149	0.363253	1.25211	0.324366
746	Glycerol tripropanoate	229.248	261.13	0.105178	0.123342	1.52997	0.0450893	0.37895	1.1727	0.22983
751	Isonicotinic acid	60.9508	124.039	0.202456	0.645499	1.82698	0.00819731	0.260713	3.18835	1.67281
753	Phosphorylcholine	41.2889	184.073	0.312686	0.194241	1.76131	0.0154896	0.303979	0.621201	-0.686868
755	Oxypinnatanine	415.504	261.11	0.103117	0.141271	1.46903	0.0490068	0.37895	1.37	0.45418

## Sheet: PMG_vs_NMG
id	Peak	rt	Mass	MeanPMG	MeanNMG	VIP	Pvalue	Qvalue	FoldChange	LOG_FoldChange
9	1H-Indole-3-carboxaldehyde	222.156	146.06	0.0165992	0.0358388	1.8121	0.0281838	0.56729	2.15907	1.11041
22	Pteroside Z	188.277	395.202	0.00347024	0.00142756	1.75191	0.0485839	0.625219	0.411374	-1.28148
34	Dioscorine	333.238	222.149	0.0264973	0.0379467	2.61861	4.48919e-05	0.0179521	1.4321	0.518128
74	2-Methylpiperidine	786.008	100.112	0.014002	0.0179738	1.99953	0.014568	0.549072	1.28366	0.360266
89	2,6-Toluenediamine	780.807	123.091	0.045424	0.0501866	1.88492	0.0448507	0.605294	1.10485	0.143848
92	Pipericine	745.988	336.326	0.84656	1.25006	2.05157	0.0118579	0.549072	1.47664	0.562316
102	1,2,3,4,Tetrahydro-1,5,7-trimethylnapthalene	434.861	175.148	0.391053	0.431977	2.00488	0.0223826	0.549072	1.10465	0.14359
112	Coagulin R 3-glucoside	274.017	633.325	0.00195288	0.0034185	1.86735	0.0291331	0.571736	1.7505	0.807764
113	Fragransin B2	454.642	387.18	19.3492	27.8498	2.04452	0.0217033	0.549072	1.43933	0.525397
133	Mecarbam	77.6225	330.056	0.0053693	0.0108229	1.94939	0.0180781	0.549072	2.0157	1.01128
151	L-Glutamine	88.4369	147.076	0.0133108	0.0340959	1.91065	0.025589	0.56729	2.56153	1.35701
159	delta-Tetradecalactone	490.638	227.2	0.0475756	0.0547166	2.10672	0.0186922	0.549072	1.1501	0.201756
165	(22E,24R)-Stigmasta-4,22-diene-3,6-dione	544.248	425.345	0.142973	0.0299888	2.31549	0.00757276	0.507109	0.209752	-2.25325
195	LysoPE(18:4(6Z,9Z,12Z,15Z)/0:0)	466.956	474.26	0.148566	0.0375383	2.24417	0.00759912	0.507109	0.25267	-1.98467
217	Dihydroceramide	660.246	330.3	0.422769	0.489623	2.29657	0.00438882	0.430653	1.15813	0.211803
221	Lucidenic acid C	486.807	477.28	0.02731	0.00451139	2.16741	0.0135289	0.549072	0.165192	-2.59779
251	Chavicol	488.113	135.079	0.023968	0.0348567	1.89235	0.036692	0.605294	1.4543	0.540327
261	Dehydroepiandrosterone sulfate	454.639	369.169	0.338341	0.49501	2.07838	0.0189503	0.549072	1.46305	0.548982
273	11-trans-Leukotriene C4	359.525	626.309	0.0239113	0.00358081	1.94798	0.0371374	0.605294	0.149754	-2.73934
276	(E)-5,8-Megastigmadien-4-one	434.878	193.158	0.508916	0.562909	1.96066	0.0198456	0.549072	1.10609	0.145475
312	1,2-Bis(1-ethoxyethoxy)propane	372.318	221.174	0.0333922	0.0533546	1.75257	0.0462645	0.605294	1.59782	0.676102
323	Safrole	567.729	163.075	0.64828	0.811038	2.65209	4.57378e-05	0.0179521	1.25106	0.323151
334	Phenylethylamine	772.287	122.096	0.0360692	0.0533469	1.74889	0.0414147	0.605294	1.47902	0.564639
337	Nicotinic acid	788.719	124.039	0.0501146	0.0583651	1.93775	0.0281034	0.56729	1.16463	0.219876
339	2-Phenylethanol	454.632	105.069	0.399574	0.588505	1.93878	0.0367758	0.605294	1.47283	0.558591
346	[12]-Gingerol	488.528	396.309	0.0226465	0.00568301	2.06824	0.0122644	0.549072	0.250944	-1.99456
379	5',5''',8,8''-Tetrahydroxy-3',3''',4',4''',7',7''-hexamethoxy-5,5''-biflavan	445.776	663.251	0.0185351	0.00183535	1.89427	0.0441191	0.605294	0.09902	-3.33614
380	PC(22:6(4Z,7Z,10Z,13Z,16Z,19Z)/22:6(4Z,7Z,10Z,13Z,16Z,19Z))	639.453	878.568	0.021628	0.0499185	1.65911	0.0445643	0.605294	2.30806	1.20668
385	L-Lysine	51.4242	147.113	0.249088	0.995992	1.9661	0.0198112	0.549072	3.99856	1.99948
395	4-Ethyl-2,6-dimethoxyphenol	10.2988	183.101	0.0218163	0.0149816	1.79418	0.0344678	0.605294	0.686717	-0.542212
403	Lauroyl diethanolamide	523.736	288.252	0.391183	0.536648	1.75794	0.0399166	0.605294	1.37186	0.456133
424	Vaccenyl carnitine	780.785	426.357	0.0570202	0.0213052	1.84395	0.0438318	0.605294	0.373643	-1.42027
432	Tyrosyl-Alanine	220.538	253.118	0.0019425	0.00110713	1.84749	0.0430725	0.605294	0.569954	-0.811083
451	L-Targinine	786.162	189.134	0.145239	0.0774804	1.80723	0.0424715	0.605294	0.533467	-0.906528
461	1-(5Z,8Z,11Z,14Z-eicosatetraenoyl)-sn-glycero-3-phosphate	487.766	459.25	0.092845	0.0333404	2.06777	0.0191452	0.549072	0.359097	-1.47755
463	alpha-Methylstyrene	488.378	119.084	0.17807	0.26079	2.02631	0.0245012	0.56729	1.46454	0.550448
477	Linoelaidyl carnitine	543.323	424.341	0.506173	0.156899	2.34173	0.00509087	0.444037	0.309971	-1.68979
491	4-Trimethylammoniobutanoic acid	277.639	146.117	0.0157596	0.0276276	1.86394	0.0274473	0.56729	1.75306	0.809876
496	3,4-Dihydrocadalene	466.448	201.163	0.00158749	0.00109359	1.92136	0.02111	0.549072	0.688881	-0.537673
511	Persicachrome	487.223	385.273	0.00911995	0.00204901	1.91537	0.0264078	0.56729	0.224673	-2.1541
514	Norvaline	503.63	118.086	0.330793	0.425867	2.59385	9.10651e-05	0.0238287	1.28741	0.364476
522	L-Pipecolic acid	553.295	130.086	0.0484854	0.0662678	2.40981	0.0012292	0.192984	1.36676	0.450756
553	11-cis-Retinaldehyde	466.845	285.22	0.0135076	0.00238704	2.24278	0.00775198	0.507109	0.176719	-2.50047
574	Histidinyl-Lysine	258.62	284.17	0.0167546	0.0190462	1.8018	0.0449301	0.605294	1.13677	0.184946
588	L-Urobilin	414.726	595.344	0.00290374	0.0134035	2.55991	0.000197144	0.0386896	4.61593	2.20662
616	2-Propylpiperidine	800.622	128.143	0.780553	0.865533	1.92867	0.0264426	0.56729	1.10887	0.149092
619	3-Dehydroxycarnitine	49.4679	146.117	3.96258	14.7875	1.97715	0.0173515	0.549072	3.73179	1.89987
624	2-Methoxy-(3 or 5 or 6)-isopropylpyrazine	296.283	153.102	0.010111	0.0120632	1.82523	0.0326335	0.605294	1.19308	0.254687
625	Suspensolide F	467.051	479.216	0.0438948	0.012308	2.07754	0.0162865	0.549072	0.280397	-1.83445
638	L-trans-4-Methyl-2-pyrrolidinecarboxylic acid	59.555	130.086	0.07476	0.0543721	1.80307	0.0300596	0.575532	0.727288	-0.459401
642	LysoPE(16:0/0:0)	522.529	454.292	0.251548	0.0973605	2.12085	0.0130405	0.549072	0.387045	-1.36943
643	1-(1-Pyrrolidinyl)-2-propanone	663.878	128.107	0.0231816	0.0295224	2.37254	0.00150015	0.196269	1.27353	0.348829
659	2,3-Dihydro-5-hydroxy-2-methyl-1,4-naphthoquinone	792.948	191.07	0.0266191	0.0326387	2.00626	0.0122684	0.549072	1.22614	0.294124
673	Trimethylamine N-oxide	782.503	76.0756	0.0556903	0.0624519	1.66561	0.0453857	0.605294	1.12141	0.165318
674	3-Hydroxyisovalerylcarnitine	131.011	262.165	0.0352656	0.0135554	2.08712	0.0165146	0.549072	0.38438	-1.37939
718	9-Hydroxycalabaxanthone	454.65	409.161	3.63733	4.53609	1.74413	0.0448992	0.605294	1.24709	0.318568
726	1-(3-Aminopropyl)-4-aminobutanal	785.797	145.133	0.113679	0.140612	2.03508	0.00973412	0.549072	1.23693	0.30676
731	N-Acetyl-D-glucosaminyldiphosphodolichol	449.043	588.23	0.0121196	0.00114145	2.51593	0.0020046	0.224802	0.0941818	-3.40841
732	4-Methylbenzaldehyde	454.645	121.064	0.10376	0.147334	1.9821	0.0218414	0.549072	1.41995	0.505838
750	[10]-Paradol	712.746	335.258	0.017679	0.00706452	1.66066	0.042048	0.605294	0.399599	-1.32338
784	LysoPC(18:2(9Z,12Z))	546.019	520.339	0.039936	0.0074997	1.84682	0.0461064	0.605294	0.187793	-2.41279

## Sheet: PMH_vs_NMH
id	Peak	rt	Mass	MeanPMH	MeanNMH	VIP	Pvalue	Qvalue	FoldChange	LOG_FoldChange
17	LysoPE(15:0/0:0)	505.308	440.275	0.144902	0.325993	1.64711	0.0287026	0.375404	2.24975	1.16977
29	Dihydrotestosterone	598.346	291.231	0.225411	0.276768	2.21166	0.000986751	0.157486	1.22784	0.296122
48	(alpha-D-mannosyl)7-beta-D-mannosyl-diacetylchitobiosyl-L-asparagine, isoform A (protein)	43.0924	90.0546	2.51146	4.3182	1.70541	0.0350591	0.390239	1.7194	0.781907
50	4,4-Dimethoxy-2-butanone	598.993	133.086	0.110521	0.140261	1.63639	0.0293867	0.375404	1.26909	0.343795
52	Triethyl citrate	400.697	277.128	0.0129222	0.0183911	2.54442	2.51914e-06	0.00201027	1.42322	0.509159
53	Butyl cinnamate	767.565	205.122	0.0122376	0.0398648	1.89122	0.0169611	0.338373	3.25755	1.70379
57	Monoethylhexyl phthalic acid	582.081	279.158	0.0230782	0.0305958	1.57641	0.0413778	0.417968	1.32575	0.406805
59	N,N-Diethylbenzeneacetamide	428.808	192.138	0.0147864	0.0196458	1.96597	0.00732752	0.256982	1.32864	0.409949
64	Indole	598.634	118.065	0.129819	0.177048	1.8585	0.0119634	0.318227	1.36381	0.447641
70	5-Hydroxy-L-tryptophan	203.286	221.092	0.00607439	0.00345151	1.8426	0.018361	0.338527	0.568206	-0.815514
77	PC(22:2(13Z,16Z)/15:0)	778.688	800.616	0.148683	0.209996	1.64614	0.0409136	0.417968	1.41237	0.498122
89	2,6-Toluenediamine	780.807	123.091	0.0476551	0.0533591	2.03589	0.00892067	0.28216	1.11969	0.163101
108	Guanine	91.4539	152.056	0.0258909	0.0938128	2.03016	0.0105666	0.290764	3.62339	1.85734
113	Fragransin B2	454.642	387.18	17.027	24.7862	1.92688	0.0146246	0.322854	1.45569	0.541707
137	LysoPE(0:0/20:4(5Z,8Z,11Z,14Z))	546.692	502.29	0.379582	0.498165	1.84478	0.0131869	0.321692	1.3124	0.392213
151	Pregnanetriol	458.701	337.272	0.210089	0.040587	1.88677	0.0252308	0.359539	0.193189	-2.37191
159	delta-Tetradecalactone	490.638	227.2	0.0316874	0.046011	2.11343	0.00255976	0.207227	1.45203	0.538068
162	6-Chloro-N-(1-methylethyl)-1,3,5-triazine-2,4-diamine	251.563	188.07	0.224425	0.0142622	2.51387	0.000308508	0.123095	0.0635499	-3.97597
172	Docosanamide	677.865	340.357	2.13408	2.57125	1.54359	0.0450276	0.443605	1.20485	0.268854
175	(3R,7R)-1,3,7-Octanetriol	328.624	163.132	0.0316196	0.0389152	2.11234	0.00364085	0.223492	1.23073	0.299513
186	Quinic acid	333.775	164.107	0.00347497	0.00414798	1.61755	0.0340953	0.390239	1.19367	0.255407
210	Ethyl (2E,4Z,7Z)-Decatrienoate	397.982	195.137	0.030716	0.0414351	2.11289	0.00207523	0.207004	1.34898	0.431865
219	Hydroxyprolyl-Histidine	251.047	269.126	0.0590026	0.0030136	2.19714	0.00613958	0.250233	0.0510756	-4.29122
221	Lutein	669.992	568.419	0.108366	0.207655	2.00707	0.00969632	0.28658	1.91625	0.938283
255	Chavicol	488.113	135.079	0.0125237	0.0228439	1.86715	0.0157043	0.322854	1.82405	0.867148
262	Acetone cyanohydrin	787.441	86.0599	0.0653653	0.0884395	1.71546	0.0261757	0.360141	1.353	0.436167
263	LysoPC(22:6(4Z,7Z,10Z,13Z,16Z,19Z))	509.959	568.339	62.8435	26.3826	1.79561	0.0355708	0.390239	0.419815	-1.25218
265	Dehydroepiandrosterone sulfate	454.639	369.169	0.299466	0.437253	1.86553	0.0195141	0.338527	1.46011	0.546073
283	[2-(Dimethoxymethyl)-1-heptenyl]benzene	555.366	249.185	0.0255061	0.039795	1.84828	0.0152375	0.322854	1.56022	0.641746
284	2-Methylbenzaldehyde	573.547	121.064	0.0864034	0.111159	2.23466	0.000772255	0.157486	1.28651	0.363458
290	Acetoin	598.345	89.0594	0.338103	0.393056	1.96548	0.00627151	0.250233	1.16253	0.217273
300	5'-Methylthioadenosine	257.116	298.097	0.376287	0.174446	1.91179	0.0127228	0.321692	0.463599	-1.10905
316	1,2-Bis(1-ethoxyethoxy)propane	372.318	221.174	0.0209831	0.0282921	1.99596	0.0091932	0.28216	1.34833	0.43117
321	Ethyl (Z,Z)-5,8-tetradecadienoate	504.604	253.216	0.0192119	0.0262231	1.59782	0.0371929	0.395732	1.36494	0.448836
328	Safrole	567.729	163.075	0.521188	0.638464	1.95717	0.00772879	0.256982	1.22502	0.292801
332	5,9:6,9-Diepoxy-4-megastigmene	472.282	209.153	0.0585859	0.0667902	1.54696	0.0499098	0.466459	1.14004	0.189084
333	Propyl formate	328.721	89.0594	0.00390166	0.00572109	2.25084	0.000946671	0.157486	1.46632	0.5522
341	Protein serine	41.2266	106.05	0.171392	0.371308	2.13388	0.0019875	0.207004	2.16642	1.11532
344	2-Phenylethanol	454.632	105.069	0.349833	0.514557	1.79663	0.0238251	0.35305	1.47086	0.556662
353	Dimethylglycine	14.1341	104.07	0.0692541	0.041166	1.73394	0.0248311	0.359539	0.59442	-0.750446
356	4-Acetamidobutanoic acid	816.831	146.081	0.040153	0.0586126	1.66389	0.0412902	0.417968	1.45973	0.545704
362	LysoPE(24:6(6Z,9Z,12Z,15Z,18Z,21Z)/0:0)	484.113	554.314	0.225214	0.0383853	1.73295	0.0429183	0.42811	0.170439	-2.55267
368	3-(3,4-Dihydroxy-5-methoxy)-2-propenoic acid	331.286	211.06	0.00293855	0.00356698	1.59171	0.0456905	0.444647	1.21386	0.279597
372	Octadecylamine	570.254	270.315	0.546544	0.605311	1.69986	0.0238906	0.35305	1.10752	0.147339
373	L-Arginine	74.5932	175.119	6.12068	7.50176	1.84829	0.0189217	0.338527	1.22564	0.293536
379	(2R)-2-Hydroxy-2-methylbutanenitrile	573.39	100.077	0.0170215	0.0217164	2.08551	0.00592475	0.250233	1.27582	0.351425
392	5-Heptyltetrahydro-2-oxo-3-furancarboxylic acid	340.253	229.142	0.0349785	0.0433073	1.68964	0.0309983	0.375404	1.23811	0.30814
420	Amyl salicylate	598.991	209.117	0.116752	0.159201	1.80533	0.0205253	0.343432	1.36359	0.447405
447	4-Deoxyerythronic acid	421.418	87.0438	0.0534103	0.0605772	1.77407	0.0176311	0.338527	1.13419	0.181657
465	(1RS,2RS)-Guaiacylglycerol 1-glucoside	342.947	377.152	0.00307085	0.0251533	2.03738	0.0135415	0.321692	8.19098	3.03404
470	alpha-Methylstyrene	488.378	119.084	0.0969451	0.177827	2.18885	0.00285651	0.207227	1.83431	0.875235
473	Polyethylene, oxidized	257.685	245.135	0.0701127	0.0932978	1.70428	0.0308846	0.375404	1.33068	0.412167
521	Norvaline	503.63	118.086	0.274554	0.358463	1.89463	0.0194359	0.338527	1.30562	0.384738
536	5,6-DHET	573.673	339.252	0.487159	0.605255	1.99674	0.00472589	0.232147	1.24242	0.31315
554	Annuionone C	448.991	225.148	0.0143676	0.0175323	1.80759	0.0157786	0.322854	1.22027	0.287199
555	Mannose 6-phosphate	39.5326	283.018	0.0754622	0.141279	2.1446	0.00196466	0.207004	1.87218	0.904723
582	Methyl salicylate O-[rhamnosyl-(1->6)-glucoside]	399.144	461.169	0.0488189	0.105838	1.9586	0.00494549	0.232147	2.16797	1.11635
594	1-hexadecyl-glycero-3-phosphate	517.149	397.27	0.14653	0.340475	2.00603	0.00744899	0.256982	2.32359	1.21636
595	L-Urobilin	414.726	595.344	0.00517562	0.0178084	1.69398	0.0272831	0.369016	3.44082	1.78275
612	Leukoaminochrome	49.5281	152.07	0.141325	0.0423398	2.28805	0.00278687	0.207227	0.299591	-1.73894
627	threo-Syringoylglycerol	211.781	245.099	8.1533	10.2292	1.65245	0.0310136	0.375404	1.25461	0.327234
630	Lucuminic acid	387.175	447.152	0.0205254	0.0809593	2.0747	0.00466669	0.232147	3.94435	1.97979
632	Persicaxanthin	505.943	385.274	0.0836993	0.0153819	1.98132	0.015275	0.322854	0.183776	-2.44398
638	Ethyl oleate	725.463	311.294	0.174225	0.264526	1.62801	0.0381066	0.400119	1.5183	0.60246
661	5-Acetoxydihydrotheaespirane	477.677	255.194	0.011395	0.0164447	1.71879	0.0310484	0.375404	1.44315	0.529222
668	(2E)-Decenoyl-ACP	161.197	130.086	0.0430808	0.0792876	1.72678	0.0355236	0.390239	1.84044	0.880051
669	2,3-Dihydro-5-hydroxy-2-methyl-1,4-naphthoquinone	792.948	191.07	0.0260035	0.029605	1.69964	0.021896	0.347686	1.1385	0.187136
671	Niacinamide	184.137	123.055	0.196822	0.0658851	2.21781	0.00357491	0.223492	0.334745	-1.57887
674	LysoPE(20:3(11Z,14Z,17Z)/0:0)	531.675	504.307	0.425304	0.897883	1.64396	0.0363759	0.39227	2.11116	1.07803
676	20-Hydroxy-3,7,11,15,23-pentaoxolanost-8-en-26-oic acid	497.536	529.281	0.178384	0.259544	2.07349	0.00395185	0.225255	1.45498	0.540996
677	Lansioside C	616.725	589.413	0.502865	0.605117	1.61447	0.0349004	0.390239	1.20334	0.267044
684	3-Hydroxyisovalerylcarnitine	131.011	262.165	0.340276	0.105192	1.92725	0.0206576	0.343432	0.309137	-1.69368
696	N,2,3-Trimethyl-2-(1-methylethyl)butanamide	460.122	172.169	0.0157743	0.0225729	1.7379	0.0261715	0.360141	1.431	0.517019
701	xi-2,3-Dihydro-3,5-dihydroxy-6-methyl-4H-pyran-4-one	339.536	159.065	0.0136699	0.0159503	1.80768	0.0305779	0.375404	1.16682	0.222579
728	9-Hydroxycalabaxanthone	454.65	409.161	2.92359	4.02091	1.85504	0.0183959	0.338527	1.37533	0.459781
729	2-Methyl-3-(2-pentenyl)-2-cyclopenten-1-one	322.842	165.127	0.0275646	0.139835	1.76675	0.0356986	0.390239	5.07298	2.34283
733	7-Hydroxy-3,4',8-trimethoxyflavone	363.259	329.099	0.0551319	0.140882	1.93626	0.00761822	0.256982	2.55537	1.35353
743	4-Methylbenzaldehyde	454.645	121.064	0.0922434	0.131822	1.82387	0.022509	0.347686	1.42907	0.515075
754	LysoPC(14:0/0:0)	482.993	468.307	5.70487	10.4065	1.67911	0.0336388	0.390239	1.82415	0.867226
765	Sphingosine 1-phosphate	467.995	380.264	0.0031716	0.00540068	1.6871	0.0221509	0.347686	1.70282	0.767929
770	4-Hydroxy-1-(3-pyridinyl)-1-butanone	49.3844	166.086	0.237336	0.0876316	2.00998	0.0137062	0.321692	0.36923	-1.43741
777	Palmitic amide	658.312	256.263	5.25124	6.90389	1.74297	0.0226562	0.347686	1.31472	0.394752
778	Dihydrofukinolide	230.138	393.224	0.0637507	0.0127786	1.72156	0.0464149	0.446254	0.200446	-2.31872
795	LysoPE(0:0/18:3(6Z,9Z,12Z))	532.337	476.274	0.356857	0.484784	1.92639	0.0102417	0.290764	1.35848	0.441994
