# Supplementary material for: Integrated Analysis of Transcriptomics and Metabolomics Unveil the Novel Insight of One-Year-Old Precocious Mechanism in the Chinese Mitten Crab, Eriocheir sinensis
Source: Int J Mol Sci. 2023 Jul 6;24(13):11171. doi: 10.3390/ijms241311171 (PMC10342783; doi:10.3390/ijms241311171)
Supplement: Supplementary file 1 [file ijms-24-11171-s001.zip › Table S6 NEG Differentially_Expressed_Metabolites.xls]

## Sheet: file explanation
表头名称	描述
id	该物质在本次定性分析中的唯一数据编号
Peak	定性分析得到的物质名称
rt	该物质的色谱保留时间
Mass	暂无说明
Mean OO	该物质在该组对比内的一个实验组的相对定量均值
Mean XX	该物质在该组对比内的另一个实验组的相对定量均值
VIP	该物质在该组对比的OPLS-DA模型得到的变量投影重要度
P-VALUE	该物质在该组对比的t检验得到的P值，P值 = 假设是正确但是被拒绝的概率 = 阴性结果个数/结果总个数，是对与样本数据的一个检验概率
Q-VALUE	假设检验统计量（P值）经多重假设检验校正之后的结果，Q值 = 被拒绝但却是正确的概率 = 假阳性结果个数/推测为阳性结果的个数，是对t检验得到的推论的一种检验概率，对P值的再统计
FOLD CHANGE	该物质在该组对比两组实验间的倍数关系
LOG_FOLDCHANGE	FOLD CHANGE取以2为底的对数
	本次差异代谢物筛选条件为VIP大于1且P-value小于0.05，同时物质有确定的定性名称（P-value小于0.01的为红色，P-value大于0.01的为蓝色）

## Sheet: PFS_vs_NFS
id	Peak	rt	Mass	MeanPFS	MeanNFS	VIP	Pvalue	Qvalue	FoldChange	LOG_FoldChange
20	N-Acetyl-L-tyrosine	495.21	222.076	0.00398078	0.00470755	1.94558	0.0292594	0.735378	1.18257	0.241924
29	S-Adenosylhomocysteine	194.623	383.112	0.00613284	0.00892563	2.16963	0.0119461	0.539217	1.45538	0.541399
43	Uridine	109.795	243.062	0.143423	0.1056	2.01356	0.031353	0.735378	0.736285	-0.441663
44	Fexofenadine	464.558	500.277	0.0297161	0.0473548	2.1251	0.0105509	0.539217	1.59358	0.672269
45	3-Phenoxybenzoic acid	342.04	213.055	0.00999504	0.0136188	2.05956	0.0222109	0.703346	1.36255	0.446312
112	Itaconic acid	46.1281	129.019	0.0396588	0.0240916	2.04108	0.0275289	0.735378	0.607471	-0.719112
125	Ononin	374.852	429.117	0.00100995	0.00167564	1.87603	0.0402123	0.747663	1.65913	0.73043
138	Uridine 5'-diphosphate	35.5754	402.993	0.0238659	0.0504465	2.15052	0.0144387	0.539217	2.11375	1.0798
150	Sphingosine	492.449	298.275	0.0150458	0.0360596	2.15649	0.0101558	0.539217	2.39665	1.26102
166	5,6-DHET	485.197	337.238	0.00615139	0.00939621	1.96034	0.0335436	0.735378	1.52749	0.611167
183	Ginkgoic acid	695.761	345.242	0.000257216	0.000807518	2.41694	0.00878458	0.539217	3.13946	1.65051
187	Hexadecanedioic acid	491.406	285.207	0.00462724	0.00661062	1.88134	0.0428318	0.747663	1.42863	0.514632
202	Mesylate	743.708	94.9806	0.19518	0.293938	1.98384	0.0445974	0.747663	1.50598	0.590703
217	Ellagic acid	287.913	300.998	0.029538	0.0486041	2.12924	0.0142482	0.539217	1.64547	0.718503
248	Dihydrojasmonic acid	484.084	211.134	0.0336687	0.0538889	2.22738	0.0106228	0.539217	1.60056	0.678579
253	9-OxoODE	606.556	293.211	0.0362549	0.0806258	2.11739	0.0151359	0.539217	2.22386	1.15306
262	Jasmonic acid	465.434	209.118	0.0365899	0.0710041	1.97297	0.0405665	0.747663	1.94054	0.956458
278	Docosatrienoic acid	695.244	333.28	0.0444477	0.0587585	1.81374	0.0478753	0.758025	1.32197	0.402687

## Sheet: PFG_vs_NFG
id	Peak	rt	Mass	MeanPFG	MeanNFG	VIP	Pvalue	Qvalue	FoldChange	LOG_FoldChange
3	Malonic acid	783.781	103.004	0.0342255	0.0433564	1.57495	0.0345956	0.298904	1.26679	0.341173
5	16-Hydroxy hexadecanoic acid	521.593	271.227	0.0595216	0.0794482	1.68508	0.0203751	0.23731	1.33478	0.416601
13	Prostaglandin G2	534.812	367.212	0.00594286	0.0130155	1.98957	0.00480733	0.235559	2.19011	1.131
20	N-Acetyl-L-tyrosine	495.21	222.076	0.00632737	0.00745717	1.47207	0.0435874	0.315435	1.17856	0.237022
24	2-Oxovaleric acid	809.084	115.04	0.0437809	0.0755834	1.62687	0.0132563	0.23731	1.7264	0.787768
34	Capric acid	494.269	171.139	0.268063	0.356089	1.62143	0.0217105	0.23731	1.32838	0.409665
49	Uridine 5'-monophosphate	48.31	323.028	18.0781	24.8271	1.65069	0.0181497	0.23731	1.37332	0.45767
57	D-Alanine	41.2828	88.0402	1.87826	2.78778	1.52108	0.0439892	0.315435	1.48424	0.569724
62	Gingerol	783.781	293.175	0.00333481	0.00408197	1.45323	0.0474114	0.322232	1.22405	0.291661
73	Diacetone alcohol	354.26	115.076	0.0655734	0.0979775	1.83238	0.0106781	0.23731	1.49416	0.579339
78	1-deoxy-1-(N6-lysino)-D-fructose	37.4117	132.03	0.727716	1.27993	2.16972	0.000529965	0.0779048	1.75883	0.814618
85	Butylparaben	436.395	193.087	0.0343403	0.0499788	1.69914	0.0127729	0.23731	1.4554	0.541414
94	Dimethylmalonic acid	778.692	131.035	0.0422236	0.0568967	1.51019	0.0366005	0.298904	1.34751	0.430296
118	2-Furoic acid	775.202	111.009	0.0593135	0.121221	1.71564	0.0153191	0.23731	2.04374	1.03121
125	Gamma-Linolenic acid	632.969	277.217	0.380181	0.524525	1.59859	0.0288847	0.257337	1.37967	0.464324
130	Inosinic acid	47.991	347.039	2.82167	8.75785	1.54967	0.0283885	0.257337	3.10378	1.63403
131	L-Allothreonine	41.7938	118.051	0.573396	1.00207	2.2609	0.000115485	0.0339525	1.74761	0.80538
132	Glyoxylic acid	64.0084	72.993	0.0664949	0.0951492	1.78831	0.0170981	0.23731	1.43092	0.516947
134	15-KETE	616.96	317.212	0.0350968	0.0446475	1.68258	0.0122268	0.23731	1.27213	0.34724
141	2,3-Dihydroxybutanedioic acid	579.542	149.009	0.0362574	0.0522634	1.84996	0.00812775	0.23731	1.44145	0.527525
142	Vanillin	305.75	151.04	0.0146031	0.018222	1.59966	0.0286229	0.257337	1.24782	0.319406
148	Estrone glucuronide	470.868	445.186	0.0344251	0.0842464	1.59795	0.049701	0.322232	2.44724	1.29116
149	Glycolic acid	36.9194	75.0086	0.401456	0.511414	1.47402	0.0474914	0.322232	1.2739	0.349248
153	2'-Deoxyguanosine 5'-monophosphate	178.377	346.055	0.3575	0.494589	1.88585	0.00415615	0.235559	1.38346	0.468285
164	(-)-Epigallocatechin	208.22	305.067	0.120409	0.230047	1.92566	0.00269722	0.198246	1.91055	0.933986
179	9,10-epoxyoctadecanoic acid	556.865	297.243	1.54779	2.13985	1.64469	0.0198958	0.23731	1.38252	0.4673
181	Guanosine monophosphate	83.0969	362.049	0.0866408	0.117532	1.78623	0.010703	0.23731	1.35654	0.439932
183	Tetradecanedioic acid	440.696	257.175	0.00509485	0.00625373	1.54774	0.0283704	0.257337	1.22746	0.295677
194	L-Norleucine	86.0183	130.087	0.602213	0.920818	1.7361	0.036092	0.298904	1.52906	0.612642
214	Dodecanoic acid	568.35	199.17	3.19776	3.94024	1.63415	0.0200367	0.23731	1.23219	0.301221
229	L-Tyrosine	84.2314	180.066	0.19305	0.413937	1.76543	0.0226225	0.237536	2.1442	1.10044
232	Propionic acid	61.5658	73.0294	0.117133	0.179516	1.56027	0.0217937	0.23731	1.53258	0.615964
234	4-Nitrophenol	356.144	138.019	0.0604713	0.100801	1.59221	0.0380936	0.30269	1.66693	0.737189
237	Sedoheptulose	772.76	209.067	0.0116532	0.0193672	1.8909	0.0135705	0.23731	1.66196	0.732889
238	Gallic acid	802.407	169.014	0.0530828	0.0648556	1.53225	0.0491774	0.322232	1.22178	0.288987
245	D-Glutamine	41.1027	145.061	1.1258	1.61144	1.52967	0.0423378	0.315435	1.43138	0.517406
248	(ÃÂ±)-2-(1-Methylpropyl)-4,6-dinitrophenol	42.4338	239.077	0.0752403	0.149998	1.71785	0.0176031	0.23731	1.99359	0.995366
252	L-Glutamic acid	39.3143	146.046	2.12975	3.08213	1.67074	0.0139193	0.23731	1.44718	0.533243
260	Mesalazine	399.482	152.035	0.016301	0.0222184	1.91728	0.00597483	0.23731	1.36301	0.446795
265	M-toluic Acid	303.868	135.045	0.0225321	0.0309083	1.6933	0.0276252	0.257337	1.37175	0.456017
267	Deoxyadenosine monophosphate	161.766	330.068	0.224934	0.383561	1.92215	0.00207585	0.198246	1.70522	0.769954
269	Succinic acid semialdehyde	225.818	101.024	0.0907727	0.11257	1.73689	0.0125472	0.23731	1.24013	0.310488
274	Traumatic acid	388.74	227.128	0.015415	0.0197171	1.69711	0.019322	0.23731	1.27909	0.355114
277	D-Proline	45.4909	114.056	2.7007	8.20957	1.77404	0.0102195	0.23731	3.03979	1.60397
286	Caprylic acid	428.332	143.107	0.109039	0.135797	1.53891	0.0403818	0.312428	1.2454	0.316607

## Sheet: PFH_vs_NFH
id	Peak	rt	Mass	MeanPFH	MeanNFH	VIP	Pvalue	Qvalue	FoldChange	LOG_FoldChange
79	Marmesin	487.427	245.081	0.0129542	0.0172382	2.33405	0.00705399	0.688565	1.3307	0.412184
111	1-Methyl-6-phenyl-1H-imidazo[4,5-b]pyridin-2-amine	378.028	223.1	1.12504	0.217769	2.15246	0.0289549	0.789644	0.193566	-2.3691
143	Vanillin	305.75	151.04	0.0120091	0.0139205	1.86964	0.0434262	0.789644	1.15916	0.213084
149	Estrone glucuronide	470.868	445.186	0.0596239	0.132467	2.04626	0.0171489	0.789644	2.22171	1.15167
177	12-HEPE	582.98	317.212	0.117776	0.140424	1.97254	0.0430006	0.789644	1.19229	0.253741
194	2-Methoxyestradiol	569.815	301.18	0.0270678	0.0376636	1.98033	0.0164567	0.789644	1.39145	0.476593
197	Hexadecanedioic acid	491.406	285.207	0.00537349	0.00820434	2.06923	0.0088893	0.688565	1.52682	0.610529
207	8-Isoprostaglandin F2a	503.877	353.227	0.0151223	0.0276592	2.3812	0.00604057	0.688565	1.82904	0.871085
232	Methylgingerol	523.092	307.191	0.014318	0.0207725	1.98674	0.0401531	0.789644	1.4508	0.536845
248	D-Glutamine	41.1027	145.061	2.01842	2.92195	1.88881	0.0448213	0.789644	1.44764	0.533707
255	L-Glutamic acid	39.3143	146.046	3.30081	4.96819	1.79716	0.0448112	0.789644	1.50515	0.589903
260	Dihydrojasmonic acid	484.084	211.134	0.0308363	0.0461878	2.34435	0.00927361	0.688565	1.49784	0.582881
278	Maltotetraose	47.1813	665.215	0.524341	1.24794	1.90608	0.0210157	0.789644	2.38001	1.25097

## Sheet: PMS_vs_NMS
id	Peak	rt	Mass	MeanPMS	MeanNMS	VIP	Pvalue	Qvalue	FoldChange	LOG_FoldChange
2	Heptanoic acid	393.009	129.092	0.071152	0.0834337	2.09459	0.000107917	0.0152702	1.17261	0.229725
3	Malonic acid	783.781	103.004	0.0312839	0.0383198	1.34467	0.0466363	0.263962	1.2249	0.292668
7	Erythrono-1,4-lactone	6.20906	117.019	0.105487	0.180407	1.67125	0.0114346	0.157416	1.71022	0.774181
21	Leukotriene C4	358.988	624.294	0.000201953	0.0004891	1.95474	0.00421723	0.149184	2.42185	1.27611
23	Ethyl glucuronide	783.505	221.066	0.0158619	0.0189076	1.48194	0.0278276	0.220874	1.19201	0.253399
27	5-Hydroxy-L-tryptophan	223.131	219.077	0.00293742	0.00390192	1.5946	0.0167461	0.163419	1.32835	0.409632
37	Prostaglandin D3	516.496	349.204	0.0224513	0.0276391	1.59758	0.0188733	0.166911	1.23107	0.299913
39	3-Hydroxybenzoic acid	780.817	137.024	0.0307988	0.0632715	1.88106	0.00297821	0.137775	2.05435	1.03868
47	Uridine 5'-monophosphate	48.31	323.028	0.00379728	0.00971366	1.49957	0.0403463	0.253734	2.55806	1.35505
59	Gingerol	783.781	293.175	0.00252086	0.00319464	1.37747	0.0315034	0.222887	1.26728	0.341737
66	Taurine	40.783	124.007	0.152259	0.252112	1.36002	0.0432127	0.259727	1.65581	0.727535
67	Prostaglandin E2	394.6	351.216	0.0737207	0.299542	1.5035	0.0447588	0.259727	4.0632	2.02262
74	1-deoxy-1-(N6-lysino)-D-fructose	37.4117	132.03	0.0205519	0.0473781	1.59521	0.0235609	0.19611	2.30529	1.20495
75	Marmesin	487.427	245.081	0.0144948	0.0172141	1.68109	0.0104316	0.157416	1.18761	0.248056
79	Leukotriene B5	394.567	333.206	0.00870983	0.0367976	1.48693	0.047887	0.265726	4.22484	2.0789
81	Butylparaben	436.395	193.087	0.0318151	0.0403966	1.64375	0.0130377	0.157416	1.26973	0.344523
85	Arachidonic acid	635.935	303.232	16.9937	34.9712	1.62651	0.018228	0.166404	2.0579	1.04117
87	Isokobusone	549.452	221.154	0.0676739	0.0807944	1.64898	0.0131534	0.157416	1.19388	0.255655
93	5-KETE	547.84	317.211	0.00485396	0.0226569	1.80546	0.0138513	0.157416	4.66772	2.22272
97	8-isoprostaglandin E2	455.345	351.216	0.00208594	0.0121356	1.58742	0.0328821	0.226967	5.81782	2.54048
101	Docosapentaenoic acid (22n-3)	648.642	329.247	0.253299	0.745386	1.90168	0.00481284	0.151337	2.94271	1.55715
103	all-trans-Retinoic acid	591.033	299.201	0.0336596	0.0441206	1.71108	0.0123503	0.157416	1.31079	0.390433
107	Citric acid	43.8611	191.019	0.00315843	0.0054836	1.59684	0.0210114	0.180189	1.73618	0.795913
108	Valeric acid	296.953	101.061	0.302116	0.454489	1.49674	0.0449703	0.259727	1.50435	0.589145
120	Gamma-Linolenic acid	632.969	277.217	0.37956	0.449511	1.59327	0.0160684	0.163419	1.1843	0.24403
128	15-KETE	616.96	317.212	0.0306131	0.0384587	1.65089	0.00942576	0.157416	1.25628	0.329159
135	Vanillin	305.75	151.04	0.0117828	0.014662	1.76118	0.00779704	0.157416	1.24435	0.315397
141	Estrone glucuronide	470.868	445.186	0.0213044	0.0755449	1.62999	0.0346734	0.233633	3.54597	1.82618
147	20-Hydroxyeicosatetraenoic acid	576.568	319.227	0.0160487	0.0759644	1.81922	0.0118449	0.157416	4.73337	2.24287
160	Adrenic acid	665.893	331.264	0.0588535	0.12164	1.48201	0.0391932	0.252084	2.06682	1.04741
166	Methyldopa	475.428	210.077	0.00516347	0.00615981	1.56951	0.0293623	0.220874	1.19296	0.254545
167	12-HEPE	582.98	317.212	0.123154	0.154016	1.65484	0.00839187	0.157416	1.25059	0.322613
184	2-Methoxyestradiol	569.815	301.18	0.0305509	0.0402978	1.65308	0.0139205	0.157416	1.31904	0.399488
199	Xanthine	66.6191	151.026	0.0433239	0.0145399	1.59112	0.0380571	0.250469	0.33561	-1.57514
202	Prostaglandin B2	438.945	333.206	0.00296952	0.0125635	1.52261	0.0416279	0.256102	4.2308	2.08093
204	Dodecanoic acid	568.35	199.17	3.0649	3.41279	1.45316	0.0310086	0.222887	1.11351	0.15511
222	4-Nitrophenol	356.144	138.019	0.0531624	0.0641731	1.78797	0.00661115	0.157416	1.20711	0.271562
223	Mesaconic acid	709.423	129.019	0.0668539	0.0765883	1.57173	0.0290849	0.220874	1.14561	0.196111
226	Gallic acid	802.407	169.014	0.0457125	0.0548687	2.17777	2.44222e-05	0.00691149	1.2003	0.263395
236	4-Ethylbenzoic acid	367.475	149.061	0.00662584	0.00813865	1.65101	0.0181135	0.166404	1.22832	0.296685
240	2,6-Di-tert-butyl-4-methylphenol	606.355	219.175	0.0358761	0.0454627	1.79264	0.0056668	0.157416	1.26721	0.341659
244	Epiandrosterone	616.492	289.216	0.050042	0.136447	1.85286	0.00741557	0.157416	2.72665	1.44713
249	Mesalazine	399.482	152.035	0.013717	0.0172491	2.16959	0.000216058	0.0203814	1.2575	0.330557
250	2,3-Dinor-6-keto-prostaglandin F1 a	520.189	325.201	0.0129783	0.0163072	1.99214	0.00051315	0.0363054	1.25649	0.329403
254	M-toluic Acid	303.868	135.045	0.0189284	0.023426	1.86455	0.00340787	0.137775	1.23761	0.307562
258	Succinic acid semialdehyde	225.818	101.024	0.0575235	0.0897535	1.79585	0.00939467	0.157416	1.56029	0.641817
265	Tridecanoic acid	590.83	213.186	0.0657905	0.0836696	1.69965	0.0128653	0.157416	1.27176	0.346824
272	L-Histidine	49.7757	154.062	0.00763957	0.0161605	1.64403	0.0164344	0.163419	2.11537	1.08091
274	8-Isoprostaglandin E1	385.537	353.232	0.00466868	0.0310597	1.77059	0.0144622	0.157416	6.65279	2.73396
275	Caprylic acid	428.332	143.107	0.0830481	0.096836	1.9302	0.00316303	0.137775	1.16602	0.221596
278	L-Tryptophan	260.026	203.092	0.000153789	0.000179126	1.46081	0.0296579	0.220874	1.16475	0.220025

## Sheet: PMG_vs_NMG
id	Peak	rt	Mass	MeanPMG	MeanNMG	VIP	Pvalue	Qvalue	FoldChange	LOG_FoldChange
3	Malonic acid	783.781	103.004	0.0296018	0.0345742	2.12698	0.0178608	0.614237	1.16798	0.224011
22	Pyrrolidonecarboxylic acid	695.836	128.035	0.0830388	0.100155	2.11176	0.0219069	0.614237	1.20612	0.270378
26	3b-Hydroxy-5-cholenoic acid	601.974	373.274	0.113071	0.192394	1.87728	0.044947	0.767849	1.70153	0.766836
42	Mandelic acid	32.9429	151.04	0.0148915	0.0270531	2.14223	0.0121821	0.614237	1.81668	0.861304
48	Prostaglandin D2	668.004	351.22	0.113596	0.175706	2.02576	0.0146779	0.614237	1.54677	0.629258
64	D-Tartaric acid	705.784	149.009	0.00957394	0.0112495	1.94792	0.0308937	0.703426	1.17501	0.232673
79	Marmesin	487.427	245.081	0.0147279	0.0173902	1.69106	0.0460974	0.767849	1.18076	0.239718
92	Isokobusone	549.452	221.154	0.0770785	0.089768	2.05875	0.0204532	0.614237	1.16463	0.219873
121	7-hydroxy-2-(3-hydroxyphenyl)-4H-chromen-4-one	743.85	253.05	0.00999375	0.0154869	1.84086	0.0372532	0.767849	1.54966	0.631952
142	2,3-Dihydroxybutanedioic acid	579.542	149.009	0.0284359	0.0365618	1.92714	0.0298937	0.703426	1.28576	0.362625
145	Uridine 5'-diphosphate	35.5754	402.993	0.0275169	0.00949978	1.96194	0.0438045	0.767849	0.345235	-1.53435
203	Glycocholic acid	357.899	464.301	0.0160231	0.0182697	2.12155	0.0147193	0.614237	1.14021	0.189302
210	Xanthine	66.6191	151.026	0.010583	0.0134307	2.09448	0.0228264	0.614237	1.26908	0.343787
219	Uracil	744.4	111.02	0.048259	0.0593118	2.36019	0.00241996	0.358153	1.22903	0.297523
236	Mesaconic acid	709.423	129.019	0.0683054	0.0803419	2.30836	0.0068753	0.614237	1.17622	0.234152
239	Gallic acid	802.407	169.014	0.0492527	0.0587829	2.525	0.00173522	0.358153	1.1935	0.255194
246	3-Hydroxyphenylacetic acid	84.2144	151.04	0.00919726	0.0110154	2.28232	0.0101305	0.614237	1.19768	0.260245
297	Malic acid	98.6793	133.014	0.00945463	0.0161166	1.62812	0.0466935	0.767849	1.70463	0.769458

## Sheet: PMH_vs_NMH
id	Peak	rt	Mass	MeanPMH	MeanNMH	VIP	Pvalue	Qvalue	FoldChange	LOG_FoldChange
1	3-Methyl-2-oxovaleric acid	201.984	129.055	0.0474227	0.0244116	2.03222	0.0062604	0.26562	0.514766	-0.958012
4	13-OxoODE	619.154	293.211	0.0359064	0.0151723	1.74484	0.0365847	0.41791	0.422552	-1.2428
6	Glycerophosphocholine	41.2004	292.071	0.16581	0.346761	1.86618	0.0221367	0.365074	2.09132	1.06442
23	Ethyl glucuronide	783.505	221.066	0.0141691	0.0199805	1.89317	0.0128449	0.293456	1.41015	0.495844
38	Prostaglandin D3	516.496	349.204	0.0252303	0.0372881	2.11386	0.0108855	0.293456	1.47791	0.563557
68	gamma-Aminobutyric acid	42.9511	102.056	0.262896	0.128057	2.42511	0.00326302	0.26562	0.487103	-1.0377
79	Marmesin	487.427	245.081	0.0132037	0.0168764	1.85726	0.0353864	0.41791	1.27815	0.354059
86	Butylparaben	436.395	193.087	0.0291317	0.0348146	1.82227	0.0233549	0.365074	1.19508	0.257103
103	Citramalic acid	358.4	147.029	0.0106704	0.0140152	1.69579	0.0291014	0.386748	1.31346	0.393372
139	UDP-N-acetyl-alpha-D-galactosamine	38.8767	606.073	0.365468	0.681167	1.85012	0.0221687	0.365074	1.86382	0.898266
143	Vanillin	305.75	151.04	0.0110269	0.0129491	1.95192	0.0232592	0.365074	1.17432	0.231826
144	Stearidonic acid	592.579	275.201	0.536113	1.03812	1.82739	0.0429326	0.472259	1.93638	0.95336
148	Dehydroepiandrosterone	592.154	287.201	0.105686	0.302923	2.17549	0.00935964	0.286996	2.86625	1.51917
167	Uridine diphosphate glucuronic acid	35.2824	579.026	0.0603256	0.0282446	2.215	0.0059929	0.26562	0.468203	-1.0948
177	12-HEPE	582.98	317.212	0.0985135	0.14001	2.46473	0.000814131	0.120898	1.42122	0.507132
180	9,10-epoxyoctadecanoic acid	556.865	297.243	1.15685	1.64468	2.24927	0.00375921	0.26562	1.42169	0.507605
194	2-Methoxyestradiol	569.815	301.18	0.0236212	0.0338384	2.01225	0.00890017	0.286996	1.43254	0.518575
199	(R)-3-Hydroxy-tetradecanoic acid	465.24	243.196	0.0049118	0.00670674	1.8713	0.0277384	0.386748	1.36544	0.449361
202	Azelaic acid	622.885	187.097	0.064779	0.0987267	2.09344	0.0122682	0.293456	1.52405	0.607913
238	N-Acetylglutamic acid	46.9213	188.056	0.0404959	0.0210746	1.76592	0.0299502	0.386748	0.520412	-0.942274
240	Gallic acid	802.407	169.014	0.0469099	0.0518205	1.7969	0.0271579	0.386748	1.10468	0.14363
250	4-Ethylbenzoic acid	367.475	149.061	0.0053982	0.00781556	2.07995	0.00966315	0.286996	1.44781	0.533872
253	9,10-DHOME	509.205	313.237	0.0190409	0.0262644	1.77336	0.0469965	0.498499	1.37937	0.464009
255	L-Glutamic acid	39.3143	146.046	4.99796	3.40292	1.88216	0.0176173	0.365074	0.680863	-0.554564
258	Epiandrosterone	616.492	289.216	0.257742	0.998344	2.56013	0.000335013	0.0994988	3.87343	1.95361
260	Dihydrojasmonic acid	484.084	211.134	0.0295601	0.0452152	1.85707	0.0184897	0.365074	1.5296	0.613157
263	Mesalazine	399.482	152.035	0.0138185	0.016951	2.15152	0.00625932	0.26562	1.22669	0.294776
296	L-Serine	40.4348	104.035	0.265828	0.443312	1.81856	0.0338819	0.41791	1.66766	0.737829
