# Supplementary material for: Integrated Analysis of Transcriptomics and Metabolomics Unveil the Novel Insight of One-Year-Old Precocious Mechanism in the Chinese Mitten Crab, Eriocheir sinensis
Source: Int J Mol Sci. 2023 Jul 6;24(13):11171. doi: 10.3390/ijms241311171 (PMC10342783; doi:10.3390/ijms241311171)
Supplement: Supplementary file 1 [file ijms-24-11171-s001.zip › Table S7 KEGG_Pathway.xls]

## Sheet: PFS_vs_NFS
KEGG Pathway	Compound
map01100 Metabolic pathways(8)	cpd:C03033 beta-D-Glucuronoside;cpd:C06758 p-Tolualdehyde;cpd:C02659 Acetone cyanohydrin;cpd:C00360 dAMP;cpd:C00062 L-Arginine;cpd:C12144 Phytosphingosine;cpd:C00021 S-Adenosyl-L-homocysteine;cpd:C00106 Uracil
map01110 Biosynthesis of secondary metabolites(4)	cpd:C18796 (2R)-2-Hydroxy-2-methylbutanenitrile;cpd:C02659 Acetone cyanohydrin;cpd:C00062 L-Arginine;cpd:C00745 Nicotine
map05231 Choline metabolism in cancer(3)	cpd:C04230 1-Acyl-sn-glycero-3-phosphocholine;cpd:C04230 1-Acyl-sn-glycero-3-phosphocholine;cpd:C04230 1-Acyl-sn-glycero-3-phosphocholine
map00564 Glycerophospholipid metabolism(3)	cpd:C04230 1-Acyl-sn-glycero-3-phosphocholine;cpd:C04230 1-Acyl-sn-glycero-3-phosphocholine;cpd:C04230 1-Acyl-sn-glycero-3-phosphocholine
map00140 Steroid hormone biosynthesis(2)	cpd:C04555 Dehydroepiandrosterone sulfate;cpd:C03917 Dihydrotestosterone
map04976 Bile secretion(2)	cpd:C03033 beta-D-Glucuronoside;cpd:C04555 Dehydroepiandrosterone sulfate
map01060 Biosynthesis of plant secondary metabolites(2)	cpd:C06523 Coniine;cpd:C00062 L-Arginine
map01064 Biosynthesis of alkaloids derived from ornithine, lysine and nicotinic acid(2)	cpd:C00062 L-Arginine;cpd:C00745 Nicotine
map00980 Metabolism of xenobiotics by cytochrome P450(2)	cpd:C19565 4-Hydroxy-1-(3-pyridinyl)-1-butanone;cpd:C00745 Nicotine
map00460 Cyanoamino acid metabolism(2)	cpd:C18796 (2R)-2-Hydroxy-2-methylbutanenitrile;cpd:C02659 Acetone cyanohydrin
map01230 Biosynthesis of amino acids(2)	cpd:C00062 L-Arginine;cpd:C00021 S-Adenosyl-L-homocysteine
map01220 Degradation of aromatic compounds(1)	cpd:C06758 p-Tolualdehyde
map05146 Amoebiasis(1)	cpd:C00062 L-Arginine
map02010 ABC transporters(1)	cpd:C00062 L-Arginine
map00220 Arginine biosynthesis(1)	cpd:C00062 L-Arginine
map00270 Cysteine and methionine metabolism(1)	cpd:C00021 S-Adenosyl-L-homocysteine
map01120 Microbial metabolism in diverse environments(1)	cpd:C06758 p-Tolualdehyde
map00622 Xylene degradation(1)	cpd:C06758 p-Tolualdehyde
map05230 Central carbon metabolism in cancer(1)	cpd:C00062 L-Arginine
map05204 Chemical carcinogenesis(1)	cpd:C19565 4-Hydroxy-1-(3-pyridinyl)-1-butanone
map04150 mTOR signaling pathway(1)	cpd:C00062 L-Arginine
map00240 Pyrimidine metabolism(1)	cpd:C00106 Uracil
map00960 Tropane, piperidine and pyridine alkaloid biosynthesis(1)	cpd:C00745 Nicotine
map05215 Prostate cancer(1)	cpd:C03917 Dihydrotestosterone
map00360 Phenylalanine metabolism(1)	cpd:C05853 Phenylethyl alcohol
map05142 Chagas disease (American trypanosomiasis)(1)	cpd:C00062 L-Arginine
map00331 Clavulanic acid biosynthesis(1)	cpd:C00062 L-Arginine
map04714 Thermogenesis(1)	cpd:C00745 Nicotine
map00261 Monobactam biosynthesis(1)	cpd:C00062 L-Arginine
map05014 Amyotrophic lateral sclerosis (ALS)(1)	cpd:C00062 L-Arginine
map00472 D-Arginine and D-ornithine metabolism(1)	cpd:C00062 L-Arginine
map00997 Biosynthesis of various secondary metabolites - part 3(1)	cpd:C00062 L-Arginine
map00330 Arginine and proline metabolism(1)	cpd:C00062 L-Arginine
map04974 Protein digestion and absorption(1)	cpd:C00062 L-Arginine
map00040 Pentose and glucuronate interconversions(1)	cpd:C03033 beta-D-Glucuronoside
map00230 Purine metabolism(1)	cpd:C00360 dAMP
map05033 Nicotine addiction(1)	cpd:C00745 Nicotine
map00600 Sphingolipid metabolism(1)	cpd:C12144 Phytosphingosine
map01066 Biosynthesis of alkaloids derived from terpenoid and polyketide(1)	cpd:C06523 Coniine
map00970 Aminoacyl-tRNA biosynthesis(1)	cpd:C00062 L-Arginine
map00770 Pantothenate and CoA biosynthesis(1)	cpd:C00106 Uracil
map00410 beta-Alanine metabolism(1)	cpd:C00106 Uracil
map05200 Pathways in cancer(1)	cpd:C03917 Dihydrotestosterone

## Sheet: PFG_vs_NFG
KEGG Pathway	Compound
map01100 Metabolic pathways(13)	cpd:C04282 1-Pyrroline-4-hydroxy-2-carboxylate;cpd:C01772 trans-2-Hydroxycinnamate;cpd:C02938 3-Indoleacetonitrile;cpd:C06758 p-Tolualdehyde;cpd:C00763 D-Proline;cpd:C00144 GMP;cpd:C00152 L-Asparagine;cpd:C00025 L-Glutamate;cpd:C00157 Phosphatidylcholine;cpd:C05332 Phenethylamine;cpd:C01104 Trimethylamine N-oxide;cpd:C00105 UMP;cpd:C00568 4-Aminobenzoate
map01120 Microbial metabolism in diverse environments(7)	cpd:C02183 Phloroglucinol;cpd:C01772 trans-2-Hydroxycinnamate;cpd:C06758 p-Tolualdehyde;cpd:C00025 L-Glutamate;cpd:C07090 Protoanemonin;cpd:C01104 Trimethylamine N-oxide;cpd:C00568 4-Aminobenzoate
map01110 Biosynthesis of secondary metabolites(5)	cpd:C01772 trans-2-Hydroxycinnamate;cpd:C06521 Cuscohygrine;cpd:C00152 L-Asparagine;cpd:C00025 L-Glutamate;cpd:C00157 Phosphatidylcholine
map00330 Arginine and proline metabolism(4)	cpd:C03564 1-Pyrroline-2-carboxylate;cpd:C04282 1-Pyrroline-4-hydroxy-2-carboxylate;cpd:C00763 D-Proline;cpd:C00025 L-Glutamate
map00564 Glycerophospholipid metabolism(3)	cpd:C00670 sn-Glycero-3-phosphocholine;cpd:C04230 1-Acyl-sn-glycero-3-phosphocholine;cpd:C00157 Phosphatidylcholine
map05231 Choline metabolism in cancer(3)	cpd:C00670 sn-Glycero-3-phosphocholine;cpd:C04230 1-Acyl-sn-glycero-3-phosphocholine;cpd:C00157 Phosphatidylcholine
map01060 Biosynthesis of plant secondary metabolites(3)	cpd:C00144 GMP;cpd:C00152 L-Asparagine;cpd:C00025 L-Glutamate
map00360 Phenylalanine metabolism(3)	cpd:C01772 trans-2-Hydroxycinnamate;cpd:C05853 Phenylethyl alcohol;cpd:C05332 Phenethylamine
map04974 Protein digestion and absorption(2)	cpd:C00152 L-Asparagine;cpd:C00025 L-Glutamate
map02020 Two-component system(2)	cpd:C00025 L-Glutamate;cpd:C01104 Trimethylamine N-oxide
map00627 Aminobenzoate degradation(2)	cpd:C02183 Phloroglucinol;cpd:C00568 4-Aminobenzoate
map01064 Biosynthesis of alkaloids derived from ornithine, lysine and nicotinic acid(2)	cpd:C06521 Cuscohygrine;cpd:C00025 L-Glutamate
map00970 Aminoacyl-tRNA biosynthesis(2)	cpd:C00152 L-Asparagine;cpd:C00025 L-Glutamate
map01230 Biosynthesis of amino acids(2)	cpd:C00152 L-Asparagine;cpd:C00025 L-Glutamate
map04742 Taste transduction(2)	cpd:C00144 GMP;cpd:C00025 L-Glutamate
map04723 Retrograde endocannabinoid signaling(2)	cpd:C00025 L-Glutamate;cpd:C00157 Phosphatidylcholine
map04976 Bile secretion(2)	cpd:C04555 Dehydroepiandrosterone sulfate;cpd:C00318 L-Carnitine
map05230 Central carbon metabolism in cancer(2)	cpd:C00152 L-Asparagine;cpd:C00025 L-Glutamate
map00250 Alanine, aspartate and glutamate metabolism(2)	cpd:C00152 L-Asparagine;cpd:C00025 L-Glutamate
map01061 Biosynthesis of phenylpropanoids(1)	cpd:C00568 4-Aminobenzoate
map00472 D-Arginine and D-ornithine metabolism(1)	cpd:C03564 1-Pyrroline-2-carboxylate
map00997 Biosynthesis of various secondary metabolites - part 3(1)	cpd:C00025 L-Glutamate
map05034 Alcoholism(1)	cpd:C00025 L-Glutamate
map04068 FoxO signaling pathway(1)	cpd:C00025 L-Glutamate
map00480 Glutathione metabolism(1)	cpd:C00025 L-Glutamate
map05014 Amyotrophic lateral sclerosis (ALS)(1)	cpd:C00025 L-Glutamate
map00983 Drug metabolism - other enzymes(1)	cpd:C07446 Isonicotinic acid
map05033 Nicotine addiction(1)	cpd:C00025 L-Glutamate
map00332 Carbapenem biosynthesis(1)	cpd:C00025 L-Glutamate
map05031 Amphetamine addiction(1)	cpd:C00025 L-Glutamate
map00230 Purine metabolism(1)	cpd:C00144 GMP
map04216 Ferroptosis(1)	cpd:C00025 L-Glutamate
map00982 Drug metabolism - cytochrome P450(1)	cpd:C16658 2-Propylglutaric acid
map04540 Gap junction(1)	cpd:C00025 L-Glutamate
map01523 Antifolate resistance(1)	cpd:C00144 GMP
map01065 Biosynthesis of alkaloids derived from histidine and purine(1)	cpd:C00144 GMP
map04714 Thermogenesis(1)	cpd:C00318 L-Carnitine
map04713 Circadian entrainment(1)	cpd:C00025 L-Glutamate
map05017 Spinocerebellar ataxia(1)	cpd:C00025 L-Glutamate
map00565 Ether lipid metabolism(1)	cpd:C00670 sn-Glycero-3-phosphocholine
map01210 2-Oxocarboxylic acid metabolism(1)	cpd:C00025 L-Glutamate
map00630 Glyoxylate and dicarboxylate metabolism(1)	cpd:C00025 L-Glutamate
map00940 Phenylpropanoid biosynthesis(1)	cpd:C01772 trans-2-Hydroxycinnamate
map00660 C5-Branched dibasic acid metabolism(1)	cpd:C00025 L-Glutamate
map00860 Porphyrin and chlorophyll metabolism(1)	cpd:C00025 L-Glutamate
map01200 Carbon metabolism(1)	cpd:C00025 L-Glutamate
map04724 Glutamatergic synapse(1)	cpd:C00025 L-Glutamate
map00460 Cyanoamino acid metabolism(1)	cpd:C00152 L-Asparagine
map00760 Nicotinate and nicotinamide metabolism(1)	cpd:C01004 N-Methylnicotinate
map04730 Long-term depression(1)	cpd:C00025 L-Glutamate
map00430 Taurine and hypotaurine metabolism(1)	cpd:C00025 L-Glutamate
map00790 Folate biosynthesis(1)	cpd:C00568 4-Aminobenzoate
map00592 alpha-Linolenic acid metabolism(1)	cpd:C00157 Phosphatidylcholine
map04022 cGMP-PKG signaling pathway(1)	cpd:C00144 GMP
map00910 Nitrogen metabolism(1)	cpd:C00025 L-Glutamate
map00471 D-Glutamine and D-glutamate metabolism(1)	cpd:C00025 L-Glutamate
map04720 Long-term potentiation(1)	cpd:C00025 L-Glutamate
map04964 Proximal tubule bicarbonate reclamation(1)	cpd:C00025 L-Glutamate
map00220 Arginine biosynthesis(1)	cpd:C00025 L-Glutamate
map05016 Huntington disease(1)	cpd:C00025 L-Glutamate
map01220 Degradation of aromatic compounds(1)	cpd:C06758 p-Tolualdehyde
map04721 Synaptic vesicle cycle(1)	cpd:C00025 L-Glutamate
map04072 Phospholipase D signaling pathway(1)	cpd:C00025 L-Glutamate
map02010 ABC transporters(1)	cpd:C00025 L-Glutamate
map00591 Linoleic acid metabolism(1)	cpd:C00157 Phosphatidylcholine
map00960 Tropane, piperidine and pyridine alkaloid biosynthesis(1)	cpd:C06521 Cuscohygrine
map05030 Cocaine addiction(1)	cpd:C00025 L-Glutamate
map00680 Methane metabolism(1)	cpd:C01104 Trimethylamine N-oxide
map04978 Mineral absorption(1)	cpd:C00152 L-Asparagine
map04080 Neuroactive ligand-receptor interaction(1)	cpd:C00025 L-Glutamate
map00524 Neomycin, kanamycin and gentamicin biosynthesis(1)	cpd:C00025 L-Glutamate
map00340 Histidine metabolism(1)	cpd:C00025 L-Glutamate
map04744 Phototransduction(1)	cpd:C00144 GMP
map00380 Tryptophan metabolism(1)	cpd:C02938 3-Indoleacetonitrile
map00650 Butanoate metabolism(1)	cpd:C00025 L-Glutamate
map00361 Chlorocyclohexane and chlorobenzene degradation(1)	cpd:C07090 Protoanemonin
map04727 GABAergic synapse(1)	cpd:C00025 L-Glutamate
map00622 Xylene degradation(1)	cpd:C06758 p-Tolualdehyde
map00140 Steroid hormone biosynthesis(1)	cpd:C04555 Dehydroepiandrosterone sulfate
map00590 Arachidonic acid metabolism(1)	cpd:C00157 Phosphatidylcholine
map00240 Pyrimidine metabolism(1)	cpd:C00105 UMP
map04740 Olfactory transduction(1)	cpd:C00144 GMP

## Sheet: PFH_vs_NFH
KEGG Pathway	Compound
map01100 Metabolic pathways(7)	cpd:C03824 2-Aminomuconate semialdehyde;cpd:C07214 2-Methylbenzaldehyde;cpd:C06758 p-Tolualdehyde;cpd:C14772 5,6-DHET;cpd:C00025 L-Glutamate;cpd:C00089 Sucrose;cpd:C00245 Taurine
map01120 Microbial metabolism in diverse environments(4)	cpd:C03824 2-Aminomuconate semialdehyde;cpd:C07214 2-Methylbenzaldehyde;cpd:C06758 p-Tolualdehyde;cpd:C00025 L-Glutamate
map02010 ABC transporters(3)	cpd:C00025 L-Glutamate;cpd:C00089 Sucrose;cpd:C00245 Taurine
map00430 Taurine and hypotaurine metabolism(2)	cpd:C00025 L-Glutamate;cpd:C00245 Taurine
map00140 Steroid hormone biosynthesis(2)	cpd:C04555 Dehydroepiandrosterone sulfate;cpd:C03917 Dihydrotestosterone
map00622 Xylene degradation(2)	cpd:C07214 2-Methylbenzaldehyde;cpd:C06758 p-Tolualdehyde
map01060 Biosynthesis of plant secondary metabolites(2)	cpd:C00025 L-Glutamate;cpd:C00712 (9Z)-Octadecenoic acid
map04080 Neuroactive ligand-receptor interaction(2)	cpd:C00025 L-Glutamate;cpd:C00245 Taurine
map01040 Biosynthesis of unsaturated fatty acids(2)	cpd:C16525 Icosadienoic acid;cpd:C00712 (9Z)-Octadecenoic acid
map01220 Degradation of aromatic compounds(2)	cpd:C07214 2-Methylbenzaldehyde;cpd:C06758 p-Tolualdehyde
map04742 Taste transduction(2)	cpd:C00025 L-Glutamate;cpd:C00089 Sucrose
map01110 Biosynthesis of secondary metabolites(2)	cpd:C00025 L-Glutamate;cpd:C00089 Sucrose
map04724 Glutamatergic synapse(1)	cpd:C00025 L-Glutamate
map01200 Carbon metabolism(1)	cpd:C00025 L-Glutamate
map04730 Long-term depression(1)	cpd:C00025 L-Glutamate
map01230 Biosynthesis of amino acids(1)	cpd:C00025 L-Glutamate
map00052 Galactose metabolism(1)	cpd:C00089 Sucrose
map00910 Nitrogen metabolism(1)	cpd:C00025 L-Glutamate
map00061 Fatty acid biosynthesis(1)	cpd:C00712 (9Z)-Octadecenoic acid
map00970 Aminoacyl-tRNA biosynthesis(1)	cpd:C00025 L-Glutamate
map00073 Cutin, suberine and wax biosynthesis(1)	cpd:C00712 (9Z)-Octadecenoic acid
map01210 2-Oxocarboxylic acid metabolism(1)	cpd:C00025 L-Glutamate
map00630 Glyoxylate and dicarboxylate metabolism(1)	cpd:C00025 L-Glutamate
map05017 Spinocerebellar ataxia(1)	cpd:C00025 L-Glutamate
map00565 Ether lipid metabolism(1)	cpd:C00670 sn-Glycero-3-phosphocholine
map04973 Carbohydrate digestion and absorption(1)	cpd:C00089 Sucrose
map00860 Porphyrin and chlorophyll metabolism(1)	cpd:C00025 L-Glutamate
map00660 C5-Branched dibasic acid metabolism(1)	cpd:C00025 L-Glutamate
map05200 Pathways in cancer(1)	cpd:C03917 Dihydrotestosterone
map00564 Glycerophospholipid metabolism(1)	cpd:C00670 sn-Glycero-3-phosphocholine
map01064 Biosynthesis of alkaloids derived from ornithine, lysine and nicotinic acid(1)	cpd:C00025 L-Glutamate
map04540 Gap junction(1)	cpd:C00025 L-Glutamate
map04216 Ferroptosis(1)	cpd:C00025 L-Glutamate
map04713 Circadian entrainment(1)	cpd:C00025 L-Glutamate
map00330 Arginine and proline metabolism(1)	cpd:C00025 L-Glutamate
map04974 Protein digestion and absorption(1)	cpd:C00025 L-Glutamate
map00997 Biosynthesis of various secondary metabolites - part 3(1)	cpd:C00025 L-Glutamate
map04068 FoxO signaling pathway(1)	cpd:C00025 L-Glutamate
map02020 Two-component system(1)	cpd:C00025 L-Glutamate
map05014 Amyotrophic lateral sclerosis (ALS)(1)	cpd:C00025 L-Glutamate
map00480 Glutathione metabolism(1)	cpd:C00025 L-Glutamate
map05034 Alcoholism(1)	cpd:C00025 L-Glutamate
map04726 Serotonergic synapse(1)	cpd:C14772 5,6-DHET
map05033 Nicotine addiction(1)	cpd:C00025 L-Glutamate
map00920 Sulfur metabolism(1)	cpd:C00245 Taurine
map00332 Carbapenem biosynthesis(1)	cpd:C00025 L-Glutamate
map05031 Amphetamine addiction(1)	cpd:C00025 L-Glutamate
map00627 Aminobenzoate degradation(1)	cpd:C03824 2-Aminomuconate semialdehyde
map00650 Butanoate metabolism(1)	cpd:C00025 L-Glutamate
map00380 Tryptophan metabolism(1)	cpd:C03824 2-Aminomuconate semialdehyde
map05230 Central carbon metabolism in cancer(1)	cpd:C00025 L-Glutamate
map00590 Arachidonic acid metabolism(1)	cpd:C14772 5,6-DHET
map04727 GABAergic synapse(1)	cpd:C00025 L-Glutamate
map00250 Alanine, aspartate and glutamate metabolism(1)	cpd:C00025 L-Glutamate
map05204 Chemical carcinogenesis(1)	cpd:C14704 N-Nitrosodimethylamine
map05215 Prostate cancer(1)	cpd:C03917 Dihydrotestosterone
map05030 Cocaine addiction(1)	cpd:C00025 L-Glutamate
map04976 Bile secretion(1)	cpd:C04555 Dehydroepiandrosterone sulfate
map04723 Retrograde endocannabinoid signaling(1)	cpd:C00025 L-Glutamate
map02060 Phosphotransferase system (PTS)(1)	cpd:C00089 Sucrose
map00120 Primary bile acid biosynthesis(1)	cpd:C00245 Taurine
map00500 Starch and sucrose metabolism(1)	cpd:C00089 Sucrose
map00524 Neomycin, kanamycin and gentamicin biosynthesis(1)	cpd:C00025 L-Glutamate
map04212 Longevity regulating pathway - worm(1)	cpd:C00712 (9Z)-Octadecenoic acid
map00360 Phenylalanine metabolism(1)	cpd:C05853 Phenylethyl alcohol
map00340 Histidine metabolism(1)	cpd:C00025 L-Glutamate
map04072 Phospholipase D signaling pathway(1)	cpd:C00025 L-Glutamate
map04721 Synaptic vesicle cycle(1)	cpd:C00025 L-Glutamate
map04964 Proximal tubule bicarbonate reclamation(1)	cpd:C00025 L-Glutamate
map04720 Long-term potentiation(1)	cpd:C00025 L-Glutamate
map05231 Choline metabolism in cancer(1)	cpd:C00670 sn-Glycero-3-phosphocholine
map00471 D-Glutamine and D-glutamate metabolism(1)	cpd:C00025 L-Glutamate
map00220 Arginine biosynthesis(1)	cpd:C00025 L-Glutamate
map05016 Huntington disease(1)	cpd:C00025 L-Glutamate

## Sheet: PMS_vs_NMS
KEGG Pathway	Compound
map01100 Metabolic pathways(15)	cpd:C01772 trans-2-Hydroxycinnamate;cpd:C06758 p-Tolualdehyde;cpd:C01181 4-Trimethylammoniobutanoate;cpd:C00170 5'-Methylthioadenosine;cpd:C14772 5,6-DHET;cpd:C00360 dAMP;cpd:C00242 Guanine;cpd:C00463 Indole;cpd:C05827 Methylimidazole acetaldehyde;cpd:C00253 Nicotinate;cpd:C05332 Phenethylamine;cpd:C00588 Choline phosphate;cpd:C12144 Phytosphingosine;cpd:C00245 Taurine;cpd:C01104 Trimethylamine N…
map01120 Microbial metabolism in diverse environments(5)	cpd:C01772 trans-2-Hydroxycinnamate;cpd:C06758 p-Tolualdehyde;cpd:C06559 Deethylatrazine;cpd:C00253 Nicotinate;cpd:C01104 Trimethylamine N-oxide
map01110 Biosynthesis of secondary metabolites(4)	cpd:C01772 trans-2-Hydroxycinnamate;cpd:C06521 Cuscohygrine;cpd:C00463 Indole;cpd:C00253 Nicotinate
map00360 Phenylalanine metabolism(3)	cpd:C01772 trans-2-Hydroxycinnamate;cpd:C05853 Phenylethyl alcohol;cpd:C05332 Phenethylamine
map00960 Tropane, piperidine and pyridine alkaloid biosynthesis(2)	cpd:C06521 Cuscohygrine;cpd:C00253 Nicotinate
map01060 Biosynthesis of plant secondary metabolites(2)	cpd:C00170 5'-Methylthioadenosine;cpd:C00253 Nicotinate
map00140 Steroid hormone biosynthesis(2)	cpd:C04555 Dehydroepiandrosterone sulfate;cpd:C03917 Dihydrotestosterone
map05231 Choline metabolism in cancer(2)	cpd:C04230 1-Acyl-sn-glycero-3-phosphocholine;cpd:C00588 Choline phosphate
map02010 ABC transporters(2)	cpd:C01181 4-Trimethylammoniobutanoate;cpd:C00245 Taurine
map00564 Glycerophospholipid metabolism(2)	cpd:C04230 1-Acyl-sn-glycero-3-phosphocholine;cpd:C00588 Choline phosphate
map00230 Purine metabolism(2)	cpd:C00360 dAMP;cpd:C00242 Guanine
map01064 Biosynthesis of alkaloids derived from ornithine, lysine and nicotinic acid(2)	cpd:C06521 Cuscohygrine;cpd:C00253 Nicotinate
map00120 Primary bile acid biosynthesis(1)	cpd:C00245 Taurine
map00340 Histidine metabolism(1)	cpd:C05827 Methylimidazole acetaldehyde
map05215 Prostate cancer(1)	cpd:C03917 Dihydrotestosterone
map00591 Linoleic acid metabolism(1)	cpd:C14767 9(S)-HODE
map04976 Bile secretion(1)	cpd:C04555 Dehydroepiandrosterone sulfate
map04080 Neuroactive ligand-receptor interaction(1)	cpd:C00245 Taurine
map00680 Methane metabolism(1)	cpd:C01104 Trimethylamine N-oxide
map05204 Chemical carcinogenesis(1)	cpd:C14704 N-Nitrosodimethylamine
map00380 Tryptophan metabolism(1)	cpd:C00463 Indole
map00590 Arachidonic acid metabolism(1)	cpd:C14772 5,6-DHET
map00622 Xylene degradation(1)	cpd:C06758 p-Tolualdehyde
map00270 Cysteine and methionine metabolism(1)	cpd:C00170 5'-Methylthioadenosine
map01220 Degradation of aromatic compounds(1)	cpd:C06758 p-Tolualdehyde
map00860 Porphyrin and chlorophyll metabolism(1)	cpd:C05793 L-Urobilin
map05200 Pathways in cancer(1)	cpd:C03917 Dihydrotestosterone
map00940 Phenylpropanoid biosynthesis(1)	cpd:C01772 trans-2-Hydroxycinnamate
map05133 Pertussis(1)	cpd:C00253 Nicotinate
map00400 Phenylalanine, tyrosine and tryptophan biosynthesis(1)	cpd:C00463 Indole
map00430 Taurine and hypotaurine metabolism(1)	cpd:C00245 Taurine
map00791 Atrazine degradation(1)	cpd:C06559 Deethylatrazine
map00402 Benzoxazinoid biosynthesis(1)	cpd:C00463 Indole
map00600 Sphingolipid metabolism(1)	cpd:C12144 Phytosphingosine
map00760 Nicotinate and nicotinamide metabolism(1)	cpd:C00253 Nicotinate
map00983 Drug metabolism - other enzymes(1)	cpd:C07446 Isonicotinic acid
map00920 Sulfur metabolism(1)	cpd:C00245 Taurine
map04974 Protein digestion and absorption(1)	cpd:C00463 Indole
map00310 Lysine degradation(1)	cpd:C01181 4-Trimethylammoniobutanoate
map02020 Two-component system(1)	cpd:C01104 Trimethylamine N-oxide
map04726 Serotonergic synapse(1)	cpd:C14772 5,6-DHET
map00908 Zeatin biosynthesis(1)	cpd:C00170 5'-Methylthioadenosine
map03320 PPAR signaling pathway(1)	cpd:C14767 9(S)-HODE
map00982 Drug metabolism - cytochrome P450(1)	cpd:C16658 2-Propylglutaric acid

## Sheet: PMG_vs_NMG
KEGG Pathway	Compound
map01100 Metabolic pathways(10)	cpd:C06758 p-Tolualdehyde;cpd:C01181 4-Trimethylammoniobutanoate;cpd:C12126 Dihydroceramide;cpd:C00064 L-Glutamine;cpd:C00047 L-Lysine;cpd:C00408 L-Pipecolate;cpd:C00253 Nicotinate;cpd:C00157 Phosphatidylcholine;cpd:C05332 Phenethylamine;cpd:C01104 Trimethylamine N-oxide
map01120 Microbial metabolism in diverse environments(5)	cpd:C06758 p-Tolualdehyde;cpd:C00064 L-Glutamine;cpd:C00047 L-Lysine;cpd:C00253 Nicotinate;cpd:C01104 Trimethylamine N-oxide
map01060 Biosynthesis of plant secondary metabolites(5)	cpd:C06523 Coniine;cpd:C00064 L-Glutamine;cpd:C00047 L-Lysine;cpd:C00408 L-Pipecolate;cpd:C00253 Nicotinate
map01110 Biosynthesis of secondary metabolites(4)	cpd:C00047 L-Lysine;cpd:C00408 L-Pipecolate;cpd:C00253 Nicotinate;cpd:C00157 Phosphatidylcholine
map01064 Biosynthesis of alkaloids derived from ornithine, lysine and nicotinic acid(3)	cpd:C00047 L-Lysine;cpd:C00408 L-Pipecolate;cpd:C00253 Nicotinate
map00310 Lysine degradation(3)	cpd:C01181 4-Trimethylammoniobutanoate;cpd:C00047 L-Lysine;cpd:C00408 L-Pipecolate
map02010 ABC transporters(3)	cpd:C01181 4-Trimethylammoniobutanoate;cpd:C00064 L-Glutamine;cpd:C00047 L-Lysine
map00960 Tropane, piperidine and pyridine alkaloid biosynthesis(3)	cpd:C00047 L-Lysine;cpd:C00408 L-Pipecolate;cpd:C00253 Nicotinate
map02020 Two-component system(2)	cpd:C00064 L-Glutamine;cpd:C01104 Trimethylamine N-oxide
map04974 Protein digestion and absorption(2)	cpd:C00064 L-Glutamine;cpd:C00047 L-Lysine
map01230 Biosynthesis of amino acids(2)	cpd:C00064 L-Glutamine;cpd:C00047 L-Lysine
map00970 Aminoacyl-tRNA biosynthesis(2)	cpd:C00064 L-Glutamine;cpd:C00047 L-Lysine
map00360 Phenylalanine metabolism(2)	cpd:C05853 Phenylethyl alcohol;cpd:C05332 Phenethylamine
map00997 Biosynthesis of various secondary metabolites - part 3(1)	cpd:C00047 L-Lysine
map00230 Purine metabolism(1)	cpd:C00064 L-Glutamine
map00760 Nicotinate and nicotinamide metabolism(1)	cpd:C00253 Nicotinate
map00600 Sphingolipid metabolism(1)	cpd:C12126 Dihydroceramide
map04724 Glutamatergic synapse(1)	cpd:C00064 L-Glutamine
map00910 Nitrogen metabolism(1)	cpd:C00064 L-Glutamine
map00592 alpha-Linolenic acid metabolism(1)	cpd:C00157 Phosphatidylcholine
map01066 Biosynthesis of alkaloids derived from terpenoid and polyketide(1)	cpd:C06523 Coniine
map01210 2-Oxocarboxylic acid metabolism(1)	cpd:C00047 L-Lysine
map00630 Glyoxylate and dicarboxylate metabolism(1)	cpd:C00064 L-Glutamine
map04071 Sphingolipid signaling pathway(1)	cpd:C12126 Dihydroceramide
map00300 Lysine biosynthesis(1)	cpd:C00047 L-Lysine
map00860 Porphyrin and chlorophyll metabolism(1)	cpd:C05793 L-Urobilin
map05133 Pertussis(1)	cpd:C00253 Nicotinate
map00940 Phenylpropanoid biosynthesis(1)	cpd:C16930 Chavicol
map00564 Glycerophospholipid metabolism(1)	cpd:C00157 Phosphatidylcholine
map01220 Degradation of aromatic compounds(1)	cpd:C06758 p-Tolualdehyde
map00220 Arginine biosynthesis(1)	cpd:C00064 L-Glutamine
map04964 Proximal tubule bicarbonate reclamation(1)	cpd:C00064 L-Glutamine
map05231 Choline metabolism in cancer(1)	cpd:C00157 Phosphatidylcholine
map00471 D-Glutamine and D-glutamate metabolism(1)	cpd:C00064 L-Glutamine
map00590 Arachidonic acid metabolism(1)	cpd:C00157 Phosphatidylcholine
map00140 Steroid hormone biosynthesis(1)	cpd:C04555 Dehydroepiandrosterone sulfate
map00622 Xylene degradation(1)	cpd:C06758 p-Tolualdehyde
map04727 GABAergic synapse(1)	cpd:C00064 L-Glutamine
map05230 Central carbon metabolism in cancer(1)	cpd:C00064 L-Glutamine
map00250 Alanine, aspartate and glutamate metabolism(1)	cpd:C00064 L-Glutamine
map00780 Biotin metabolism(1)	cpd:C00047 L-Lysine
map00240 Pyrimidine metabolism(1)	cpd:C00064 L-Glutamine
map04976 Bile secretion(1)	cpd:C04555 Dehydroepiandrosterone sulfate
map04723 Retrograde endocannabinoid signaling(1)	cpd:C00157 Phosphatidylcholine
map04978 Mineral absorption(1)	cpd:C00064 L-Glutamine
map00680 Methane metabolism(1)	cpd:C01104 Trimethylamine N-oxide
map00591 Linoleic acid metabolism(1)	cpd:C00157 Phosphatidylcholine

## Sheet: PMH_vs_NMH
KEGG Pathway	Compound
map01100 Metabolic pathways(17)	cpd:C01401 Alanine;cpd:C07214 2-Methylbenzaldehyde;cpd:C05619 5-Hydroxyferulic acid methyl ester;cpd:C02946 4-Acetamidobutanoate;cpd:C06758 p-Tolualdehyde;cpd:C00170 5'-Methylthioadenosine;cpd:C14772 5,6-DHET;cpd:C00643 5-Hydroxy-L-tryptophan;cpd:C02659 Acetone cyanohydrin;cpd:C01026 N,N-Dimethylglycine;cpd:C00242 Guanine;cpd:C00463 Indole;cpd:C00062 L-Arginine;cpd:C08601 Lutein;cpd:C00275 D-Mann…
map01110 Biosynthesis of secondary metabolites(7)	cpd:C18796 (2R)-2-Hydroxy-2-methylbutanenitrile;cpd:C05619 5-Hydroxyferulic acid methyl ester;cpd:C02659 Acetone cyanohydrin;cpd:C00463 Indole;cpd:C00062 L-Arginine;cpd:C08601 Lutein;cpd:C00275 D-Mannose 6-phosphate
map01120 Microbial metabolism in diverse environments(3)	cpd:C07214 2-Methylbenzaldehyde;cpd:C06758 p-Tolualdehyde;cpd:C06559 Deethylatrazine
map00460 Cyanoamino acid metabolism(3)	cpd:C18796 (2R)-2-Hydroxy-2-methylbutanenitrile;cpd:C01401 Alanine;cpd:C02659 Acetone cyanohydrin
map01060 Biosynthesis of plant secondary metabolites(2)	cpd:C00170 5'-Methylthioadenosine;cpd:C00062 L-Arginine
map00380 Tryptophan metabolism(2)	cpd:C00643 5-Hydroxy-L-tryptophan;cpd:C00463 Indole
map00622 Xylene degradation(2)	cpd:C07214 2-Methylbenzaldehyde;cpd:C06758 p-Tolualdehyde
map00140 Steroid hormone biosynthesis(2)	cpd:C04555 Dehydroepiandrosterone sulfate;cpd:C03917 Dihydrotestosterone
map01220 Degradation of aromatic compounds(2)	cpd:C07214 2-Methylbenzaldehyde;cpd:C06758 p-Tolualdehyde
map00940 Phenylpropanoid biosynthesis(2)	cpd:C05619 5-Hydroxyferulic acid methyl ester;cpd:C16930 Chavicol
map04974 Protein digestion and absorption(2)	cpd:C00463 Indole;cpd:C00062 L-Arginine
map00330 Arginine and proline metabolism(2)	cpd:C02946 4-Acetamidobutanoate;cpd:C00062 L-Arginine
map04726 Serotonergic synapse(2)	cpd:C14772 5,6-DHET;cpd:C00643 5-Hydroxy-L-tryptophan
map04212 Longevity regulating pathway - worm(1)	cpd:C00153 Nicotinamide
map05142 Chagas disease (American trypanosomiasis)(1)	cpd:C00062 L-Arginine
map00360 Phenylalanine metabolism(1)	cpd:C05853 Phenylethyl alcohol
map04977 Vitamin digestion and absorption(1)	cpd:C00153 Nicotinamide
map05215 Prostate cancer(1)	cpd:C03917 Dihydrotestosterone
map04080 Neuroactive ligand-receptor interaction(1)	cpd:C06124 Sphingosine 1-phosphate
map02060 Phosphotransferase system (PTS)(1)	cpd:C00275 D-Mannose 6-phosphate
map04976 Bile secretion(1)	cpd:C04555 Dehydroepiandrosterone sulfate
map04150 mTOR signaling pathway(1)	cpd:C00062 L-Arginine
map01063 Biosynthesis of alkaloids derived from shikimate pathway(1)	cpd:C00643 5-Hydroxy-L-tryptophan
map05204 Chemical carcinogenesis(1)	cpd:C19565 4-Hydroxy-1-(3-pyridinyl)-1-butanone
map00520 Amino sugar and nucleotide sugar metabolism(1)	cpd:C00275 D-Mannose 6-phosphate
map05230 Central carbon metabolism in cancer(1)	cpd:C00062 L-Arginine
map00260 Glycine, serine and threonine metabolism(1)	cpd:C01026 N,N-Dimethylglycine
map00051 Fructose and mannose metabolism(1)	cpd:C00275 D-Mannose 6-phosphate
map05152 Tuberculosis(1)	cpd:C06124 Sphingosine 1-phosphate
map00590 Arachidonic acid metabolism(1)	cpd:C14772 5,6-DHET
map05231 Choline metabolism in cancer(1)	cpd:C04230 1-Acyl-sn-glycero-3-phosphocholine
map00270 Cysteine and methionine metabolism(1)	cpd:C00170 5'-Methylthioadenosine
map00220 Arginine biosynthesis(1)	cpd:C00062 L-Arginine
map04072 Phospholipase D signaling pathway(1)	cpd:C06124 Sphingosine 1-phosphate
map02010 ABC transporters(1)	cpd:C00062 L-Arginine
map04361 Axon regeneration(1)	cpd:C00643 5-Hydroxy-L-tryptophan
map05146 Amoebiasis(1)	cpd:C00062 L-Arginine
map00564 Glycerophospholipid metabolism(1)	cpd:C04230 1-Acyl-sn-glycero-3-phosphocholine
map05200 Pathways in cancer(1)	cpd:C03917 Dihydrotestosterone
map00860 Porphyrin and chlorophyll metabolism(1)	cpd:C05793 L-Urobilin
map04071 Sphingolipid signaling pathway(1)	cpd:C06124 Sphingosine 1-phosphate
map00970 Aminoacyl-tRNA biosynthesis(1)	cpd:C00062 L-Arginine
map00400 Phenylalanine, tyrosine and tryptophan biosynthesis(1)	cpd:C00463 Indole
map01230 Biosynthesis of amino acids(1)	cpd:C00062 L-Arginine
map00402 Benzoxazinoid biosynthesis(1)	cpd:C00463 Indole
map00791 Atrazine degradation(1)	cpd:C06559 Deethylatrazine
map01062 Biosynthesis of terpenoids and steroids(1)	cpd:C08601 Lutein
map04371 Apelin signaling pathway(1)	cpd:C06124 Sphingosine 1-phosphate
map04020 Calcium signaling pathway(1)	cpd:C06124 Sphingosine 1-phosphate
map00600 Sphingolipid metabolism(1)	cpd:C06124 Sphingosine 1-phosphate
map00760 Nicotinate and nicotinamide metabolism(1)	cpd:C00153 Nicotinamide
map00965 Betalain biosynthesis(1)	cpd:C17756 2-Descarboxy-cyclo-dopa
map04666 Fc gamma R-mediated phagocytosis(1)	cpd:C06124 Sphingosine 1-phosphate
map04142 Lysosome(1)	cpd:C00275 D-Mannose 6-phosphate
map00230 Purine metabolism(1)	cpd:C00242 Guanine
map00472 D-Arginine and D-ornithine metabolism(1)	cpd:C00062 L-Arginine
map01061 Biosynthesis of phenylpropanoids(1)	cpd:C05619 5-Hydroxyferulic acid methyl ester
map00997 Biosynthesis of various secondary metabolites - part 3(1)	cpd:C00062 L-Arginine
map00261 Monobactam biosynthesis(1)	cpd:C00062 L-Arginine
map05014 Amyotrophic lateral sclerosis (ALS)(1)	cpd:C00062 L-Arginine
map02030 Bacterial chemotaxis(1)	cpd:C00716 Serine
map00908 Zeatin biosynthesis(1)	cpd:C00170 5'-Methylthioadenosine
map00906 Carotenoid biosynthesis(1)	cpd:C08601 Lutein
map01064 Biosynthesis of alkaloids derived from ornithine, lysine and nicotinic acid(1)	cpd:C00062 L-Arginine
map00980 Metabolism of xenobiotics by cytochrome P450(1)	cpd:C19565 4-Hydroxy-1-(3-pyridinyl)-1-butanone
map00331 Clavulanic acid biosynthesis(1)	cpd:C00062 L-Arginine
