# Supplementary material for: Integrated Analysis of Transcriptomics and Metabolomics Unveil the Novel Insight of One-Year-Old Precocious Mechanism in the Chinese Mitten Crab, Eriocheir sinensis
Source: Int J Mol Sci. 2023 Jul 6;24(13):11171. doi: 10.3390/ijms241311171 (PMC10342783; doi:10.3390/ijms241311171)
Supplement: Supplementary file 1 [file ijms-24-11171-s001.zip › Table S8 KEGG_Pathway-NEG.xls]

## Sheet: PFS_vs_NFS
KEGG Pathway	Compound
map01100 Metabolic pathways(8)	cpd:C14772 5,6-DHET;cpd:C19615 Hexadecanedioate;cpd:C00490 Itaconate;cpd:C08491 (-)-Jasmonic acid;cpd:C00021 S-Adenosyl-L-homocysteine;cpd:C00319 Sphingosine;cpd:C00299 Uridine;cpd:C00015 UDP
map00240 Pyrimidine metabolism(2)	cpd:C00299 Uridine;cpd:C00015 UDP
map00591 Linoleic acid metabolism(1)	cpd:C14766 9-OxoODE
map04976 Bile secretion(1)	cpd:C06999 Fexofenadine
map01070 Biosynthesis of plant hormones(1)	cpd:C08491 (-)-Jasmonic acid
map00600 Sphingolipid metabolism(1)	cpd:C00319 Sphingosine
map04217 Necroptosis(1)	cpd:C00319 Sphingosine
map00073 Cutin, suberine and wax biosynthesis(1)	cpd:C19615 Hexadecanedioate
map01230 Biosynthesis of amino acids(1)	cpd:C00021 S-Adenosyl-L-homocysteine
map01060 Biosynthesis of plant secondary metabolites(1)	cpd:C08491 (-)-Jasmonic acid
map04075 Plant hormone signal transduction(1)	cpd:C08491 (-)-Jasmonic acid
map00660 C5-Branched dibasic acid metabolism(1)	cpd:C00490 Itaconate
map00590 Arachidonic acid metabolism(1)	cpd:C14772 5,6-DHET
map00943 Isoflavonoid biosynthesis(1)	cpd:C10509 Ononin
map04071 Sphingolipid signaling pathway(1)	cpd:C00319 Sphingosine
map04210 Apoptosis(1)	cpd:C00319 Sphingosine
map02010 ABC transporters(1)	cpd:C00299 Uridine
map00908 Zeatin biosynthesis(1)	cpd:C00015 UDP
map00592 alpha-Linolenic acid metabolism(1)	cpd:C08491 (-)-Jasmonic acid
map01110 Biosynthesis of secondary metabolites(1)	cpd:C08491 (-)-Jasmonic acid
map04726 Serotonergic synapse(1)	cpd:C14772 5,6-DHET
map00270 Cysteine and methionine metabolism(1)	cpd:C00021 S-Adenosyl-L-homocysteine
map04080 Neuroactive ligand-receptor interaction(1)	cpd:C00015 UDP

## Sheet: PFG_vs_NFG
KEGG Pathway	Compound
map01100 Metabolic pathways(25)	cpd:C18218 16-Hydroxypalmitate;cpd:C00362 dGMP;cpd:C00898 (R,R)-Tartaric acid;cpd:C01546 2-Furoate;cpd:C01571 Decanoic acid;cpd:C06423 Octanoic acid;cpd:C00133 D-Alanine;cpd:C00819 D-Glutamine;cpd:C00763 D-Proline;cpd:C00360 dAMP;cpd:C02679 Dodecanoic acid;cpd:C06426 (6Z,9Z,12Z)-Octadecatrienoic acid;cpd:C00048 Glyoxylate;cpd:C00144 GMP;cpd:C00130 IMP;cpd:C05519 L-Allothreonine;cpd:C00025 L-Gluta…
map01110 Biosynthesis of secondary metabolites(9)	cpd:C12136 (-)-Epigallocatechin;cpd:C02679 Dodecanoic acid;cpd:C10462 [6]-Gingerol;cpd:C00048 Glyoxylate;cpd:C00130 IMP;cpd:C00025 L-Glutamate;cpd:C00082 L-Tyrosine;cpd:C16308 Traumatic acid;cpd:C00755 4-Hydroxy-3-methoxy-benzaldehyde
map01120 Microbial metabolism in diverse environments(9)	cpd:C01546 2-Furoate;cpd:C00870 4-Nitrophenol;cpd:C01424 Gallate;cpd:C00048 Glyoxylate;cpd:C00025 L-Glutamate;cpd:C07211 m-Methylbenzoate;cpd:C00163 Propanoate;cpd:C00232 Succinate semialdehyde;cpd:C00755 4-Hydroxy-3-methoxy-benzaldehyde
map01060 Biosynthesis of plant secondary metabolites(5)	cpd:C06423 Octanoic acid;cpd:C00144 GMP;cpd:C00130 IMP;cpd:C00025 L-Glutamate;cpd:C00082 L-Tyrosine
map00230 Purine metabolism(5)	cpd:C00362 dGMP;cpd:C00360 dAMP;cpd:C00048 Glyoxylate;cpd:C00144 GMP;cpd:C00130 IMP
map04742 Taste transduction(4)	cpd:C00133 D-Alanine;cpd:C00144 GMP;cpd:C00130 IMP;cpd:C00025 L-Glutamate
map00630 Glyoxylate and dicarboxylate metabolism(3)	cpd:C00898 (R,R)-Tartaric acid;cpd:C00048 Glyoxylate;cpd:C00025 L-Glutamate
map00627 Aminobenzoate degradation(3)	cpd:C00870 4-Nitrophenol;cpd:C01424 Gallate;cpd:C00755 4-Hydroxy-3-methoxy-benzaldehyde
map00061 Fatty acid biosynthesis(3)	cpd:C01571 Decanoic acid;cpd:C06423 Octanoic acid;cpd:C02679 Dodecanoic acid
map01200 Carbon metabolism(3)	cpd:C00048 Glyoxylate;cpd:C00025 L-Glutamate;cpd:C00232 Succinate semialdehyde
map00330 Arginine and proline metabolism(3)	cpd:C00763 D-Proline;cpd:C00048 Glyoxylate;cpd:C00025 L-Glutamate
map04974 Protein digestion and absorption(3)	cpd:C00025 L-Glutamate;cpd:C00082 L-Tyrosine;cpd:C00163 Propanoate
map05034 Alcoholism(2)	cpd:C00025 L-Glutamate;cpd:C00082 L-Tyrosine
map05030 Cocaine addiction(2)	cpd:C00025 L-Glutamate;cpd:C00082 L-Tyrosine
map00998 Biosynthesis of various secondary metabolites - part 2(2)	cpd:C00082 L-Tyrosine;cpd:C00755 4-Hydroxy-3-methoxy-benzaldehyde
map00970 Aminoacyl-tRNA biosynthesis(2)	cpd:C00025 L-Glutamate;cpd:C00082 L-Tyrosine
map00680 Methane metabolism(2)	cpd:C00048 Glyoxylate;cpd:C00082 L-Tyrosine
map01061 Biosynthesis of phenylpropanoids(2)	cpd:C01424 Gallate;cpd:C00755 4-Hydroxy-3-methoxy-benzaldehyde
map01523 Antifolate resistance(2)	cpd:C00144 GMP;cpd:C00130 IMP
map00650 Butanoate metabolism(2)	cpd:C00025 L-Glutamate;cpd:C00232 Succinate semialdehyde
map05031 Amphetamine addiction(2)	cpd:C00025 L-Glutamate;cpd:C00082 L-Tyrosine
map01230 Biosynthesis of amino acids(2)	cpd:C00025 L-Glutamate;cpd:C00082 L-Tyrosine
map01063 Biosynthesis of alkaloids derived from shikimate pathway(2)	cpd:C00082 L-Tyrosine;cpd:C00755 4-Hydroxy-3-methoxy-benzaldehyde
map00760 Nicotinate and nicotinamide metabolism(2)	cpd:C00163 Propanoate;cpd:C00232 Succinate semialdehyde
map01220 Degradation of aromatic compounds(2)	cpd:C07211 m-Methylbenzoate;cpd:C00163 Propanoate
map01210 2-Oxocarboxylic acid metabolism(2)	cpd:C00025 L-Glutamate;cpd:C00082 L-Tyrosine
map00350 Tyrosine metabolism(2)	cpd:C00082 L-Tyrosine;cpd:C00232 Succinate semialdehyde
map00250 Alanine, aspartate and glutamate metabolism(2)	cpd:C00025 L-Glutamate;cpd:C00232 Succinate semialdehyde
map00471 D-Glutamine and D-glutamate metabolism(2)	cpd:C00819 D-Glutamine;cpd:C00025 L-Glutamate
map01065 Biosynthesis of alkaloids derived from histidine and purine(2)	cpd:C00144 GMP;cpd:C00130 IMP
map00720 Carbon fixation pathways in prokaryotes(2)	cpd:C00048 Glyoxylate;cpd:C00232 Succinate semialdehyde
map00590 Arachidonic acid metabolism(2)	cpd:C04577 15-OxoETE;cpd:C05956 Prostaglandin G2
map00660 C5-Branched dibasic acid metabolism(2)	cpd:C00048 Glyoxylate;cpd:C00025 L-Glutamate
map05230 Central carbon metabolism in cancer(2)	cpd:C00025 L-Glutamate;cpd:C00082 L-Tyrosine
map00260 Glycine, serine and threonine metabolism(2)	cpd:C00048 Glyoxylate;cpd:C05519 L-Allothreonine
map00333 Prodigiosin biosynthesis(1)	cpd:C02679 Dodecanoic acid
map00625 Chloroalkane and chloroalkene degradation(1)	cpd:C00048 Glyoxylate
map00945 Stilbenoid, diarylheptanoid and gingerol biosynthesis(1)	cpd:C10462 [6]-Gingerol
map01070 Biosynthesis of plant hormones(1)	cpd:C00130 IMP
map00073 Cutin, suberine and wax biosynthesis(1)	cpd:C18218 16-Hydroxypalmitate
map04916 Melanogenesis(1)	cpd:C00082 L-Tyrosine
map00997 Biosynthesis of various secondary metabolites - part 3(1)	cpd:C00025 L-Glutamate
map00220 Arginine biosynthesis(1)	cpd:C00025 L-Glutamate
map04721 Synaptic vesicle cycle(1)	cpd:C00025 L-Glutamate
map00261 Monobactam biosynthesis(1)	cpd:C00082 L-Tyrosine
map00430 Taurine and hypotaurine metabolism(1)	cpd:C00025 L-Glutamate
map00340 Histidine metabolism(1)	cpd:C00025 L-Glutamate
map04022 cGMP-PKG signaling pathway(1)	cpd:C00144 GMP
map04973 Carbohydrate digestion and absorption(1)	cpd:C00163 Propanoate
map04964 Proximal tubule bicarbonate reclamation(1)	cpd:C00025 L-Glutamate
map04216 Ferroptosis(1)	cpd:C00025 L-Glutamate
map05016 Huntington disease(1)	cpd:C00025 L-Glutamate
map00401 Novobiocin biosynthesis(1)	cpd:C00082 L-Tyrosine
map00460 Cyanoamino acid metabolism(1)	cpd:C00082 L-Tyrosine
map00591 Linoleic acid metabolism(1)	cpd:C06426 (6Z,9Z,12Z)-Octadecatrienoic acid
map01066 Biosynthesis of alkaloids derived from terpenoid and polyketide(1)	cpd:C06423 Octanoic acid
map00910 Nitrogen metabolism(1)	cpd:C00025 L-Glutamate
map01064 Biosynthesis of alkaloids derived from ornithine, lysine and nicotinic acid(1)	cpd:C00025 L-Glutamate
map04720 Long-term potentiation(1)	cpd:C00025 L-Glutamate
map01503 Cationic antimicrobial peptide (CAMP) resistance(1)	cpd:C00133 D-Alanine
map00785 Lipoic acid metabolism(1)	cpd:C06423 Octanoic acid
map00950 Isoquinoline alkaloid biosynthesis(1)	cpd:C00082 L-Tyrosine
map04727 GABAergic synapse(1)	cpd:C00025 L-Glutamate
map00480 Glutathione metabolism(1)	cpd:C00025 L-Glutamate
map04917 Prolactin signaling pathway(1)	cpd:C00082 L-Tyrosine
map00860 Porphyrin and chlorophyll metabolism(1)	cpd:C00025 L-Glutamate
map00730 Thiamine metabolism(1)	cpd:C00082 L-Tyrosine
map04072 Phospholipase D signaling pathway(1)	cpd:C00025 L-Glutamate
map04068 FoxO signaling pathway(1)	cpd:C00025 L-Glutamate
map00400 Phenylalanine, tyrosine and tryptophan biosynthesis(1)	cpd:C00082 L-Tyrosine
map05012 Parkinson disease(1)	cpd:C00082 L-Tyrosine
map01055 Biosynthesis of vancomycin group antibiotics(1)	cpd:C00082 L-Tyrosine
map00332 Carbapenem biosynthesis(1)	cpd:C00025 L-Glutamate
map07034 Eicosanoids(1)	cpd:C05956 Prostaglandin G2
map04611 Platelet activation(1)	cpd:C05956 Prostaglandin G2
map00130 Ubiquinone and other terpenoid-quinone biosynthesis(1)	cpd:C00082 L-Tyrosine
map00071 Fatty acid degradation(1)	cpd:C03547 omega-Hydroxy fatty acid
map00473 D-Alanine metabolism(1)	cpd:C00133 D-Alanine
map02010 ABC transporters(1)	cpd:C00025 L-Glutamate
map00941 Flavonoid biosynthesis(1)	cpd:C12136 (-)-Epigallocatechin
map04713 Circadian entrainment(1)	cpd:C00025 L-Glutamate
map00940 Phenylpropanoid biosynthesis(1)	cpd:C00082 L-Tyrosine
map04744 Phototransduction(1)	cpd:C00144 GMP
map01059 Biosynthesis of enediyne antibiotics(1)	cpd:C00082 L-Tyrosine
map00360 Phenylalanine metabolism(1)	cpd:C00082 L-Tyrosine
map00640 Propanoate metabolism(1)	cpd:C00163 Propanoate
map00232 Caffeine metabolism(1)	cpd:C00048 Glyoxylate
map00365 Furfural degradation(1)	cpd:C01546 2-Furoate
map05017 Spinocerebellar ataxia(1)	cpd:C00025 L-Glutamate
map04728 Dopaminergic synapse(1)	cpd:C00082 L-Tyrosine
map00642 Ethylbenzene degradation(1)	cpd:C00163 Propanoate
map04724 Glutamatergic synapse(1)	cpd:C00025 L-Glutamate
map04740 Olfactory transduction(1)	cpd:C00144 GMP
map01502 Vancomycin resistance(1)	cpd:C00133 D-Alanine
map00710 Carbon fixation in photosynthetic organisms(1)	cpd:C02076 Sedoheptulose
map00140 Steroid hormone biosynthesis(1)	cpd:C11133 Estrone glucuronide
map04726 Serotonergic synapse(1)	cpd:C05956 Prostaglandin G2
map02020 Two-component system(1)	cpd:C00025 L-Glutamate
map00966 Glucosinolate biosynthesis(1)	cpd:C00082 L-Tyrosine
map00622 Xylene degradation(1)	cpd:C07211 m-Methylbenzoate
map04080 Neuroactive ligand-receptor interaction(1)	cpd:C00025 L-Glutamate
map04723 Retrograde endocannabinoid signaling(1)	cpd:C00025 L-Glutamate
map02024 Quorum sensing(1)	cpd:C00232 Succinate semialdehyde
map00750 Vitamin B6 metabolism(1)	cpd:C00232 Succinate semialdehyde
map00965 Betalain biosynthesis(1)	cpd:C00082 L-Tyrosine
map05033 Nicotine addiction(1)	cpd:C00025 L-Glutamate
map00550 Peptidoglycan biosynthesis(1)	cpd:C00133 D-Alanine
map01040 Biosynthesis of unsaturated fatty acids(1)	cpd:C06426 (6Z,9Z,12Z)-Octadecatrienoic acid
map00240 Pyrimidine metabolism(1)	cpd:C00105 UMP
map00524 Neomycin, kanamycin and gentamicin biosynthesis(1)	cpd:C00025 L-Glutamate
map00592 alpha-Linolenic acid metabolism(1)	cpd:C16308 Traumatic acid
map04540 Gap junction(1)	cpd:C00025 L-Glutamate
map05014 Amyotrophic lateral sclerosis (ALS)(1)	cpd:C00025 L-Glutamate
map04730 Long-term depression(1)	cpd:C00025 L-Glutamate

## Sheet: PFH_vs_NFH
KEGG Pathway	Compound
map01100 Metabolic pathways(4)	cpd:C00819 D-Glutamine;cpd:C19615 Hexadecanedioate;cpd:C00025 L-Glutamate;cpd:C00755 4-Hydroxy-3-methoxy-benzaldehyde
map00140 Steroid hormone biosynthesis(2)	cpd:C05302 2-Methoxy-17beta-estradiol;cpd:C11133 Estrone glucuronide
map01110 Biosynthesis of secondary metabolites(2)	cpd:C00025 L-Glutamate;cpd:C00755 4-Hydroxy-3-methoxy-benzaldehyde
map01120 Microbial metabolism in diverse environments(2)	cpd:C00025 L-Glutamate;cpd:C00755 4-Hydroxy-3-methoxy-benzaldehyde
map00471 D-Glutamine and D-glutamate metabolism(2)	cpd:C00819 D-Glutamine;cpd:C00025 L-Glutamate
map01061 Biosynthesis of phenylpropanoids(2)	cpd:C09276 Marmesin;cpd:C00755 4-Hydroxy-3-methoxy-benzaldehyde
map05215 Prostate cancer(1)	cpd:C16038 2-Amino-1-methyl-6-phenylimidazo[4,5-b]pyridine
map02020 Two-component system(1)	cpd:C00025 L-Glutamate
map05230 Central carbon metabolism in cancer(1)	cpd:C00025 L-Glutamate
map04723 Retrograde endocannabinoid signaling(1)	cpd:C00025 L-Glutamate
map04080 Neuroactive ligand-receptor interaction(1)	cpd:C00025 L-Glutamate
map01200 Carbon metabolism(1)	cpd:C00025 L-Glutamate
map00330 Arginine and proline metabolism(1)	cpd:C00025 L-Glutamate
map05033 Nicotine addiction(1)	cpd:C00025 L-Glutamate
map00524 Neomycin, kanamycin and gentamicin biosynthesis(1)	cpd:C00025 L-Glutamate
map04974 Protein digestion and absorption(1)	cpd:C00025 L-Glutamate
map04730 Long-term depression(1)	cpd:C00025 L-Glutamate
map05014 Amyotrophic lateral sclerosis (ALS)(1)	cpd:C00025 L-Glutamate
map04540 Gap junction(1)	cpd:C00025 L-Glutamate
map02010 ABC transporters(1)	cpd:C00025 L-Glutamate
map01210 2-Oxocarboxylic acid metabolism(1)	cpd:C00025 L-Glutamate
map04713 Circadian entrainment(1)	cpd:C00025 L-Glutamate
map00250 Alanine, aspartate and glutamate metabolism(1)	cpd:C00025 L-Glutamate
map00660 C5-Branched dibasic acid metabolism(1)	cpd:C00025 L-Glutamate
map05017 Spinocerebellar ataxia(1)	cpd:C00025 L-Glutamate
map00590 Arachidonic acid metabolism(1)	cpd:C13809 9,11,15-Trihydroxy-prosta-5,13-dien-1-oic acid
map04724 Glutamatergic synapse(1)	cpd:C00025 L-Glutamate
map04742 Taste transduction(1)	cpd:C00025 L-Glutamate
map05204 Chemical carcinogenesis(1)	cpd:C16038 2-Amino-1-methyl-6-phenylimidazo[4,5-b]pyridine
map00480 Glutathione metabolism(1)	cpd:C00025 L-Glutamate
map00650 Butanoate metabolism(1)	cpd:C00025 L-Glutamate
map04727 GABAergic synapse(1)	cpd:C00025 L-Glutamate
map05031 Amphetamine addiction(1)	cpd:C00025 L-Glutamate
map04072 Phospholipase D signaling pathway(1)	cpd:C00025 L-Glutamate
map04068 FoxO signaling pathway(1)	cpd:C00025 L-Glutamate
map00860 Porphyrin and chlorophyll metabolism(1)	cpd:C00025 L-Glutamate
map00332 Carbapenem biosynthesis(1)	cpd:C00025 L-Glutamate
map01230 Biosynthesis of amino acids(1)	cpd:C00025 L-Glutamate
map01063 Biosynthesis of alkaloids derived from shikimate pathway(1)	cpd:C00755 4-Hydroxy-3-methoxy-benzaldehyde
map05200 Pathways in cancer(1)	cpd:C16038 2-Amino-1-methyl-6-phenylimidazo[4,5-b]pyridine
map01060 Biosynthesis of plant secondary metabolites(1)	cpd:C00025 L-Glutamate
map05034 Alcoholism(1)	cpd:C00025 L-Glutamate
map05030 Cocaine addiction(1)	cpd:C00025 L-Glutamate
map00073 Cutin, suberine and wax biosynthesis(1)	cpd:C19615 Hexadecanedioate
map04721 Synaptic vesicle cycle(1)	cpd:C00025 L-Glutamate
map00997 Biosynthesis of various secondary metabolites - part 3(1)	cpd:C00025 L-Glutamate
map00630 Glyoxylate and dicarboxylate metabolism(1)	cpd:C00025 L-Glutamate
map00220 Arginine biosynthesis(1)	cpd:C00025 L-Glutamate
map00998 Biosynthesis of various secondary metabolites - part 2(1)	cpd:C00755 4-Hydroxy-3-methoxy-benzaldehyde
map00430 Taurine and hypotaurine metabolism(1)	cpd:C00025 L-Glutamate
map00340 Histidine metabolism(1)	cpd:C00025 L-Glutamate
map00627 Aminobenzoate degradation(1)	cpd:C00755 4-Hydroxy-3-methoxy-benzaldehyde
map00970 Aminoacyl-tRNA biosynthesis(1)	cpd:C00025 L-Glutamate
map04216 Ferroptosis(1)	cpd:C00025 L-Glutamate
map04964 Proximal tubule bicarbonate reclamation(1)	cpd:C00025 L-Glutamate
map05016 Huntington disease(1)	cpd:C00025 L-Glutamate
map04720 Long-term potentiation(1)	cpd:C00025 L-Glutamate
map00910 Nitrogen metabolism(1)	cpd:C00025 L-Glutamate
map01064 Biosynthesis of alkaloids derived from ornithine, lysine and nicotinic acid(1)	cpd:C00025 L-Glutamate

## Sheet: PMS_vs_NMS
KEGG Pathway	Compound
map01100 Metabolic pathways(19)	cpd:C14748 20-HETE;cpd:C00643 5-Hydroxy-L-tryptophan;cpd:C00219 Arachidonate;cpd:C06423 Octanoic acid;cpd:C00158 Citrate;cpd:C02679 Dodecanoic acid;cpd:C06426 (6Z,9Z,12Z)-Octadecatrienoic acid;cpd:C00135 L-Histidine;cpd:C00078 L-Tryptophan;cpd:C07211 m-Methylbenzoate;cpd:C02226 2-Methylmaleate;cpd:C05954 Prostaglandin B2;cpd:C00584 Prostaglandin E2;cpd:C00232 Succinate semialdehyde;cpd:C00245 Tau…
map01120 Microbial metabolism in diverse environments(9)	cpd:C00587 3-Hydroxybenzoate;cpd:C00870 4-Nitrophenol;cpd:C00158 Citrate;cpd:C07635 Epiandrosterone;cpd:C01424 Gallate;cpd:C07211 m-Methylbenzoate;cpd:C00232 Succinate semialdehyde;cpd:C00755 4-Hydroxy-3-methoxy-benzaldehyde;cpd:C00385 Xanthine
map01110 Biosynthesis of secondary metabolites(7)	cpd:C00158 Citrate;cpd:C02679 Dodecanoic acid;cpd:C10462 [6]-Gingerol;cpd:C00135 L-Histidine;cpd:C00078 L-Tryptophan;cpd:C00755 4-Hydroxy-3-methoxy-benzaldehyde;cpd:C00385 Xanthine
map00590 Arachidonic acid metabolism(6)	cpd:C04577 15-OxoETE;cpd:C14748 20-HETE;cpd:C14732 5-OxoETE;cpd:C00219 Arachidonate;cpd:C05954 Prostaglandin B2;cpd:C00584 Prostaglandin E2
map04726 Serotonergic synapse(5)	cpd:C00643 5-Hydroxy-L-tryptophan;cpd:C00219 Arachidonate;cpd:C00078 L-Tryptophan;cpd:C05954 Prostaglandin B2;cpd:C00584 Prostaglandin E2
map01061 Biosynthesis of phenylpropanoids(5)	cpd:C00158 Citrate;cpd:C01424 Gallate;cpd:C00078 L-Tryptophan;cpd:C09276 Marmesin;cpd:C00755 4-Hydroxy-3-methoxy-benzaldehyde
map01060 Biosynthesis of plant secondary metabolites(5)	cpd:C06423 Octanoic acid;cpd:C00158 Citrate;cpd:C00135 L-Histidine;cpd:C00078 L-Tryptophan;cpd:C00385 Xanthine
map01040 Biosynthesis of unsaturated fatty acids(4)	cpd:C16527 Adrenic acid;cpd:C00219 Arachidonate;cpd:C16513 (7Z,10Z,13Z,16Z,19Z)-Docosapentaenoic acid;cpd:C06426 (6Z,9Z,12Z)-Octadecatrienoic acid
map01063 Biosynthesis of alkaloids derived from shikimate pathway(4)	cpd:C00643 5-Hydroxy-L-tryptophan;cpd:C00158 Citrate;cpd:C00078 L-Tryptophan;cpd:C00755 4-Hydroxy-3-methoxy-benzaldehyde
map05230 Central carbon metabolism in cancer(3)	cpd:C00158 Citrate;cpd:C00135 L-Histidine;cpd:C00078 L-Tryptophan
map01210 2-Oxocarboxylic acid metabolism(3)	cpd:C00158 Citrate;cpd:C00078 L-Tryptophan;cpd:C02226 2-Methylmaleate
map01065 Biosynthesis of alkaloids derived from histidine and purine(3)	cpd:C00158 Citrate;cpd:C00135 L-Histidine;cpd:C00385 Xanthine
map01230 Biosynthesis of amino acids(3)	cpd:C00158 Citrate;cpd:C00135 L-Histidine;cpd:C00078 L-Tryptophan
map00627 Aminobenzoate degradation(3)	cpd:C00870 4-Nitrophenol;cpd:C01424 Gallate;cpd:C00755 4-Hydroxy-3-methoxy-benzaldehyde
map05143 African trypanosomiasis(2)	cpd:C00078 L-Tryptophan;cpd:C00584 Prostaglandin E2
map04080 Neuroactive ligand-receptor interaction(2)	cpd:C00584 Prostaglandin E2;cpd:C00245 Taurine
map01200 Carbon metabolism(2)	cpd:C00158 Citrate;cpd:C00232 Succinate semialdehyde
map00140 Steroid hormone biosynthesis(2)	cpd:C05302 2-Methoxy-17beta-estradiol;cpd:C11133 Estrone glucuronide
map04974 Protein digestion and absorption(2)	cpd:C00135 L-Histidine;cpd:C00078 L-Tryptophan
map04361 Axon regeneration(2)	cpd:C00643 5-Hydroxy-L-tryptophan;cpd:C00078 L-Tryptophan
map02010 ABC transporters(2)	cpd:C00135 L-Histidine;cpd:C00245 Taurine
map00720 Carbon fixation pathways in prokaryotes(2)	cpd:C00158 Citrate;cpd:C00232 Succinate semialdehyde
map05146 Amoebiasis(2)	cpd:C00219 Arachidonate;cpd:C00584 Prostaglandin E2
map00061 Fatty acid biosynthesis(2)	cpd:C06423 Octanoic acid;cpd:C02679 Dodecanoic acid
map04270 Vascular smooth muscle contraction(2)	cpd:C14748 20-HETE;cpd:C00219 Arachidonate
map00250 Alanine, aspartate and glutamate metabolism(2)	cpd:C00158 Citrate;cpd:C00232 Succinate semialdehyde
map00380 Tryptophan metabolism(2)	cpd:C00643 5-Hydroxy-L-tryptophan;cpd:C00078 L-Tryptophan
map01220 Degradation of aromatic compounds(2)	cpd:C00587 3-Hydroxybenzoate;cpd:C07211 m-Methylbenzoate
map05200 Pathways in cancer(2)	cpd:C00584 Prostaglandin E2;cpd:C00777 Retinoate
map00400 Phenylalanine, tyrosine and tryptophan biosynthesis(2)	cpd:C00587 3-Hydroxybenzoate;cpd:C00078 L-Tryptophan
map04923 Regulation of lipolysis in adipocytes(2)	cpd:C00219 Arachidonate;cpd:C00584 Prostaglandin E2
map04921 Oxytocin signaling pathway(2)	cpd:C00219 Arachidonate;cpd:C00584 Prostaglandin E2
map01070 Biosynthesis of plant hormones(2)	cpd:C00158 Citrate;cpd:C00078 L-Tryptophan
map05140 Leishmaniasis(2)	cpd:C00219 Arachidonate;cpd:C00584 Prostaglandin E2
map00404 Staurosporine biosynthesis(2)	cpd:C00135 L-Histidine;cpd:C00078 L-Tryptophan
map01066 Biosynthesis of alkaloids derived from terpenoid and polyketide(2)	cpd:C06423 Octanoic acid;cpd:C00158 Citrate
map04750 Inflammatory mediator regulation of TRP channels(2)	cpd:C00219 Arachidonate;cpd:C00584 Prostaglandin E2
map00591 Linoleic acid metabolism(2)	cpd:C00219 Arachidonate;cpd:C06426 (6Z,9Z,12Z)-Octadecatrienoic acid
map00970 Aminoacyl-tRNA biosynthesis(2)	cpd:C00135 L-Histidine;cpd:C00078 L-Tryptophan
map04216 Ferroptosis(2)	cpd:C16527 Adrenic acid;cpd:C00219 Arachidonate
map00998 Biosynthesis of various secondary metabolites - part 2(2)	cpd:C00078 L-Tryptophan;cpd:C00755 4-Hydroxy-3-methoxy-benzaldehyde
map00750 Vitamin B6 metabolism(1)	cpd:C00232 Succinate semialdehyde
map04745 Phototransduction - fly(1)	cpd:C00219 Arachidonate
map02024 Quorum sensing(1)	cpd:C00232 Succinate semialdehyde
map00984 Steroid degradation(1)	cpd:C07635 Epiandrosterone
map04723 Retrograde endocannabinoid signaling(1)	cpd:C00219 Arachidonate
map04922 Glucagon signaling pathway(1)	cpd:C00158 Citrate
map00966 Glucosinolate biosynthesis(1)	cpd:C00078 L-Tryptophan
map00622 Xylene degradation(1)	cpd:C07211 m-Methylbenzoate
map02020 Two-component system(1)	cpd:C00158 Citrate
map04925 Aldosterone synthesis and secretion(1)	cpd:C00219 Arachidonate
map05165 Human papillomavirus infection(1)	cpd:C00584 Prostaglandin E2
map00623 Toluene degradation(1)	cpd:C00587 3-Hydroxybenzoate
map00230 Purine metabolism(1)	cpd:C00385 Xanthine
map00260 Glycine, serine and threonine metabolism(1)	cpd:C00078 L-Tryptophan
map04730 Long-term depression(1)	cpd:C00219 Arachidonate
map00240 Pyrimidine metabolism(1)	cpd:C00105 UMP
map00120 Primary bile acid biosynthesis(1)	cpd:C00245 Taurine
map04912 GnRH signaling pathway(1)	cpd:C00219 Arachidonate
map00350 Tyrosine metabolism(1)	cpd:C00232 Succinate semialdehyde
map05226 Gastric cancer(1)	cpd:C00777 Retinoate
map00660 C5-Branched dibasic acid metabolism(1)	cpd:C02226 2-Methylmaleate
map00362 Benzoate degradation(1)	cpd:C00587 3-Hydroxybenzoate
map04659 Th17 cell differentiation(1)	cpd:C00777 Retinoate
map05223 Non-small cell lung cancer(1)	cpd:C00777 Retinoate
map00232 Caffeine metabolism(1)	cpd:C00385 Xanthine
map00020 Citrate cycle (TCA cycle)(1)	cpd:C00158 Citrate
map01062 Biosynthesis of terpenoids and steroids(1)	cpd:C00158 Citrate
map00650 Butanoate metabolism(1)	cpd:C00232 Succinate semialdehyde
map04672 Intestinal immune network for IgA production(1)	cpd:C00777 Retinoate
map04024 cAMP signaling pathway(1)	cpd:C00584 Prostaglandin E2
map00785 Lipoic acid metabolism(1)	cpd:C06423 Octanoic acid
map04742 Taste transduction(1)	cpd:C00158 Citrate
map04611 Platelet activation(1)	cpd:C00219 Arachidonate
map05163 Human cytomegalovirus infection(1)	cpd:C00584 Prostaglandin E2
map00760 Nicotinate and nicotinamide metabolism(1)	cpd:C00232 Succinate semialdehyde
map07034 Eicosanoids(1)	cpd:C00219 Arachidonate
map04666 Fc gamma R-mediated phagocytosis(1)	cpd:C00219 Arachidonate
map00624 Polycyclic aromatic hydrocarbon degradation(1)	cpd:C00587 3-Hydroxybenzoate
map05323 Rheumatoid arthritis(1)	cpd:C00584 Prostaglandin E2
map04924 Renin secretion(1)	cpd:C00584 Prostaglandin E2
map00997 Biosynthesis of various secondary metabolites - part 3(1)	cpd:C00158 Citrate
map04217 Necroptosis(1)	cpd:C00219 Arachidonate
map00630 Glyoxylate and dicarboxylate metabolism(1)	cpd:C00158 Citrate
map00290 Valine, leucine and isoleucine biosynthesis(1)	cpd:C02226 2-Methylmaleate
map04625 C-type lectin receptor signaling pathway(1)	cpd:C00584 Prostaglandin E2
map00920 Sulfur metabolism(1)	cpd:C00245 Taurine
map00945 Stilbenoid, diarylheptanoid and gingerol biosynthesis(1)	cpd:C10462 [6]-Gingerol
map05222 Small cell lung cancer(1)	cpd:C00777 Retinoate
map04913 Ovarian steroidogenesis(1)	cpd:C00219 Arachidonate
map04978 Mineral absorption(1)	cpd:C00078 L-Tryptophan
map00830 Retinol metabolism(1)	cpd:C00777 Retinoate
map00333 Prodigiosin biosynthesis(1)	cpd:C02679 Dodecanoic acid
map01064 Biosynthesis of alkaloids derived from ornithine, lysine and nicotinic acid(1)	cpd:C00158 Citrate
map04664 Fc epsilon RI signaling pathway(1)	cpd:C00219 Arachidonate
map00901 Indole alkaloid biosynthesis(1)	cpd:C00078 L-Tryptophan
map04976 Bile secretion(1)	cpd:C00584 Prostaglandin E2
map00410 beta-Alanine metabolism(1)	cpd:C00135 L-Histidine
map00430 Taurine and hypotaurine metabolism(1)	cpd:C00245 Taurine
map00340 Histidine metabolism(1)	cpd:C00135 L-Histidine

## Sheet: PMG_vs_NMG
KEGG Pathway	Compound
map01100 Metabolic pathways(9)	cpd:C00898 (R,R)-Tartaric acid;cpd:C05593 3-Hydroxyphenylacetate;cpd:C01921 Glycocholate;cpd:C02226 2-Methylmaleate;cpd:C00696 Prostaglandin D2;cpd:C02237 5-Oxo-D-proline;cpd:C00106 Uracil;cpd:C00015 UDP;cpd:C00385 Xanthine
map01120 Microbial metabolism in diverse environments(4)	cpd:C05593 3-Hydroxyphenylacetate;cpd:C01424 Gallate;cpd:C01984 (S)-Mandelate;cpd:C00385 Xanthine
map00627 Aminobenzoate degradation(2)	cpd:C01424 Gallate;cpd:C01984 (S)-Mandelate
map01061 Biosynthesis of phenylpropanoids(2)	cpd:C01424 Gallate;cpd:C09276 Marmesin
map04080 Neuroactive ligand-receptor interaction(2)	cpd:C00696 Prostaglandin D2;cpd:C00015 UDP
map00240 Pyrimidine metabolism(2)	cpd:C00106 Uracil;cpd:C00015 UDP
map00630 Glyoxylate and dicarboxylate metabolism(1)	cpd:C00898 (R,R)-Tartaric acid
map00290 Valine, leucine and isoleucine biosynthesis(1)	cpd:C02226 2-Methylmaleate
map04979 Cholesterol metabolism(1)	cpd:C01921 Glycocholate
map05310 Asthma(1)	cpd:C00696 Prostaglandin D2
map04664 Fc epsilon RI signaling pathway(1)	cpd:C00696 Prostaglandin D2
map04976 Bile secretion(1)	cpd:C01921 Glycocholate
map00410 beta-Alanine metabolism(1)	cpd:C00106 Uracil
map01060 Biosynthesis of plant secondary metabolites(1)	cpd:C00385 Xanthine
map00350 Tyrosine metabolism(1)	cpd:C05593 3-Hydroxyphenylacetate
map01210 2-Oxocarboxylic acid metabolism(1)	cpd:C02226 2-Methylmaleate
map00121 Secondary bile acid biosynthesis(1)	cpd:C01921 Glycocholate
map00660 C5-Branched dibasic acid metabolism(1)	cpd:C02226 2-Methylmaleate
map00590 Arachidonic acid metabolism(1)	cpd:C00696 Prostaglandin D2
map01065 Biosynthesis of alkaloids derived from histidine and purine(1)	cpd:C00385 Xanthine
map00471 D-Glutamine and D-glutamate metabolism(1)	cpd:C02237 5-Oxo-D-proline
map00643 Styrene degradation(1)	cpd:C05593 3-Hydroxyphenylacetate
map00232 Caffeine metabolism(1)	cpd:C00385 Xanthine
map00360 Phenylalanine metabolism(1)	cpd:C05593 3-Hydroxyphenylacetate
map05143 African trypanosomiasis(1)	cpd:C00696 Prostaglandin D2
map01110 Biosynthesis of secondary metabolites(1)	cpd:C00385 Xanthine
map04726 Serotonergic synapse(1)	cpd:C00696 Prostaglandin D2
map00230 Purine metabolism(1)	cpd:C00385 Xanthine
map00908 Zeatin biosynthesis(1)	cpd:C00015 UDP
map00770 Pantothenate and CoA biosynthesis(1)	cpd:C00106 Uracil
map00120 Primary bile acid biosynthesis(1)	cpd:C01921 Glycocholate

## Sheet: PMH_vs_NMH
KEGG Pathway	Compound
map01100 Metabolic pathways(7)	cpd:C01227 Dehydroepiandrosterone;cpd:C00025 L-Glutamate;cpd:C00065 L-Serine;cpd:C00624 N-Acetyl-L-glutamate;cpd:C00167 UDP-glucuronate;cpd:C00755 4-Hydroxy-3-methoxy-benzaldehyde;cpd:C00334 4-Aminobutanoate
map01120 Microbial metabolism in diverse environments(7)	cpd:C01227 Dehydroepiandrosterone;cpd:C07635 Epiandrosterone;cpd:C01424 Gallate;cpd:C00025 L-Glutamate;cpd:C00065 L-Serine;cpd:C00755 4-Hydroxy-3-methoxy-benzaldehyde;cpd:C00334 4-Aminobutanoate
map01110 Biosynthesis of secondary metabolites(5)	cpd:C00025 L-Glutamate;cpd:C00065 L-Serine;cpd:C00624 N-Acetyl-L-glutamate;cpd:C16300 Stearidonic acid;cpd:C00755 4-Hydroxy-3-methoxy-benzaldehyde
map01061 Biosynthesis of phenylpropanoids(3)	cpd:C01424 Gallate;cpd:C09276 Marmesin;cpd:C00755 4-Hydroxy-3-methoxy-benzaldehyde
map01230 Biosynthesis of amino acids(3)	cpd:C00025 L-Glutamate;cpd:C00065 L-Serine;cpd:C00624 N-Acetyl-L-glutamate
map00220 Arginine biosynthesis(2)	cpd:C00025 L-Glutamate;cpd:C00624 N-Acetyl-L-glutamate
map00630 Glyoxylate and dicarboxylate metabolism(2)	cpd:C00025 L-Glutamate;cpd:C00065 L-Serine
map00997 Biosynthesis of various secondary metabolites - part 3(2)	cpd:C00025 L-Glutamate;cpd:C00065 L-Serine
map04721 Synaptic vesicle cycle(2)	cpd:C00025 L-Glutamate;cpd:C00334 4-Aminobutanoate
map00970 Aminoacyl-tRNA biosynthesis(2)	cpd:C00025 L-Glutamate;cpd:C00065 L-Serine
map00627 Aminobenzoate degradation(2)	cpd:C01424 Gallate;cpd:C00755 4-Hydroxy-3-methoxy-benzaldehyde
map00591 Linoleic acid metabolism(2)	cpd:C14765 13-OxoODE;cpd:C14828 9,10-DHOME
map04742 Taste transduction(2)	cpd:C00025 L-Glutamate;cpd:C00334 4-Aminobutanoate
map04727 GABAergic synapse(2)	cpd:C00025 L-Glutamate;cpd:C00334 4-Aminobutanoate
map00650 Butanoate metabolism(2)	cpd:C00025 L-Glutamate;cpd:C00334 4-Aminobutanoate
map01060 Biosynthesis of plant secondary metabolites(2)	cpd:C00025 L-Glutamate;cpd:C00065 L-Serine
map01210 2-Oxocarboxylic acid metabolism(2)	cpd:C00025 L-Glutamate;cpd:C00624 N-Acetyl-L-glutamate
map02010 ABC transporters(2)	cpd:C00025 L-Glutamate;cpd:C00065 L-Serine
map00250 Alanine, aspartate and glutamate metabolism(2)	cpd:C00025 L-Glutamate;cpd:C00334 4-Aminobutanoate
map05230 Central carbon metabolism in cancer(2)	cpd:C00025 L-Glutamate;cpd:C00065 L-Serine
map00140 Steroid hormone biosynthesis(2)	cpd:C05302 2-Methoxy-17beta-estradiol;cpd:C01227 Dehydroepiandrosterone
map01200 Carbon metabolism(2)	cpd:C00025 L-Glutamate;cpd:C00065 L-Serine
map04080 Neuroactive ligand-receptor interaction(2)	cpd:C00025 L-Glutamate;cpd:C00334 4-Aminobutanoate
map00984 Steroid degradation(2)	cpd:C01227 Dehydroepiandrosterone;cpd:C07635 Epiandrosterone
map04723 Retrograde endocannabinoid signaling(2)	cpd:C00025 L-Glutamate;cpd:C00334 4-Aminobutanoate
map05033 Nicotine addiction(2)	cpd:C00025 L-Glutamate;cpd:C00334 4-Aminobutanoate
map00330 Arginine and proline metabolism(2)	cpd:C00025 L-Glutamate;cpd:C00334 4-Aminobutanoate
map04974 Protein digestion and absorption(2)	cpd:C00025 L-Glutamate;cpd:C00065 L-Serine
map04978 Mineral absorption(1)	cpd:C00065 L-Serine
map05030 Cocaine addiction(1)	cpd:C00025 L-Glutamate
map04913 Ovarian steroidogenesis(1)	cpd:C01227 Dehydroepiandrosterone
map05032 Morphine addiction(1)	cpd:C00334 4-Aminobutanoate
map05034 Alcoholism(1)	cpd:C00025 L-Glutamate
map00600 Sphingolipid metabolism(1)	cpd:C00065 L-Serine
map00261 Monobactam biosynthesis(1)	cpd:C00065 L-Serine
map05231 Choline metabolism in cancer(1)	cpd:C00670 sn-Glycero-3-phosphocholine
map00920 Sulfur metabolism(1)	cpd:C00065 L-Serine
map00520 Amino sugar and nucleotide sugar metabolism(1)	cpd:C00167 UDP-glucuronate
map04964 Proximal tubule bicarbonate reclamation(1)	cpd:C00025 L-Glutamate
map04216 Ferroptosis(1)	cpd:C00025 L-Glutamate
map00340 Histidine metabolism(1)	cpd:C00025 L-Glutamate
map00430 Taurine and hypotaurine metabolism(1)	cpd:C00025 L-Glutamate
map00410 beta-Alanine metabolism(1)	cpd:C00334 4-Aminobutanoate
map00998 Biosynthesis of various secondary metabolites - part 2(1)	cpd:C00755 4-Hydroxy-3-methoxy-benzaldehyde
map00910 Nitrogen metabolism(1)	cpd:C00025 L-Glutamate
map01064 Biosynthesis of alkaloids derived from ornithine, lysine and nicotinic acid(1)	cpd:C00025 L-Glutamate
map00680 Methane metabolism(1)	cpd:C00065 L-Serine
map04720 Long-term potentiation(1)	cpd:C00025 L-Glutamate
map05016 Huntington disease(1)	cpd:C00025 L-Glutamate
map00460 Cyanoamino acid metabolism(1)	cpd:C00065 L-Serine
map00040 Pentose and glucuronate interconversions(1)	cpd:C00167 UDP-glucuronate
map00565 Ether lipid metabolism(1)	cpd:C00670 sn-Glycero-3-phosphocholine
map00480 Glutathione metabolism(1)	cpd:C00025 L-Glutamate
map04024 cAMP signaling pathway(1)	cpd:C00334 4-Aminobutanoate
map01063 Biosynthesis of alkaloids derived from shikimate pathway(1)	cpd:C00755 4-Hydroxy-3-methoxy-benzaldehyde
map00332 Carbapenem biosynthesis(1)	cpd:C00025 L-Glutamate
map00860 Porphyrin and chlorophyll metabolism(1)	cpd:C00025 L-Glutamate
map04068 FoxO signaling pathway(1)	cpd:C00025 L-Glutamate
map05031 Amphetamine addiction(1)	cpd:C00025 L-Glutamate
map04072 Phospholipase D signaling pathway(1)	cpd:C00025 L-Glutamate
map00760 Nicotinate and nicotinamide metabolism(1)	cpd:C00334 4-Aminobutanoate
map05200 Pathways in cancer(1)	cpd:C01227 Dehydroepiandrosterone
map04071 Sphingolipid signaling pathway(1)	cpd:C00065 L-Serine
map04713 Circadian entrainment(1)	cpd:C00025 L-Glutamate
map00564 Glycerophospholipid metabolism(1)	cpd:C00670 sn-Glycero-3-phosphocholine
map04724 Glutamatergic synapse(1)	cpd:C00025 L-Glutamate
map05017 Spinocerebellar ataxia(1)	cpd:C00025 L-Glutamate
map04929 GnRH secretion(1)	cpd:C00334 4-Aminobutanoate
map00660 C5-Branched dibasic acid metabolism(1)	cpd:C00025 L-Glutamate
map00471 D-Glutamine and D-glutamate metabolism(1)	cpd:C00025 L-Glutamate
map02020 Two-component system(1)	cpd:C00025 L-Glutamate
map05215 Prostate cancer(1)	cpd:C01227 Dehydroepiandrosterone
map04915 Estrogen signaling pathway(1)	cpd:C00334 4-Aminobutanoate
map01502 Vancomycin resistance(1)	cpd:C00065 L-Serine
map00270 Cysteine and methionine metabolism(1)	cpd:C00065 L-Serine
map02024 Quorum sensing(1)	cpd:C00334 4-Aminobutanoate
map04540 Gap junction(1)	cpd:C00025 L-Glutamate
map05014 Amyotrophic lateral sclerosis (ALS)(1)	cpd:C00025 L-Glutamate
map04730 Long-term depression(1)	cpd:C00025 L-Glutamate
map00260 Glycine, serine and threonine metabolism(1)	cpd:C00065 L-Serine
map00053 Ascorbate and aldarate metabolism(1)	cpd:C00167 UDP-glucuronate
map00524 Neomycin, kanamycin and gentamicin biosynthesis(1)	cpd:C00025 L-Glutamate
map00592 alpha-Linolenic acid metabolism(1)	cpd:C16300 Stearidonic acid
