# Supplementary material for: Integrated Analysis of Transcriptomics and Metabolomics Unveil the Novel Insight of One-Year-Old Precocious Mechanism in the Chinese Mitten Crab, Eriocheir sinensis
Source: Int J Mol Sci. 2023 Jul 6;24(13):11171. doi: 10.3390/ijms241311171 (PMC10342783; doi:10.3390/ijms241311171)
Supplement: Supplementary file 1 [file ijms-24-11171-s001.zip › Table S9.xls]

## Sheet: POS PFG_vs_NFG
pathway_id	deg_gene	deg_meta
map00360	up K01593 TRINITY_DN4191_c7_g1 (0.012381320298272);up K00457 TRINITY_DN60264_c0_g1 (3.70346628822739e-06)	up C05332 Phenethylamine;up C05853 Phenylethyl alcohol;up C01772 trans-2-Hydroxycinnamate
map00380	up K01593 TRINITY_DN4191_c7_g1 (0.012381320298272);up K01593 TRINITY_DN4191_c7_g1 (0.012381320298272);up K01593 TRINITY_DN4191_c7_g1 (0.012381320298272);up K01593 TRINITY_DN4191_c7_g1 (0.012381320298272)	up C02938 3-Indoleacetonitrile
map04080	down K04284 TRINITY_DN42303_c0_g1 (0.00105000726803206)	up C00025 L-Glutamate;up C00025 L-Glutamate

## Sheet: POS PFH_vs_NFH
pathway_id	deg_gene	deg_meta
map04080	down K05181 TRINITY_DN9364_c0_g2 (8.30521606097598e-05)	up C00025 L-Glutamate;up C00025 L-Glutamate;down C00245 Taurine

## Sheet: POS PMH_vs_NMH
pathway_id	deg_gene	deg_meta
map00051	up K01711 TRINITY_DN120162_c0_g1 (0.0362726110123713)	up C00275 D-Mannose 6-phosphate
map00220	up K01425 TRINITY_DN1194_c0_g1 (0.00257036340908235)	up C00062 L-Arginine
map00230	down K00873 TRINITY_DN1617_c2_g2 (0.0150929705438096);down K00873 TRINITY_DN1617_c2_g2 (0.0150929705438096);down K00873 TRINITY_DN1617_c2_g2 (0.0150929705438096);down K00873 TRINITY_DN1617_c2_g2 (0.0150929705438096)	up C00242 Guanine
map00520	up K01711 TRINITY_DN120162_c0_g1 (0.0362726110123713)	up C00275 D-Mannose 6-phosphate
map00564	up K01047 TRINITY_DN35491_c0_g1 (0.0296149680870219);up K01047 TRINITY_DN35491_c0_g1 (0.0296149680870219)	down C04230 1-Acyl-sn-glycero-3-phosphocholine
map00590	up K01047 TRINITY_DN35491_c0_g1 (0.0296149680870219)	up C14772 5,6-DHET

## Sheet: NEG PFG_vs_NFG
pathway_id	deg_gene	deg_meta
map00130	up K00457 TRINITY_DN60264_c0_g1 (3.70346628822739e-06)	up C00082 L-Tyrosine
map00350	up K01593 TRINITY_DN4191_c7_g1 (0.012381320298272);up K01593 TRINITY_DN4191_c7_g1 (0.012381320298272);up K00457 TRINITY_DN60264_c0_g1 (3.70346628822739e-06)	up C00232 Succinate semialdehyde;up C00082 L-Tyrosine
map00360	up K01593 TRINITY_DN4191_c7_g1 (0.012381320298272);up K00457 TRINITY_DN60264_c0_g1 (3.70346628822739e-06)	up C00082 L-Tyrosine
map04080	down K04284 TRINITY_DN42303_c0_g1 (0.00105000726803206)	up C00025 L-Glutamate;up C00025 L-Glutamate

## Sheet: NEG PFH_vs_NFH
pathway_id	deg_gene	deg_meta
map04080	down K05181 TRINITY_DN9364_c0_g2 (8.30521606097598e-05)	up C00025 L-Glutamate;up C00025 L-Glutamate

## Sheet: NEG PMH_vs_NMH
pathway_id	deg_gene	deg_meta
map00220	up K01425 TRINITY_DN1194_c0_g1 (0.00257036340908235)	down C00025 L-Glutamate;down C00624 N-Acetyl-L-glutamate
map00250	up K01425 TRINITY_DN1194_c0_g1 (0.00257036340908235)	down C00334 4-Aminobutanoate;down C00025 L-Glutamate
map00471	up K01425 TRINITY_DN1194_c0_g1 (0.00257036340908235);up K01425 TRINITY_DN1194_c0_g1 (0.00257036340908235)	down C00025 L-Glutamate
map00520	up K01711 TRINITY_DN120162_c0_g1 (0.0362726110123713)	down C00167 UDP-glucuronate
map00564	up K01047 TRINITY_DN35491_c0_g1 (0.0296149680870219);up K01047 TRINITY_DN35491_c0_g1 (0.0296149680870219)	up C00670 sn-Glycero-3-phosphocholine
map00565	up K01047 TRINITY_DN35491_c0_g1 (0.0296149680870219);up K01047 TRINITY_DN35491_c0_g1 (0.0296149680870219)	up C00670 sn-Glycero-3-phosphocholine
map00591	up K01047 TRINITY_DN35491_c0_g1 (0.0296149680870219)	down C14765 13-OxoODE;up C14828 9,10-DHOME
map00592	up K01047 TRINITY_DN35491_c0_g1 (0.0296149680870219)	up C16300 Stearidonic acid
